# Supplementary material for: Climate change has likely already affected global food production
Source: PLoS One. 2019 May 31;14(5):e0217148. doi: 10.1371/journal.pone.0217148 (PMC6544233; doi:10.1371/journal.pone.0217148)
Supplement: S4 Table — (XLSX) [file pone.0217148.s017.xlsx]

## Sheet: Notes
S4 Table. Change in crop yields and kilocalorie change summarized at the country level
Individual sheets for crops Barley, Cassava, Maize, Oil Palm, Rapeseed, Rice, Sorghum, Soybean, Sugarcane and Wheat
Percentage change in yield is w.r.t. current yields at areas with climate change impact (Figure 1 non white colored regions). If crop is studied but impact for the entire country is zero then we show that with 0.0 in the 'percent change wrt current' column. If no numbers are reported that means the crop is not harvested or not studied due to data limitations
Last sheet is percentage change in cosumable kilocalories across all ten crops and across total food kilocalories consumption due to these ten crops
Countries marked in red had serious to extremely alarming food insecurity in 2008
53 total countries in this category were studied out of which 27 (~51%) had reduction in available consumable food calories

## Sheet: BARLEY
	change_in_yield (tons/ha/year)	percent change wrt current
North and Central America
Canada	-0.170313	-5.10045
United States of America	-0.102854	-2.8189
Belize
Costa Rica
El Salvador
Guatemala	0.282178	24.1067
Honduras
Mexico	0.175443	5.59274
Nicaragua
Panama
Carribean and South America
Antigua and Barbuda
Bahamas
Barbados
Cuba
Dominica
Dominican Republic
Grenada
Haiti
Jamaica
Montserrat
Puerto Rico
Saint Vincent and the Grenadines
Trinidad and Tobago
Argentina	0.054717	1.83916
Bolivia (Plurinational State of)		0
Brazil	0.186785	7.01182
Chile	0.174953	3.62892
Colombia
Ecuador	0.008116	1.17525
French Guiana
Guyana
Paraguay
Peru	0.000124	0.009656
Suriname
Uruguay	0.284154	9.55941
Venezuela (Bolivarian Republic of)
Western and Southern Europe
Albania		0
Bosnia and Herzegovina
Croatia
Greece	-0.183354	-6.7977
Italy	-0.488106	-11.1574
Malta
Montenegro
Portugal	-0.518034	-29.1409
Serbia
Slovenia
Spain	-0.590901	-20.4636
The former Yugoslav Republic of Macedonia
Austria	-0.663173	-13.8737
Belgium	-0.731639	-10.0686
France	-0.894387	-14.0397
Germany	-0.95616	-16.3371
Luxembourg
Netherlands	-0.743134	-12.1074
Switzerland	-0.597603	-9.53894
Eastern and Northern Europe
Belarus		0
Bulgaria	0.054733	1.76546
Czechia	-1.05961	-24.3808
Hungary	-1.00322	-3.52049
Poland	-1.05163	-31.6776
Republic of Moldova
Romania	-0.571224	-22.9061
Russian Federation	-0.120337	-6.8714
Slovakia	-1.20035	-38.1717
Ukraine	-0.75898	-33.9637
Denmark	0.557185	11.1439
Estonia
Finland	-0.159966	-4.53473
Ireland	-0.550729	-8.12984
Latvia
Lithuania	-0.109264	-4.14824
Norway	0.47728	3.70441
Sweden	-1.44805	-30.372
United Kingdom	-0.14181	-2.44175
Northern Africa
Algeria	0.093813	7.23475
Egypt	0.445115	20.5577
Libya		0
Morocco	-0.186781	-24.229
Sudan (former)
Tunisia	0.164964	17.4563
Western Sahara
Sub-Saharan Africa (western + southern + middle + eastern Africa)
Benin
Burkina Faso
Cabo Verde
CÃ´te d'Ivoire
Gambia
Ghana
Guinea
Guinea-Bissau
Liberia
Mali
Mauritania	0.142673	6.91609
Niger
Nigeria
Senegal
Sierra Leone
Togo
Botswana
Lesotho
Namibia
South Africa	-0.153397	-5.99734
Swaziland
Angola
Cameroon
Central African Republic
Chad
Congo
Democratic Republic of the Congo	0.027043	4.78478
Equatorial Guinea
Gabon
Sao Tome and Principe
Burundi
Comoros
Djibouti
Eritrea
Ethiopia	-0.072516	-6.35448
Kenya	0.495942	15.2162
Madagascar
Malawi
Mauritius
Mozambique
RÃ©union
Rwanda
Somalia
Uganda
United Republic of Tanzania
Zambia
Zimbabwe		0
Central and Eastern Asia
Kazakhstan	0.011643	1.07288
Kyrgyzstan
Tajikistan
Turkmenistan
Uzbekistan
China, Hong Kong SAR
China, mainland	0.117424	2.34831
China, Taiwan Province of
Democratic People's Republic of Korea	-0.152232	-6.50584
Japan	0.639866	22.1968
Mongolia		0
Republic of Korea	0.591082	18.0215
Western Southern and South-eastern Asia
Cyprus	0.342664	29.9958
Afghanistan	0.110104	7.33918
Bangladesh	0.331874	14.4061
Bhutan	-0.06214	-4.61988
India	0.133652	5.56412
Iran (Islamic Republic of)	0.011907	0.677814
Maldives
Nepal	-0.09699	-8.71223
Pakistan	-0.018709	-1.90974
Sri Lanka
Brunei Darussalam
Cambodia
Indonesia
Lao People's Democratic Republic
Malaysia
Myanmar
Philippines
Thailand
Timor-Leste
Viet Nam
Armenia
Azerbaijan
Georgia
Iraq	-0.143521	-17.6304
Israel	1.08878	87.6268
Jordan	0.358324	64.5105
Kuwait		0
Lebanon		0
Occupied Palestinian Territory
Oman
Qatar
Saudi Arabia	0.224498	6.02852
Syrian Arab Republic	0.423133	79.4016
Turkey	-0.22001	-9.20317
United Arab Emirates
Yemen		0
Oceania
Australia	-0.098703	-5.12341
Fiji
Guam
Micronesia (Federated States of)
New Caledonia
New Zealand	0.015517	0.25048
Papua New Guinea
Solomon Islands
Vanuatu

## Sheet: CASSAVA
	change_in_yield (tons/ha/year)	percent change wrt current
North and Central America
Canada
United States of America
Belize
Costa Rica	-0.321832	-3.41745
El Salvador	-1.09257	-8.97536
Guatemala		0
Honduras	-1.07408	-23.6046
Mexico
Nicaragua	0.630692	7.16875
Panama	-0.41739	-2.79258
Carribean and South America
Antigua and Barbuda
Bahamas
Barbados
Cuba	0.432043	7.16147
Dominica
Dominican Republic	0.548033	7.58307
Grenada
Haiti	0.435588	9.10208
Jamaica	2.44469	13.2956
Montserrat
Puerto Rico		0
Saint Vincent and the Grenadines
Trinidad and Tobago
Argentina	-0.189283	-1.99797
Bolivia (Plurinational State of)	-0.405099	-4.04632
Brazil	0.106317	0.74868
Chile
Colombia	0.088862	0.814945
Ecuador	0.08848	2.08906
French Guiana	-1.27168	-22.5362
Guyana
Paraguay	2.16281	18.3712
Peru	0.169225	1.55825
Suriname	0.860285	3.87915
Uruguay
Venezuela (Bolivarian Republic of)	-0.614068	-4.6339
Western and Southern Europe
Albania
Bosnia and Herzegovina
Croatia
Greece
Italy
Malta
Montenegro
Portugal
Serbia
Slovenia
Spain
The former Yugoslav Republic of Macedonia
Austria
Belgium
France
Germany
Luxembourg
Netherlands
Switzerland
Eastern and Northern Europe
Belarus
Bulgaria
Czechia
Hungary
Poland
Republic of Moldova
Romania
Russian Federation
Slovakia
Ukraine
Denmark
Estonia
Finland
Ireland
Latvia
Lithuania
Norway
Sweden
United Kingdom
Northern Africa
Algeria
Egypt
Libya
Morocco
Sudan (former)	0.301265	18.0221
Tunisia
Western Sahara
Sub-Saharan Africa (western + southern + middle + eastern Africa)
Benin	2.18941	15.8199
Burkina Faso	1.00208	38.0335
Cabo Verde
CÃ´te d'Ivoire	1.08509	13.9699
Gambia	2.21659	63.9598
Ghana	-1.66084	-13.0643
Guinea	0.286324	3.71434
Guinea-Bissau
Liberia	-1.58908	-21.1838
Mali	2.82464	17.0861
Mauritania
Niger	1.41732	9.22488
Nigeria	0.631886	5.00136
Senegal	-0.030474	-0.412661
Sierra Leone	-0.493607	-7.64784
Togo
Botswana
Lesotho
Namibia
South Africa
Swaziland
Angola	0.131194	1.02913
Cameroon	1.68155	15.1493
Central African Republic		0
Chad		0
Congo	0.007071	0.075085
Democratic Republic of the Congo	-0.055556	-0.666792
Equatorial Guinea		0
Gabon		0
Sao Tome and Principe
Burundi	-0.623846	-12.4519
Comoros
Djibouti
Eritrea
Ethiopia
Kenya	-4.1626	-74.1332
Madagascar	-0.066583	-1.67629
Malawi	-3.0508	-17.4259
Mauritius
Mozambique	-0.349247	-4.99601
RÃ©union
Rwanda	0.944056	13.6154
Somalia	-0.535274	-5.76971
Uganda	6.01949	45.2278
United Republic of Tanzania	0.198376	3.30058
Zambia	-0.187185	-3.0962
Zimbabwe	0.030072	0.661825
Central and Eastern Asia
Kazakhstan
Kyrgyzstan
Tajikistan
Turkmenistan
Uzbekistan
China, Hong Kong SAR
China, mainland	0.591206	3.89905
China, Taiwan Province of	-1.54562	-7.52264
Democratic People's Republic of Korea
Japan
Mongolia
Republic of Korea
Western Southern and South-eastern Asia
Cyprus
Afghanistan
Bangladesh
Bhutan
India	5.92054	306.776
Iran (Islamic Republic of)
Maldives
Nepal
Pakistan
Sri Lanka	3.09682	31.9973
Brunei Darussalam	-1.28299	-8.62591
Cambodia	0.272429	1.3964
Indonesia	-1.80856	-10.9492
Lao People's Democratic Republic	-0.533838	-26.2558
Malaysia	-3.87832	-19.9445
Myanmar	-0.434317	-6.84757
Philippines	-0.169231	-3.37029
Thailand	-0.436806	-2.11309
Timor-Leste
Viet Nam	-1.19535	-7.1631
Armenia
Azerbaijan
Georgia
Iraq
Israel
Jordan
Kuwait
Lebanon
Occupied Palestinian Territory
Oman
Qatar
Saudi Arabia
Syrian Arab Republic
Turkey
United Arab Emirates
Yemen
Oceania
Australia
Fiji
Guam
Micronesia (Federated States of)
New Caledonia
New Zealand
Papua New Guinea
Solomon Islands
Vanuatu

## Sheet: MAIZE
	change_in_yield (tons/ha/year)	percent change wrt current
North and Central America
Canada	0.51578	6.01299
United States of America	0.008415	0.086599
Belize	-0.020775	-0.896683
Costa Rica		0
El Salvador	0.037529	1.24373
Guatemala		0
Honduras		0
Mexico	0.172331	4.89284
Nicaragua	0.100089	7.20436
Panama	-0.072409	-4.81631
Carribean and South America
Antigua and Barbuda
Bahamas
Barbados
Cuba	-0.175062	-6.88887
Dominica
Dominican Republic	-0.294685	-20.3058
Grenada
Haiti		0
Jamaica	0.13646	11.1497
Montserrat
Puerto Rico		0
Saint Vincent and the Grenadines
Trinidad and Tobago
Argentina	0.116158	1.63111
Bolivia (Plurinational State of)	-0.135202	-4.61815
Brazil	0.237806	5.72893
Chile	-0.456881	-4.33074
Colombia	0.041295	1.62334
Ecuador	-0.027678	-1.3089
French Guiana
Guyana		0
Paraguay	-0.065915	-2.56753
Peru	0.107988	3.62465
Suriname		0
Uruguay	-0.421861	-9.05742
Venezuela (Bolivarian Republic of)	-0.485337	-13.6028
Western and Southern Europe
Albania		0
Bosnia and Herzegovina
Croatia
Greece	0.921683	9.042
Italy	-1.01013	-10.8922
Malta
Montenegro
Portugal	-0.160886	-2.92366
Serbia
Slovenia
Spain	-0.647571	-6.55006
The former Yugoslav Republic of Macedonia
Austria	-0.924431	-8.9259
Belgium	0.857426	7.28927
France	-0.569208	-6.33501
Germany	-0.717408	-7.86234
Luxembourg
Netherlands
Switzerland	-0.26797	-2.81574
Eastern and Northern Europe
Belarus
Bulgaria	-2.05141	-47.6315
Czechia	-0.879026	-12.7839
Hungary	-4.35794	-64.87
Poland	-0.655261	-11.5246
Republic of Moldova
Romania	-2.04678	-62.2386
Russian Federation	-0.10182	-2.77118
Slovakia	-3.5153	-88.3986
Ukraine	-0.890812	-19.1879
Denmark
Estonia
Finland
Ireland
Latvia
Lithuania
Norway
Sweden
United Kingdom
Northern Africa
Algeria	0.931002	17.7944
Egypt	-0.412968	-5.11207
Libya	-0.185985	-8.15739
Morocco	0.105272	15.9234
Sudan (former)	0.465382	33.1231
Tunisia
Western Sahara
Sub-Saharan Africa (western + southern + middle + eastern Africa)
Benin	-0.054146	-4.48329
Burkina Faso	-0.158931	-9.60844
Cabo Verde
CÃ´te d'Ivoire	0.154148	7.2302
Gambia	1.48802	175.776
Ghana	-0.058579	-3.67482
Guinea	0.044321	3.04184
Guinea-Bissau	4.23746	122.797
Liberia
Mali	0.044322	3.04193
Mauritania		0
Niger	0.202722	17.2925
Nigeria	0.218778	11.8484
Senegal		0
Sierra Leone		0
Togo	0.104983	7.8927
Botswana	-0.352775	-69.7694
Lesotho	-0.249699	-50.1323
Namibia		0
South Africa	-0.771603	-22.2746
Swaziland		0
Angola	0.057772	9.042
Cameroon	0.365337	17.4014
Central African Republic	0.565473	63.6238
Chad		0
Congo		0
Democratic Republic of the Congo	0.006096	0.776686
Equatorial Guinea
Gabon		0
Sao Tome and Principe
Burundi	-0.144225	-18.2978
Comoros
Djibouti
Eritrea		0
Ethiopia		0
Kenya		0
Madagascar	0.038618	2.52819
Malawi	-0.409802	-24.1148
Mauritius
Mozambique	-0.139115	-16.6082
RÃ©union
Rwanda		0
Somalia		0
Uganda	0.071482	4.08822
United Republic of Tanzania	0.216366	17.0807
Zambia	0.820735	31.6164
Zimbabwe	-0.123628	-17.8123
Central and Eastern Asia
Kazakhstan		0
Kyrgyzstan
Tajikistan
Turkmenistan
Uzbekistan
China, Hong Kong SAR
China, mainland	0.397387	6.61104
China, Taiwan Province of	-0.5826	-9.12988
Democratic People's Republic of Korea		0
Japan	0.276388	10.1572
Mongolia
Republic of Korea	-0.221205	-4.56892
Western Southern and South-eastern Asia
Cyprus
Afghanistan		0
Bangladesh	0.637444	11.3154
Bhutan	0.411852	14.5951
India	0.084356	3.47185
Iran (Islamic Republic of)	-0.300427	-3.88606
Maldives
Nepal	-0.136819	-6.44567
Pakistan	-0.061448	-1.76799
Sri Lanka	0.072226	3.83212
Brunei Darussalam
Cambodia	-0.090563	-2.53683
Indonesia	0.053916	1.49537
Lao People's Democratic Republic	-0.183464	-4.50227
Malaysia	-0.406676	-10.5495
Myanmar	0.073089	2.48876
Philippines	-0.010196	-0.432512
Thailand	0.262411	6.64653
Timor-Leste
Viet Nam	0.018817	0.496215
Armenia
Azerbaijan
Georgia
Iraq		0
Israel		0
Jordan		0
Kuwait	1.76946	9.16816
Lebanon	3.33125	83.4799
Occupied Palestinian Territory
Oman
Qatar
Saudi Arabia	-0.837651	-24.0634
Syrian Arab Republic		0
Turkey	-0.165896	-2.49348
United Arab Emirates
Yemen		0
Oceania
Australia	-0.14944	-2.26279
Fiji
Guam
Micronesia (Federated States of)
New Caledonia
New Zealand	-1.19571	-11.092
Papua New Guinea
Solomon Islands
Vanuatu

## Sheet: OILPALM
	change_in_yield (tons/ha/year)	percent change wrt current
North and Central America
Canada
United States of America
Belize
Costa Rica	0.193193	1.54471
El Salvador
Guatemala
Honduras	-1.32174	-8.63818
Mexico	1.6686	34.3257
Nicaragua	-2.48726	-11.316
Panama
Carribean and South America
Antigua and Barbuda
Bahamas
Barbados
Cuba
Dominica
Dominican Republic
Grenada
Haiti
Jamaica
Montserrat
Puerto Rico
Saint Vincent and the Grenadines
Trinidad and Tobago
Argentina
Bolivia (Plurinational State of)
Brazil	0.750607	6.58381
Chile
Colombia	0.599475	3.06373
Ecuador	-0.651854	-5.04869
French Guiana
Guyana
Paraguay	-0.74678	-8.13297
Peru
Suriname		0
Uruguay
Venezuela (Bolivarian Republic of)
Western and Southern Europe
Albania
Bosnia and Herzegovina
Croatia
Greece
Italy
Malta
Montenegro
Portugal
Serbia
Slovenia
Spain
The former Yugoslav Republic of Macedonia
Austria
Belgium
France
Germany
Luxembourg
Netherlands
Switzerland
Eastern and Northern Europe
Belarus
Bulgaria
Czechia
Hungary
Poland
Republic of Moldova
Romania
Russian Federation
Slovakia
Ukraine
Denmark
Estonia
Finland
Ireland
Latvia
Lithuania
Norway
Sweden
United Kingdom
Northern Africa
Algeria
Egypt
Libya
Morocco
Sudan (former)
Tunisia
Western Sahara
Sub-Saharan Africa (western + southern + middle + eastern Africa)
Benin	1.57807	10.8234
Burkina Faso
Cabo Verde
CÃ´te d'Ivoire	2.97509	46.3855
Gambia	9.64782	195.192
Ghana	-0.489869	-8.56188
Guinea		0
Guinea-Bissau	-0.660855	-10.1524
Liberia	0.454313	4.39528
Mali
Mauritania
Niger
Nigeria	-0.398559	-14.4508
Senegal	-0.008191	-0.080771
Sierra Leone	0.053807	0.664524
Togo	-0.006887	-0.07338
Botswana
Lesotho
Namibia
South Africa
Swaziland
Angola	0.869332	7.50419
Cameroon	0.721523	4.50031
Central African Republic	2.01014	26.6924
Chad
Congo	0.668125	5.34212
Democratic Republic of the Congo	0.277578	4.10463
Equatorial Guinea	0.125917	1.25917
Gabon		0
Sao Tome and Principe
Burundi	1.54441	10.7505
Comoros
Djibouti
Eritrea
Ethiopia
Kenya
Madagascar	-0.383603	-3.27484
Malawi
Mauritius
Mozambique
RÃ©union
Rwanda
Somalia
Uganda
United Republic of Tanzania	-0.556018	-3.63922
Zambia
Zimbabwe
Central and Eastern Asia
Kazakhstan
Kyrgyzstan
Tajikistan
Turkmenistan
Uzbekistan
China, Hong Kong SAR
China, mainland	-0.065625	-0.464253
China, Taiwan Province of
Democratic People's Republic of Korea
Japan
Mongolia
Republic of Korea
Western Southern and South-eastern Asia
Cyprus
Afghanistan
Bangladesh
Bhutan
India
Iran (Islamic Republic of)
Maldives
Nepal
Pakistan
Sri Lanka
Brunei Darussalam
Cambodia
Indonesia	2.69334	13.2654
Lao People's Democratic Republic
Malaysia	-6.19512	-28.9307
Myanmar
Philippines	-2.10812	-14.3222
Thailand	0.475612	2.79936
Timor-Leste
Viet Nam
Armenia
Azerbaijan
Georgia
Iraq
Israel
Jordan
Kuwait
Lebanon
Occupied Palestinian Territory
Oman
Qatar
Saudi Arabia
Syrian Arab Republic
Turkey
United Arab Emirates
Yemen
Oceania
Australia
Fiji
Guam
Micronesia (Federated States of)
New Caledonia
New Zealand
Papua New Guinea
Solomon Islands
Vanuatu

## Sheet: RAPESEED
	change_in_yield (tons/ha/year)	percent change wrt current
North and Central America
Canada	-0.012603	-0.679604
United States of America
Belize
Costa Rica
El Salvador
Guatemala
Honduras
Mexico
Nicaragua
Panama
Carribean and South America
Antigua and Barbuda
Bahamas
Barbados
Cuba
Dominica
Dominican Republic
Grenada
Haiti
Jamaica
Montserrat
Puerto Rico
Saint Vincent and the Grenadines
Trinidad and Tobago
Argentina
Bolivia (Plurinational State of)
Brazil
Chile	0.255969	6.80607
Colombia
Ecuador
French Guiana
Guyana
Paraguay
Peru
Suriname
Uruguay
Venezuela (Bolivarian Republic of)
Western and Southern Europe
Albania
Bosnia and Herzegovina
Croatia
Greece
Italy
Malta
Montenegro
Portugal
Serbia
Slovenia
Spain	0.999494	83.3236
The former Yugoslav Republic of Macedonia
Austria	0.02855	0.807747
Belgium		0
France	-0.5628	-17.0868
Germany	-0.035079	-0.936665
Luxembourg
Netherlands	0.525757	12.8786
Switzerland	-0.099721	-3.12354
Eastern and Northern Europe
Belarus	0.075796	5.82922
Bulgaria
Czechia	0.21576	7.16624
Hungary	0.064783	2.42323
Poland	0.284038	12.3954
Republic of Moldova
Romania	0.41525	23.098
Russian Federation	-0.010991	-0.816495
Slovakia
Ukraine		0
Denmark	-0.05201	-1.50199
Estonia
Finland	0.23718	18.1451
Ireland
Latvia
Lithuania		0
Norway
Sweden	0.189959	8.07198
United Kingdom	0.623887	19.048
Northern Africa
Algeria
Egypt
Libya
Morocco
Sudan (former)
Tunisia
Western Sahara
Sub-Saharan Africa (western + southern + middle + eastern Africa)
Benin
Burkina Faso
Cabo Verde
CÃ´te d'Ivoire
Gambia
Ghana
Guinea
Guinea-Bissau
Liberia
Mali
Mauritania
Niger
Nigeria
Senegal
Sierra Leone
Togo
Botswana
Lesotho
Namibia
South Africa
Swaziland
Angola
Cameroon
Central African Republic
Chad
Congo
Democratic Republic of the Congo
Equatorial Guinea
Gabon
Sao Tome and Principe
Burundi
Comoros
Djibouti
Eritrea
Ethiopia	0.263749	24.9062
Kenya
Madagascar
Malawi
Mauritius
Mozambique
RÃ©union
Rwanda
Somalia
Uganda
United Republic of Tanzania
Zambia
Zimbabwe
Central and Eastern Asia
Kazakhstan	0.08983	13.9856
Kyrgyzstan
Tajikistan
Turkmenistan
Uzbekistan
China, Hong Kong SAR
China, mainland	0.144645	7.47691
China, Taiwan Province of
Democratic People's Republic of Korea
Japan	0.019946	1.60634
Mongolia
Republic of Korea	-0.084313	-6.70015
Western Southern and South-eastern Asia
Cyprus
Afghanistan
Bangladesh	0.007674	0.91595
Bhutan
India	0.027822	2.47022
Iran (Islamic Republic of)
Maldives
Nepal
Pakistan
Sri Lanka
Brunei Darussalam
Cambodia
Indonesia
Lao People's Democratic Republic
Malaysia
Myanmar
Philippines
Thailand
Timor-Leste
Viet Nam
Armenia
Azerbaijan
Georgia
Iraq
Israel
Jordan
Kuwait
Lebanon
Occupied Palestinian Territory
Oman
Qatar
Saudi Arabia
Syrian Arab Republic
Turkey	-0.212646	-8.26965
United Arab Emirates
Yemen
Oceania
Australia	0.010007	0.898079
Fiji
Guam
Micronesia (Federated States of)
New Caledonia
New Zealand	0.025661	0.331761
Papua New Guinea
Solomon Islands
Vanuatu

## Sheet: RICE
	change_in_yield (tons/ha/year)	percent change wrt current
North and Central America
Canada
United States of America	-0.022129	-0.284571
Belize	0.380599	9.23486
Costa Rica	-0.110432	-18.0354
El Salvador	0.053403	0.728525
Guatemala		0
Honduras	0.343445	7.46332
Mexico	0.249968	5.1082
Nicaragua		0
Panama	-0.258392	-11.0369
Carribean and South America
Antigua and Barbuda
Bahamas
Barbados
Cuba		0
Dominica
Dominican Republic	-0.760492	-16.6582
Grenada
Haiti	-0.228879	-10.922
Jamaica		0
Montserrat
Puerto Rico
Saint Vincent and the Grenadines
Trinidad and Tobago
Argentina	-0.152806	-2.40369
Bolivia (Plurinational State of)	-0.126367	-7.11834
Brazil	0.027305	0.645678
Chile	-0.218819	-4.20748
Colombia	0.076178	1.24472
Ecuador	0.042637	1.02305
French Guiana		0
Guyana	-0.060838	-1.42065
Paraguay	-0.326552	-8.94232
Peru	0.10114	1.42096
Suriname		0
Uruguay	0.004904	0.067489
Venezuela (Bolivarian Republic of)	-0.586231	-11.341
Western and Southern Europe
Albania
Bosnia and Herzegovina
Croatia
Greece	0.08683	1.11412
Italy	0.017992	0.273939
Malta
Montenegro
Portugal	-0.340281	-5.80935
Serbia
Slovenia
Spain	-1.54309	-19.1282
The former Yugoslav Republic of Macedonia
Austria
Belgium
France	0.405647	7.27503
Germany
Luxembourg
Netherlands
Switzerland
Eastern and Northern Europe
Belarus
Bulgaria		0
Czechia
Hungary	0.686827	19.3844
Poland
Republic of Moldova
Romania
Russian Federation	-0.172761	-5.90803
Slovakia
Ukraine		0
Denmark
Estonia
Finland
Ireland
Latvia
Lithuania
Norway
Sweden
United Kingdom
Northern Africa
Algeria	0.25154	13.8859
Egypt	-0.119699	-1.21145
Libya
Morocco	-1.77981	-25.6995
Sudan (former)	0.00076	0.019018
Tunisia
Western Sahara
Sub-Saharan Africa (western + southern + middle + eastern Africa)
Benin	0.282844	10.8547
Burkina Faso	0.301266	14.3798
Cabo Verde
CÃ´te d'Ivoire	-0.217207	-11.4919
Gambia
Ghana	0.110229	5.18236
Guinea	0.036508	2.03263
Guinea-Bissau	0.190366	9.77317
Liberia	0.151996	12.5574
Mali	-0.469985	-17
Mauritania		0
Niger	0.832475	24.9627
Nigeria	-0.134203	-8.84295
Senegal	0.693931	26.2155
Sierra Leone	-0.286693	-22.536
Togo	0.051912	2.14614
Botswana
Lesotho
Namibia
South Africa		0
Swaziland	0.274813	9.48691
Angola
Cameroon	1.3879	115.752
Central African Republic	1.462	84.9756
Chad		0
Congo	0.063454	10.363
Democratic Republic of the Congo	0.132509	13.7403
Equatorial Guinea
Gabon	-0.932113	-37.7272
Sao Tome and Principe
Burundi	-0.187961	-8.32726
Comoros
Djibouti
Eritrea
Ethiopia
Kenya	0.431166	13.4835
Madagascar	-0.054831	-1.97119
Malawi	-0.119925	-7.70158
Mauritius
Mozambique	-0.400974	-38.0187
RÃ©union
Rwanda		0
Somalia	0.567111	9.29968
Uganda	0.115368	8.34214
United Republic of Tanzania	-0.001078	-0.050114
Zambia	-0.068589	-3.91337
Zimbabwe		0
Central and Eastern Asia
Kazakhstan		0
Kyrgyzstan	0.876009	30.003
Tajikistan
Turkmenistan		0
Uzbekistan
China, Hong Kong SAR
China, mainland	0.052839	0.784765
China, Taiwan Province of	-0.164188	-2.88657
Democratic People's Republic of Korea		0
Japan	0.153627	2.34982
Mongolia
Republic of Korea	0.257672	3.81497
Western Southern and South-eastern Asia
Cyprus
Afghanistan	0.160837	5.17192
Bangladesh	-0.036065	-0.922645
Bhutan	-0.095712	-2.84128
India	-0.066641	-1.97772
Iran (Islamic Republic of)	-0.377119	-8.97369
Maldives
Nepal	-0.127899	-4.65941
Pakistan	0.224727	6.41851
Sri Lanka	0.068907	1.83848
Brunei Darussalam	-0.106036	-14.7449
Cambodia	-0.117287	-4.63908
Indonesia	0.005413	0.116162
Lao People's Democratic Republic	-0.091814	-2.57693
Malaysia	-0.063452	-1.65414
Myanmar	-0.0009	-0.023223
Philippines	0.097001	2.63771
Thailand	0.061671	2.08868
Timor-Leste
Viet Nam	-0.304972	-6.09758
Armenia
Azerbaijan
Georgia
Iraq		0
Israel
Jordan
Kuwait
Lebanon
Occupied Palestinian Territory
Oman
Qatar
Saudi Arabia
Syrian Arab Republic
Turkey	-0.147664	-1.99533
United Arab Emirates
Yemen
Oceania
Australia	0.335297	4.0619
Fiji
Guam
Micronesia (Federated States of)
New Caledonia
New Zealand
Papua New Guinea
Solomon Islands
Vanuatu

## Sheet: SORGHUM
	change_in_yield (tons/ha/year)	percent change wrt current
North and Central America
Canada
United States of America	0.56089	12.7229
Belize
Costa Rica
El Salvador	0.071175	4.47859
Guatemala		0
Honduras		0
Mexico	-0.093746	-2.22429
Nicaragua		0
Panama
Carribean and South America
Antigua and Barbuda
Bahamas
Barbados
Cuba		0
Dominica
Dominican Republic	0.089652	4.44844
Grenada
Haiti		0
Jamaica
Montserrat
Puerto Rico
Saint Vincent and the Grenadines
Trinidad and Tobago
Argentina	0.057906	1.18847
Bolivia (Plurinational State of)
Brazil	-0.593752	-27.6104
Chile
Colombia	0.000773	0.021135
Ecuador
French Guiana
Guyana
Paraguay	-0.100649	-3.69539
Peru
Suriname
Uruguay	0.0059	0.145647
Venezuela (Bolivarian Republic of)	0.128849	5.20394
Western and Southern Europe
Albania
Bosnia and Herzegovina
Croatia
Greece
Italy	-0.951365	-16.2119
Malta
Montenegro
Portugal
Serbia
Slovenia
Spain	0.220861	6.28903
The former Yugoslav Republic of Macedonia
Austria
Belgium
France	-1.22352	-21.8136
Germany
Luxembourg
Netherlands
Switzerland
Eastern and Northern Europe
Belarus
Bulgaria
Czechia
Hungary
Poland
Republic of Moldova
Romania	-0.752161	-32.5448
Russian Federation	0.145686	12.1671
Slovakia
Ukraine	-0.255711	-12.8642
Denmark
Estonia
Finland
Ireland
Latvia
Lithuania
Norway
Sweden
United Kingdom
Northern Africa
Algeria
Egypt	-0.005296	-0.093669
Libya
Morocco	0.157494	21.6085
Sudan (former)	0.138759	21.4588
Tunisia	0.169329	52.9501
Western Sahara
Sub-Saharan Africa (western + southern + middle + eastern Africa)
Benin	0.056041	5.76611
Burkina Faso	0.116221	11.2643
Cabo Verde
CÃ´te d'Ivoire	-0.228124	-22.3579
Gambia	0.740705	138.593
Ghana	-0.181828	-19.2596
Guinea	-0.225582	-22.0122
Guinea-Bissau	0.783433	49.5221
Liberia
Mali	-0.967967	-228.332
Mauritania	-0.236962	-62.3169
Niger	0.017925	5.1472
Nigeria	-0.029274	-2.38498
Senegal		0
Sierra Leone	0.394021	40.014
Togo
Botswana	0.364362	43.5108
Lesotho		0
Namibia	0	0
South Africa	-0.317563	-11.3949
Swaziland	0.524919	155.145
Angola
Cameroon	0.079938	5.62894
Central African Republic		0
Chad		0
Congo
Democratic Republic of the Congo	0.031815	4.7876
Equatorial Guinea
Gabon
Sao Tome and Principe
Burundi	-0.130168	-7.94805
Comoros
Djibouti
Eritrea		0
Ethiopia	0.232741	17.6718
Kenya	-0.647752	-129.139
Madagascar	0.326447	48.3457
Malawi	-0.034474	-4.8751
Mauritius
Mozambique	-0.064857	-11.5842
RÃ©union
Rwanda		0
Somalia		0
Uganda		0
United Republic of Tanzania	0.129294	12.0794
Zambia	0.632517	81.7532
Zimbabwe	-0.127399	-35.6937
Central and Eastern Asia
Kazakhstan		0
Kyrgyzstan
Tajikistan
Turkmenistan
Uzbekistan
China, Hong Kong SAR
China, mainland	0.364221	6.13379
China, Taiwan Province of	0.052108	1.2765
Democratic People's Republic of Korea	-0.302395	-19.4368
Japan
Mongolia
Republic of Korea	0.013706	0.906546
Western Southern and South-eastern Asia
Cyprus
Afghanistan
Bangladesh	0.006959	0.65463
Bhutan
India	0.018753	1.96926
Iran (Islamic Republic of)
Maldives
Nepal
Pakistan
Sri Lanka	0.157859	19.4122
Brunei Darussalam
Cambodia
Indonesia
Lao People's Democratic Republic
Malaysia
Myanmar
Philippines
Thailand	0.140337	8.05341
Timor-Leste
Viet Nam
Armenia
Azerbaijan
Georgia
Iraq		0
Israel		0
Jordan
Kuwait
Lebanon	-0.2766	-14.7786
Occupied Palestinian Territory
Oman
Qatar
Saudi Arabia		0
Syrian Arab Republic		0
Turkey
United Arab Emirates
Yemen		0
Oceania
Australia	-0.855651	-30.4732
Fiji
Guam
Micronesia (Federated States of)
New Caledonia
New Zealand
Papua New Guinea
Solomon Islands
Vanuatu

## Sheet: SOYBEAN
	change_in_yield (tons/ha/year)	percent change wrt current
North and Central America
Canada
United States of America	0.107475	3.71456
Belize
Costa Rica
El Salvador	-0.207495	-8.79491
Guatemala
Honduras
Mexico	0.408916	19.1153
Nicaragua
Panama
Carribean and South America
Antigua and Barbuda
Bahamas
Barbados
Cuba
Dominica
Dominican Republic
Grenada
Haiti
Jamaica
Montserrat
Puerto Rico
Saint Vincent and the Grenadines
Trinidad and Tobago
Argentina	0.180257	6.08418
Bolivia (Plurinational State of)	-0.004855	-0.277335
Brazil	0.144835	5.63264
Chile
Colombia	-0.026582	-1.04187
Ecuador
French Guiana
Guyana
Paraguay	0.144928	6.29961
Peru	-0.306717	-16.2049
Suriname		0
Uruguay	0.045321	2.02729
Venezuela (Bolivarian Republic of)
Western and Southern Europe
Albania
Bosnia and Herzegovina
Croatia
Greece
Italy	-0.878521	-26.1281
Malta
Montenegro
Portugal
Serbia
Slovenia
Spain	-0.230942	-7.6291
The former Yugoslav Republic of Macedonia
Austria
Belgium
France	-0.153677	-5.84366
Germany
Luxembourg
Netherlands
Switzerland
Eastern and Northern Europe
Belarus
Bulgaria	-0.843984	-55.5998
Czechia
Hungary
Poland
Republic of Moldova
Romania	-0.411159	-20.0373
Russian Federation	-0.067999	-5.28707
Slovakia
Ukraine		0
Denmark
Estonia
Finland
Ireland
Latvia
Lithuania
Norway
Sweden
United Kingdom
Northern Africa
Algeria
Egypt	0.351913	10.8909
Libya
Morocco
Sudan (former)
Tunisia
Western Sahara
Sub-Saharan Africa (western + southern + middle + eastern Africa)
Benin
Burkina Faso
Cabo Verde
CÃ´te d'Ivoire
Gambia
Ghana
Guinea
Guinea-Bissau
Liberia
Mali
Mauritania
Niger
Nigeria	0.081743	8.73431
Senegal
Sierra Leone
Togo
Botswana
Lesotho
Namibia
South Africa	-0.239168	-15.5226
Swaziland
Angola
Cameroon
Central African Republic
Chad
Congo
Democratic Republic of the Congo	-0.000871	-0.203651
Equatorial Guinea
Gabon
Sao Tome and Principe
Burundi	-0.125033	-17.2144
Comoros
Djibouti
Eritrea
Ethiopia	-0.926341	-170.268
Kenya
Madagascar
Malawi
Mauritius
Mozambique
RÃ©union
Rwanda		0
Somalia
Uganda	-0.19139	-16.4954
United Republic of Tanzania	0.183226	24.1641
Zambia	-0.196252	-12.9368
Zimbabwe		0
Central and Eastern Asia
Kazakhstan		0
Kyrgyzstan
Tajikistan
Turkmenistan
Uzbekistan
China, Hong Kong SAR
China, mainland	0.023357	1.33716
China, Taiwan Province of	0.08398	4.01005
Democratic People's Republic of Korea	-0.110235	-9.52623
Japan	-0.170719	-10.589
Mongolia
Republic of Korea	-0.253525	-14.9597
Western Southern and South-eastern Asia
Cyprus
Afghanistan
Bangladesh
Bhutan
India	-0.104175	-9.74119
Iran (Islamic Republic of)		0
Maldives
Nepal	0.055334	6.14868
Pakistan
Sri Lanka	0.203699	11.4454
Brunei Darussalam
Cambodia	-0.235093	-15.9318
Indonesia	0.035938	2.72613
Lao People's Democratic Republic	0.079186	6.67039
Malaysia
Myanmar	-0.084712	-6.87518
Philippines	0.188276	10.5825
Thailand	-0.085228	-5.45291
Timor-Leste
Viet Nam	0.004908	0.345847
Armenia
Azerbaijan
Georgia
Iraq
Israel
Jordan
Kuwait
Lebanon
Occupied Palestinian Territory
Oman
Qatar
Saudi Arabia
Syrian Arab Republic
Turkey	-0.067823	-1.85282
United Arab Emirates
Yemen
Oceania
Australia	-0.240155	-10.7229
Fiji
Guam
Micronesia (Federated States of)
New Caledonia
New Zealand
Papua New Guinea
Solomon Islands
Vanuatu

## Sheet: SUGARCANE
	change_in_yield (tons/ha/year)	percent change wrt current
North and Central America
Canada
United States of America	4.59389	6.46825
Belize		0
Costa Rica	6.28958	17.2464
El Salvador		0
Guatemala		0
Honduras	-7.55082	-9.92263
Mexico	4.95928	7.02878
Nicaragua	3.03587	3.58774
Panama		0
Carribean and South America
Antigua and Barbuda
Bahamas
Barbados
Cuba	4.57974	13.9895
Dominica
Dominican Republic	-10.9566	-19.2326
Grenada
Haiti	-2.31066	-3.85746
Jamaica		0
Montserrat
Puerto Rico
Saint Vincent and the Grenadines
Trinidad and Tobago
Argentina	-6.552	-7.85241
Bolivia (Plurinational State of)	-2.56084	-5.19135
Brazil	2.6279	3.44975
Chile
Colombia	1.35312	1.91437
Ecuador	4.64492	5.62984
French Guiana	-0.415157	-0.671566
Guyana		0
Paraguay	-1.18773	-2.39798
Peru
Suriname	0.702095	1.76072
Uruguay	-0.026993	-0.053053
Venezuela (Bolivarian Republic of)	1.02929	1.41677
Western and Southern Europe
Albania
Bosnia and Herzegovina
Croatia
Greece
Italy
Malta
Montenegro
Portugal	3.06487	3.49776
Serbia
Slovenia
Spain
The former Yugoslav Republic of Macedonia
Austria
Belgium
France
Germany
Luxembourg
Netherlands
Switzerland
Eastern and Northern Europe
Belarus
Bulgaria
Czechia
Hungary
Poland
Republic of Moldova
Romania
Russian Federation
Slovakia
Ukraine
Denmark
Estonia
Finland
Ireland
Latvia
Lithuania
Norway
Sweden
United Kingdom
Northern Africa
Algeria
Egypt	1.93898	1.60451
Libya
Morocco		0
Sudan (former)	-22.0404	-21.0138
Tunisia
Western Sahara
Sub-Saharan Africa (western + southern + middle + eastern Africa)
Benin
Burkina Faso		0
Cabo Verde
CÃ´te d'Ivoire
Gambia
Ghana	1.37338	5.57677
Guinea
Guinea-Bissau	-4.03219	-19.0376
Liberia	-5.81428	-43.1687
Mali	-7.16705	-9.86019
Mauritania
Niger	-5.84191	-9.77348
Nigeria	-7.95332	-37.3169
Senegal	-6.96851	-5.98834
Sierra Leone
Togo
Botswana
Lesotho
Namibia
South Africa	-3.65713	-5.93424
Swaziland	0.878906	1.06962
Angola	1.18843	2.66344
Cameroon	-4.37202	-33.3544
Central African Republic
Chad	-37.3083	-37.3082
Congo	1.56217	4.28355
Democratic Republic of the Congo	-5.62105	-13.6509
Equatorial Guinea
Gabon	-24.1459	-40.9878
Sao Tome and Principe
Burundi	-2.89577	-14.3083
Comoros
Djibouti
Eritrea
Ethiopia
Kenya
Madagascar	-4.54346	-33.8203
Malawi		0
Mauritius
Mozambique	3.84114	12.2908
RÃ©union
Rwanda	1.42188	6.76517
Somalia	-3.86921	-12.0401
Uganda		0
United Republic of Tanzania	28.134	34.5486
Zambia
Zimbabwe		0
Central and Eastern Asia
Kazakhstan
Kyrgyzstan
Tajikistan
Turkmenistan
Uzbekistan
China, Hong Kong SAR
China, mainland	4.62782	6.85128
China, Taiwan Province of		0
Democratic People's Republic of Korea
Japan
Mongolia
Republic of Korea
Western Southern and South-eastern Asia
Cyprus
Afghanistan	0.978252	4.87477
Bangladesh	-0.979416	-3.31823
Bhutan
India	-0.430054	-0.693515
Iran (Islamic Republic of)	-13.5091	-17.052
Maldives
Nepal	-1.71582	-4.36163
Pakistan	0.565781	1.09536
Sri Lanka	-0.120598	-0.201602
Brunei Darussalam
Cambodia	4.1572	18.4694
Indonesia	9.72011	19.0585
Lao People's Democratic Republic	-1.5241	-4.25635
Malaysia	19.7355	51.9615
Myanmar	1.85912	3.38247
Philippines	0.61129	0.872426
Thailand	-4.02266	-7.01367
Timor-Leste
Viet Nam	1.95059	3.38189
Armenia
Azerbaijan
Georgia
Iraq
Israel
Jordan
Kuwait
Lebanon
Occupied Palestinian Territory
Oman
Qatar
Saudi Arabia
Syrian Arab Republic
Turkey
United Arab Emirates
Yemen
Oceania
Australia	5.5379	4.83829
Fiji
Guam
Micronesia (Federated States of)
New Caledonia
New Zealand
Papua New Guinea
Solomon Islands
Vanuatu

[truncated: 2 more sheets: WHEAT, ConsumableCaloriesChange]
