# Supplementary material for: Climate change has likely already affected global food production
Source: PLoS One. 2019 May 31;14(5):e0217148. doi: 10.1371/journal.pone.0217148 (PMC6544233; doi:10.1371/journal.pone.0217148)
Supplement: S7 Table — (XLSX) [file pone.0217148.s020.xlsx]

## Sheet: Notes
S7 Table. Model determined per crop and political unit
Individual sheets for crops Barley, Cassava, Maize, Oil Palm, Rapeseed, Rice, Sorghum, Soybean, Sugarcane and Wheat
To use the model to determine the climate change impact on crop yield at a political unit, first compute historical yield using historical seasonal precipitation and temperature, and historical annual precipitation and temperature. Next compute recent yield using similarly current climatology values. Results may not match exactly due to rounding. Models provided for those areas with mean climate …
Ps = coefficient associated with seasonal precipitation (average monthly seasonal precipitation in mm/month)
Ts = coefficient associated with season temperature (average monthly seasonal temperature in Celsius/month)
Ps*Ps = coefficient associated with squared seasonal precipitation
Ts*Ts = coefficient associated with squared seasonal temperature
Ps*Ts = coefficient associated with interaction of seasonal precipitation and temperature
Ps*Ps*Ts*Ts = coefficient associated with squared interaction of seasonal precipitation and temperature
Pa = coefficient associated with annual precipitation (average monthly annual precipitation for the 12 months prior to harvesting month including harvesting month in mm/month)
Ta = coefficient associated with annual temperature (average monthly annual temperature for the 12 months prior to harvesting month including harvesting month in Celsius/month)
Pa*Pa = coefficient associated with squared Pa
Ta*Ta = coefficient associated with squared Ta
Pa*Ta = coefficient associated with interaction of Pa and Ta
Pa*Pa*Ta*Ta = squared interaction of Pa and Ta
intercept = coefficient associated with the intercept of the regression

## Sheet: BARLEY
Country	State/Province	County/District	Sub-district	Ps	Ts	Ps*Ps	Ts*Ts	Ps*Ts	Ps*Ps*Ts*Ts	Pa	Ta	Pa*Pa	Ta*Ta	Pa*Ta	Pa*Pa*Ta*Ta	intercept
North and Central America
Canada	Alberta			3.93352	16.3647	-0.01566	-0.2762	-0.272127	7.4e-05	-0.3796	-3.17306	0.003806	0.231067	0.080346	-0.000135	-167.422
Canada	Manitoba			3.6458	13.827	-0.013055	-0.196308	-0.236798	5.5e-05	0.388608	-0.026829	-0.004936	-0.03869	0.000292	2.3e-05	-172.257
Canada	New Brunswick			-4.13613	-34.5359	0.010401	0.694056	0.267144	-4.3e-05	0.059204	-0.263666	-0.000557	-0.086531	0.00796	2e-06	368.743
Canada	Quebec			0.947551	-3.58326	-0.002652	0.196951	-0.06718	1.3e-05	-0.324958	-7.47515	0.000488	0.255782	0.107205	-6.6e-05	36.1562
United States of America	Arizona	Cochise		6.46159	-21.1188	-0.04516	0.592757	-0.287809	9e-05	-9.08822	-4.36357	0.073878	-0.118396	0.5612	-0.000282	280.486
United States of America	Arizona	Graham		5.17037	-12.8622	-0.036432	0.380763	-0.220903	6.7e-05	-6.09342	-13.1002	0.039661	0.202417	0.368293	-0.000144	257.47
United States of America	Arizona	Maricopa		1.31624	-4.87003	-0.025579	0.085812	-0.04972	3.6e-05	0.335341	14.0888	0.004568	-0.316552	-0.016547	-1.1e-05	-82.499
United States of America	Arizona	Pinal		-1.76119	-3.37045	0.012467	0.040757	0.062	-1.5e-05	3.01938	4.36436	-0.02195	-0.051288	-0.133728	4.1e-05	-5.60921
United States of America	California	Fresno		6.90971	30.0067	-0.183183	-0.688589	-0.322418	0.000402	1.35019	-16.0953	-0.006836	0.544951	-0.077341	2e-05	-207.352
United States of America	California	Glenn		-5.61596	23.6934	0.14069	-0.6121	0.262375	-0.000312	-1.18318	1.59793	0.006894	-0.073238	0.082596	-3.3e-05	-233.865
United States of America	California	Modoc		12.3781	36.7538	-0.140764	-0.991438	-0.887866	0.000727	-2.48928	-22.679	0.017211	1.1043	0.315819	-0.000278	-206.257
United States of America	California	Siskiyou		2.18742	20.2927	-0.021331	-0.661376	-0.158119	0.000112	0.718383	-6.92755	-0.002252	0.565883	-0.072494	2e-05	-136.124
United States of America	California	Yolo		0.858898	14.9529	-0.005188	-0.363391	-0.040068	7e-06	-1.73961	-8.85393	0.008367	0.19615	0.118229	-3.8e-05	-64.2435
United States of America	Colorado	Alamosa		-0.786078	-3.63902	0.008304	0.10862	0.097383	-9.9e-05	4.70685	17.004	-0.056576	-0.702064	-0.841526	0.001795	-47.1977
United States of America	Colorado	Conejos		-0.29968	2.74733	0.006669	-0.091905	0.052374	-8e-05	5.19621	24.195	-0.051877	-1.1134	-0.883829	0.001542	-125.414
United States of America	Colorado	Costilla		3.38944	15.2094	-0.020161	-0.387876	-0.221166	7.6e-05	8.65266	32.2395	-0.079947	-1.01913	-1.42986	0.00227	-296.664
United States of America	Colorado	Larimer		-2.24576	-8.11445	0.012021	0.154865	0.16285	-6.5e-05	0.789274	1.79955	-0.009479	-0.080347	-0.123786	0.000223	78.2148
United States of America	Colorado	Rio Grande		0.753839	0.282358	-0.00577	0.030675	-0.033202	-5e-06	2.59679	15.2681	-0.030232	-0.984016	-0.691115	0.002097	-52.0215
United States of America	Colorado	Saguache		-1.22178	-5.17556	0.008399	0.14715	0.150355	-0.000126	4.25694	30.7391	-0.042484	-2.12281	-1.21766	0.003451	-44.8115
United States of America	Colorado	Weld		-2.00448	-5.63919	0.009054	0.066397	0.116094	-3.1e-05	3.0001	11.2083	-0.019616	-0.277265	-0.291737	0.000183	-5.25519
United States of America	Delaware	Kent		-1.45622	-20.5715	0.003652	0.389955	0.065795	-7e-06	2.88741	25.5695	-0.008261	-0.61085	-0.216913	4.6e-05	34.9475
United States of America	Delaware	New Castle		0.336811	-7.75202	-0.000782	0.195672	-0.01503	2e-06	1.73268	11.8488	-0.004777	-0.22052	-0.139727	3.1e-05	-34.9176
United States of America	Delaware	Sussex		0.176828	-17.6852	-0.001072	0.393602	-0.007371	2e-06	0.196674	8.87461	-3.1e-05	-0.278286	-0.014943	0	131.809
United States of America	Idaho	Ada		-0.687169	1.12377	0.005161	-0.050416	0.039973	-1.8e-05	1.64816	2.91695	-0.010638	0.004777	-0.175723	0.000123	-28.5081
United States of America	Idaho	Bannock		0.606691	0.741488	-0.004597	-0.007827	-0.045459	2.8e-05	-0.267393	-3.87149	-6e-05	0.196811	0.082078	-9.2e-05	5.80368
United States of America	Idaho	Bear Lake		0.570538	1.0885	-0.005045	-0.029206	-0.060856	5.2e-05	-0.207387	-4.04092	-0.000654	0.236531	0.150935	-0.000292	0.330858
United States of America	Idaho	Benewah		-1.06011	-2.21341	0.004862	0.01666	0.071032	-2.1e-05	-2.01337	-5.68928	0.009549	-0.039934	0.246893	-0.000145	80.8674
United States of America	Idaho	Bingham		-0.146334	-4.35065	-0.002282	0.127628	0.006329	1.8e-05	0.707423	3.84667	-0.006303	-0.172205	-0.093341	9.4e-05	20.9418
United States of America	Idaho	Blaine		-0.245641	-1.94624	0.001632	0.064666	0.01819	-9e-06	-0.448103	-0.429175	0.004484	-0.036879	0.084352	-0.000143	19.8544
United States of America	Idaho	Bonneville		-2.34033	-10.2201	0.015015	0.259733	0.17523	-8.2e-05	-0.486495	-0.844016	0.003593	-0.036937	0.092842	-0.000139	98.2794
United States of America	Idaho	Boundary		0.316719	-2.10746	-0.001433	0.140619	-0.024718	1e-05	-0.758573	-10.4092	0.002091	0.260858	0.212295	-0.000171	41.2878
United States of America	Idaho	Butte		0.258798	0.727287	-0.000338	-0.00593	-0.017172	-3e-06	0.652968	3.20423	-0.007337	-0.195835	-0.080982	0.000138	-20.641
United States of America	Idaho	Camas		1.67902	6.18127	-0.013924	-0.160522	-0.127978	8.2e-05	-0.152839	-0.299871	0.001747	-0.016692	0.035756	-5.8e-05	-50.9083
United States of America	Idaho	Canyon		0.513113	1.84464	-0.005494	-0.059093	-0.041489	3.9e-05	-0.028571	-1.51206	0.003276	0.086206	-0.006953	-1.7e-05	-1.77507
United States of America	Idaho	Caribou		0.595783	3.12816	-0.0044	-0.103437	-0.042381	2.3e-05	-0.678441	-4.08549	0.004642	0.155823	0.139045	-0.000187	-6.0984
United States of America	Idaho	Cassia		-1.25227	-0.758735	0.012617	-0.01052	0.082464	-5.4e-05	1.64943	2.87147	-0.015892	-0.029333	-0.177004	0.000176	-6.70266
United States of America	Idaho	Clark		-5.04091	-23.6966	0.033919	0.633042	0.369146	-0.000182	-1.35438	-5.91222	0.009352	0.081403	0.28275	-0.000394	234.539
United States of America	Idaho	Franklin		-0.466666	-1.4137	0.002992	0.024325	0.037996	-2e-05	0.550043	2.92807	-0.004152	-0.119449	-0.072989	8e-05	0.382126
United States of America	Idaho	Fremont		-1.44369	-9.56504	0.004781	0.247864	0.101587	-1.6e-05	1.04384	5.65485	-0.007347	-0.219775	-0.184098	0.00023	61.0677
United States of America	Idaho	Gem		-1.14495	-4.08673	0.009201	0.095287	0.057557	-1.8e-05	3.26955	9.36781	-0.02958	-0.257456	-0.31783	0.000281	-22.8947
United States of America	Idaho	Gooding		-0.120477	7.13527	-0.005328	-0.207745	0.016376	-1e-06	0.452557	0.346675	0.000993	0.012597	-0.03973	-1.6e-05	-63.7914
United States of America	Idaho	Idaho		-2.47055	-4.79601	0.013569	0.047835	0.15103	-5e-05	-0.365949	3.2347	0.003241	-0.221033	0.065713	-6.8e-05	50.9081
United States of America	Idaho	Jefferson		-0.063895	0.492602	0.001308	-0.020569	0.006931	-9e-06	1.22536	3.5382	-0.01224	-0.102148	-0.144847	0.000171	-22.7743
United States of America	Idaho	Jerome		-2.27338	1.31231	0.033103	-0.07471	0.139437	-0.000127	1.33055	1.33832	-0.013302	0.007243	-0.128165	0.00012	-12.0417
United States of America	Idaho	Kootenai		-0.730355	4.57324	0.001555	-0.200001	0.052143	-9e-06	1.46275	10.121	-0.005545	-0.291311	-0.158752	6.2e-05	-90.8023
United States of America	Idaho	Latah		-2.19431	-2.85134	0.010341	-0.008174	0.13031	-3.6e-05	0.864967	7.13728	-0.002466	-0.222673	-0.060268	-1e-06	-2.90391
United States of America	Idaho	Lewis		-1.01571	-10.3721	0.004078	0.27514	0.053871	-9e-06	-0.69764	8.1613	0.004505	-0.51096	0.099638	-7.5e-05	62.7122
United States of America	Idaho	Lincoln		0.767065	8.35808	-0.003474	-0.245761	-0.039648	1e-06	2.61173	5.10051	-0.024532	-0.086945	-0.302424	0.000332	-106.239
United States of America	Idaho	Madison		-2.28977	-12.9381	0.009863	0.325416	0.159944	-4.3e-05	1.80292	9.37717	-0.013628	-0.377365	-0.307892	0.000403	77.9917
United States of America	Idaho	Minidoka		-0.868768	1.92855	0.011282	-0.075173	0.055468	-4.5e-05	3.06127	7.32085	-0.03257	-0.201872	-0.306926	0.000323	-60.6623
United States of America	Idaho	Nez Perce		-0.000956	-1.9772	-0.002988	0.04714	-0.004437	1.5e-05	0.579434	12.7742	-0.002596	-0.579695	-0.026968	-8e-06	-53.3307
United States of America	Idaho	Oneida		-0.371725	2.06476	0.003516	-0.08561	0.028708	-1.9e-05	0.029227	-0.830844	-0.000425	0.053316	0.020608	-3.3e-05	-11.0971
United States of America	Idaho	Owyhee		0.959768	-3.52184	-0.012583	0.211584	-0.077673	9.3e-05	-1.82342	0.425012	0.016658	-0.185274	0.183785	-0.000173	28.7312
United States of America	Idaho	Power		-4.84966	-14.8955	0.042606	0.352327	0.323968	-0.000188	1.08122	4.1879	-0.010182	-0.136102	-0.124837	0.000123	121.408
United States of America	Idaho	Teton		0.304183	-0.97458	-0.003192	0.047537	-0.018746	1.7e-05	-0.038338	-2.04948	-0.000597	0.108481	0.034842	-3e-05	9.33834
United States of America	Idaho	Twin Falls		-0.942409	-1.22541	0.010395	0.017131	0.062845	-4.5e-05	1.65143	3.70545	-0.017708	-0.107507	-0.162465	0.000168	-8.68341
United States of America	Kansas	Reno		0.875523	7.0346	-0.002089	-0.125892	-0.054344	8e-06	2.03218	16.4481	-0.004857	-0.376056	-0.170313	4e-05	-225.557
United States of America	Kansas	Sumner		0.252547	2.56321	-0.000588	-0.049259	-0.012979	2e-06	1.05968	4.67976	-0.003758	-0.089925	-0.072834	1.8e-05	-77.9587
United States of America	Kentucky	Logan		-6.97486	-48.6428	0.015757	0.693777	0.292303	-2.8e-05	-1.75749	-17.4946	0.004163	0.381544	0.122242	-2e-05	940.769
United States of America	Kentucky	Simpson		-4.78493	-33.6997	0.010398	0.475176	0.203194	-1.9e-05	-3.63763	-35.7314	0.008611	0.787185	0.255083	-4.2e-05	881.924
United States of America	Kentucky	Todd		-6.45269	-46.9852	0.015992	0.713249	0.267488	-2.8e-05	-1.34697	-17.5495	0.003247	0.438151	0.102193	-1.9e-05	876.313
United States of America	Maryland	Anne Arundel		0.248376	-12.9588	-0.000543	0.299968	-0.005298	0	1.71539	2.84171	-0.004948	0.095383	-0.134992	3.1e-05	83.3968
United States of America	Maryland	Baltimore		-0.581497	-10.2161	0.001318	0.204011	0.029504	-3e-06	1.36877	12.9939	-0.003814	-0.324267	-0.117961	2.8e-05	18.6479
United States of America	Maryland	Calvert		0.261178	-5.55443	-1e-06	0.143823	-0.005446	-1e-06	2.41432	6.23333	-0.007156	0.030883	-0.173331	3.7e-05	-46.2921
United States of America	Maryland	Caroline		-0.48466	-12.1243	0.001043	0.244007	0.023601	-2e-06	1.59405	16.5436	-0.004286	-0.408545	-0.112217	2.1e-05	-2.24398
United States of America	Maryland	Carroll		0.779403	3.78749	-0.002513	-0.057799	-0.034453	5e-06	-0.837841	-1.65139	0.002821	-0.03711	0.070205	-2e-05	-28.5127
United States of America	Maryland	Cecil		2.76933	13.0508	-0.007498	-0.169021	-0.125837	1.6e-05	-0.50489	-4.63072	0.001527	0.122127	0.043891	-1.2e-05	-165.922
United States of America	Maryland	Dorchester		-0.175364	-17.266	0.000438	0.376824	0.010163	-1e-06	1.78869	17.9701	-0.004843	-0.441253	-0.128371	2.5e-05	32.8841
United States of America	Maryland	Frederick		-0.336296	-4.00792	0.000696	0.070573	0.017822	-2e-06	-0.754423	-3.24744	0.002326	0.038038	0.057757	-1.4e-05	90.5576
United States of America	Maryland	Harford		0.424381	1.78208	-0.001402	-0.027121	-0.017595	3e-06	0.659345	9.08497	-0.001712	-0.267198	-0.058798	1.3e-05	-93.6006
United States of America	Maryland	Howard		0.261694	-1.66229	-0.001099	0.038783	-0.010537	2e-06	-1.52336	0.332268	0.004735	-0.19122	0.121111	-3e-05	45.8882
United States of America	Maryland	Kent		0.642726	-7.33848	-0.001755	0.192033	-0.027844	3e-06	0.883601	9.16215	-0.002815	-0.24869	-0.074964	1.9e-05	-2.81738
United States of America	Maryland	Montgomery		-0.493039	-10.8251	0.000845	0.214833	0.02593	-3e-06	-2.92053	-13.8326	0.008491	0.168588	0.223474	-5e-05	285.698
United States of America	Maryland	Queen Anne's		-0.001255	-6.94682	0.000141	0.154792	0.001934	-1e-06	1.32077	12.6703	-0.003939	-0.317147	-0.098209	2.2e-05	-34.0143
United States of America	Maryland	Saint Mary's		-0.555141	6.35393	0.002635	-0.147321	0.028826	-6e-06	0.51336	0.742454	-0.00196	0.013082	-0.03978	1.1e-05	-81.8991
United States of America	Maryland	Somerset		1.2533	-10.9601	-0.002561	0.318694	-0.051969	4e-06	2.74053	20.5583	-0.007411	-0.42178	-0.192111	3.6e-05	-124.425
United States of America	Maryland	Talbot		0.14503	-13.693	0.000324	0.313878	-0.004916	-1e-06	1.1839	11.4932	-0.003694	-0.293444	-0.086847	2e-05	48.3728
United States of America	Maryland	Washington		0.622001	7.28447	-0.002227	-0.150417	-0.02815	5e-06	-2.67641	-19.423	0.007734	0.418958	0.233217	-5.9e-05	82.7271
United States of America	Maryland	Wicomico		0.467117	-0.393116	-0.000937	0.03668	-0.017512	1e-06	1.64691	4.30906	-0.004751	0.031369	-0.116028	2.4e-05	-78.9199
United States of America	Michigan	Alger		5.56183	38.4915	-0.01747	-0.786512	-0.33791	6.5e-05	-0.435088	-13.8439	0.000467	0.873811	0.175051	-0.000136	-387.056
United States of America	Michigan	Cheboygan		-1.63536	-2.39234	0.004693	-0.068707	0.095254	-1.5e-05	-1.61191	-13.3216	0.007227	0.543449	0.221469	-0.000147	132.577
United States of America	Michigan	Delta		6.21959	37.4998	-0.019638	-0.696506	-0.362664	6.7e-05	0.037627	-1.18921	-0.000694	0.063922	0.029401	-2.5e-05	-438.366
United States of America	Michigan	Huron		0.036135	4.82514	-0.00167	-0.165514	0.003411	3e-06	-0.566103	-4.12347	0.004906	0.334531	0.025216	-3.7e-05	-9.404
United States of America	Michigan	Ionia		-0.820135	3.28715	0.001976	-0.154942	0.041041	-5e-06	-0.456119	-4.13226	0.002411	0.221169	0.032588	-1.9e-05	22.8426
United States of America	Michigan	Iron		1.81209	16.2108	-0.006068	-0.395769	-0.111189	2.3e-05	-0.629982	-5.65607	0.003432	0.338891	0.092382	-8.6e-05	-132.248
United States of America	Michigan	Isabella		0.790264	8.53149	-0.003431	-0.210856	-0.035577	8e-06	-0.731663	-4.44805	0.004012	0.207355	0.077617	-5.2e-05	-62.4732
United States of America	Michigan	Osceola		2.92429	15.8775	-0.010228	-0.301817	-0.15595	3e-05	0.124736	-0.573804	0.000486	0.208095	-0.031593	2e-06	-194.315
United States of America	Michigan	Otsego		-1.1823	-5.19439	0.002944	0.042042	0.07888	-1.3e-05	-0.522593	3.54903	0.003295	-0.34608	0.00595	7e-06	78.8351
United States of America	Michigan	Shiawassee		-0.033914	0.842179	-0.001625	-0.054323	0.009269	2e-06	-0.59763	-2.01097	0.003675	0.08082	0.058171	-4.1e-05	14.6712
United States of America	Minnesota	Benton		1.35746	7.0064	-0.003127	-0.097956	-0.073638	9e-06	-1.37555	-14.7733	0.004805	0.593562	0.265555	-0.000183	-32.9935
United States of America	Minnesota	Clay		0.561982	3.0886	-0.002054	-0.065158	-0.03332	7e-06	-0.827814	-6.93408	0.004526	0.321825	0.159214	-0.000166	-2.86574
United States of America	Minnesota	Clearwater		0.533485	3.30638	-0.001683	-0.069146	-0.028515	5e-06	-0.399275	-3.54603	0.001944	0.177964	0.083113	-9.1e-05	-23.1906
United States of America	Minnesota	Crow Wing		1.60169	8.67641	-0.004607	-0.139448	-0.089926	1.4e-05	-0.925039	-8.62916	0.004044	0.351709	0.158982	-0.000118	-70.3407
United States of America	Minnesota	Douglas		3.01561	18.2848	-0.007275	-0.280295	-0.162063	2.1e-05	-1.44617	-16.5967	0.004679	0.659545	0.328962	-0.000259	-179.835
United States of America	Minnesota	Fillmore		-1.34202	-8.29275	0.003203	0.122221	0.068388	-8e-06	1.08823	10.9891	-0.004435	-0.452096	-0.133808	6.8e-05	58.5632
United States of America	Minnesota	Grant		1.49884	8.61677	-0.004366	-0.151138	-0.079002	1.2e-05	-0.868185	-8.4263	0.003481	0.353754	0.176999	-0.000151	-74.0408
United States of America	Minnesota	Houston		-1.27132	-7.13424	0.003146	0.099808	0.062519	-8e-06	0.621633	4.20445	-0.003054	-0.150384	-0.062698	3.2e-05	78.9544
United States of America	Minnesota	Kanabec		-0.051039	-2.17341	0.000119	0.054752	-0.001005	1e-06	-0.883657	-11.7283	0.002848	0.507794	0.189779	-0.000131	70.7943
United States of America	Minnesota	Lake of the Woods		0.274407	5.12734	-0.000244	-0.123174	-0.011432	-1e-06	0.187066	5.81346	-0.000466	-0.501746	-0.129961	0.000236	-59.1824
United States of America	Minnesota	Lincoln		-0.007975	-3.50099	-0.000127	0.098525	0.004894	-1e-06	0.036931	0.67445	-0.000231	-0.041757	0.000229	-2e-06	26.1824
United States of America	Minnesota	Lyon		-1.24081	-12.1353	0.00261	0.219269	0.066049	-8e-06	1.1293	10.8224	-0.004078	-0.388491	-0.173273	0.000101	99.6424
United States of America	Minnesota	Mahnomen		-0.121291	-1.23942	1.7e-05	0.01154	0.006733	0	-0.317215	-3.11481	0.001565	0.163004	0.07181	-7.9e-05	31.73
United States of America	Minnesota	Marshall		-3.33645	-15.7522	0.010267	0.228854	0.194681	-3.6e-05	-0.769979	-10.6098	0.003676	0.685484	0.247615	-0.000361	232.414
United States of America	Minnesota	McLeod		-0.508249	-4.05051	0.001315	0.066534	0.028169	-4e-06	0.189494	0.760481	-0.001101	-0.008937	-0.005356	-1e-06	44.8714
United States of America	Minnesota	Meeker		-2.27369	-20.0542	0.004926	0.347557	0.118601	-1.4e-05	1.59385	16.1295	-0.005976	-0.61228	-0.23793	0.000134	178.924
United States of America	Minnesota	Mille Lacs		3.02787	15.7924	-0.00761	-0.211607	-0.166954	2.3e-05	-1.47062	-17.697	0.005011	0.725712	0.305197	-0.000212	-146.217
United States of America	Minnesota	Morrison		0.45736	1.52907	-0.001582	-0.032406	-0.023272	4e-06	-0.240206	-1.18323	0.00094	0.01305	0.044657	-3.5e-05	-10.4022
United States of America	Minnesota	Olmsted		-0.614744	-2.07561	0.00152	0.006165	0.032885	-4e-06	0.49994	4.2991	-0.002149	-0.141576	-0.055339	2.5e-05	12.7182
United States of America	Minnesota	Otter Tail		-0.163786	1.89627	0.000419	-0.074544	0.011029	-2e-06	-0.98382	-8.41652	0.004911	0.366898	0.178329	-0.00016	26.2294
United States of America	Minnesota	Pennington		-2.96093	-13.4886	0.008776	0.177526	0.178106	-3.2e-05	-1.11465	-13.5126	0.005638	0.839539	0.299418	-0.000395	216.735
United States of America	Minnesota	Pine		2.97643	14.5036	-0.007948	-0.196286	-0.160355	2.3e-05	-1.71706	-16.1834	0.00688	0.606341	0.278007	-0.000178	-123.4
United States of America	Minnesota	Pipestone		-0.938531	-7.00018	0.00314	0.147734	0.058371	-1.2e-05	2.03509	16.0802	-0.010325	-0.646599	-0.243868	0.000149	-13.6821
United States of America	Minnesota	Polk		-1.81625	-8.82922	0.005454	0.125178	0.102204	-1.8e-05	0.221016	-1.3128	-0.00318	0.061277	0.041562	-5.1e-05	116.215
United States of America	Minnesota	Stearns		-0.027608	-0.409147	-0.000142	-0.003741	0.002256	0	-0.684704	-6.6444	0.002466	0.241559	0.125744	-8.3e-05	39.9634
United States of America	Minnesota	Stevens		0.606157	3.57063	-0.001776	-0.067856	-0.031932	5e-06	-0.58493	-6.64157	0.001462	0.249901	0.151408	-0.000122	-18.2426
United States of America	Minnesota	Todd		-1.91955	-10.7019	0.004356	0.13211	0.102803	-1.3e-05	-0.319163	-1.7331	0.001857	0.074776	0.037047	-2.7e-05	166.375
United States of America	Minnesota	Wabasha		-0.146855	1.31187	0.000624	-0.044305	0.010137	-2e-06	-0.385746	-3.69199	0.001179	0.13484	0.061495	-3.3e-05	9.68667
United States of America	Minnesota	Wadena		0.816482	3.70086	-0.002513	-0.066254	-0.050035	9e-06	-0.996874	-10.4893	0.003997	0.452073	0.209935	-0.000177	0.16682
United States of America	Minnesota	Wilkin		2.38992	14.9335	-0.006683	-0.260826	-0.123224	1.8e-05	-1.1589	-10.6885	0.005047	0.453579	0.225683	-0.000198	-146.089
United States of America	Minnesota	Winona		0.412994	5.35432	-0.000813	-0.104099	-0.026052	3e-06	-0.844235	-10.0583	0.001689	0.280215	0.153198	-6.7e-05	-8.0265
United States of America	Minnesota	Wright		-0.189065	1.00017	0.000485	-0.045279	0.010049	-1e-06	-0.039428	-1.25472	-3.9e-05	0.076065	0.024316	-2.1e-05	0.823093
United States of America	Minnesota	Yellow Medicine		-0.00219	-4.28102	-0.000353	0.120631	0.004067	-1e-06	-1.25138	-8.65359	0.006601	0.295849	0.177098	-0.000119	83.2745
United States of America	Montana	Beaverhead		0.128109	-11.3066	3.7e-05	0.419318	-0.011315	2e-06	-3.63268	-13.9429	0.033533	0.450308	0.67893	-0.001172	140.56
United States of America	Montana	Big Horn		-3.5456	-10.0956	0.020927	0.166115	0.197671	-6.6e-05	3.23556	10.6426	-0.028634	-0.308559	-0.446811	0.00057	67.9193
United States of America	Montana	Carbon		-1.568	-0.472556	0.009435	-0.053383	0.105001	-4.3e-05	2.50487	12.0512	-0.015552	-0.329653	-0.401689	0.000403	-40.9447
United States of America	Montana	Carter		-1.4171	-11.2069	0.005082	0.246798	0.082847	-1.8e-05	-0.895413	-4.57544	0.006349	0.157488	0.134074	-0.000135	143.945
United States of America	Montana	Custer		0.055204	-4.38298	-4e-05	0.124858	-0.005271	1e-06	-1.39211	-6.30051	0.01036	0.203172	0.210109	-0.000225	73.3711
United States of America	Montana	Daniels		-1.60372	-12.4539	0.005875	0.295775	0.106075	-2.5e-05	0.880857	5.63769	-0.007797	-0.322247	-0.21143	0.000449	103.838
United States of America	Montana	Dawson		0.493457	3.78093	-0.001363	-0.077311	-0.027756	5e-06	0.123173	-0.330534	-0.002835	-0.010868	0.008755	1.5e-05	-42.2786
United States of America	Montana	Flathead		-1.06527	-7.11554	0.005658	0.213915	0.087704	-3.7e-05	-0.31192	-5.85347	0.000465	0.345908	0.145549	-0.000211	68.8661
United States of America	Montana	Golden Valley		-3.79418	-17.8289	0.016112	0.347529	0.219207	-5.3e-05	3.12454	15.0408	-0.022398	-0.54231	-0.426079	0.000423	123.464
United States of America	Montana	Lewis and Clark		0.126086	-1.85928	-0.000475	0.073951	-0.005145	0	-2.0056	-11.5992	0.015633	0.53122	0.380502	-0.000558	58.7948
United States of America	Montana	Liberty		-3.14225	-10.4089	0.016438	0.186014	0.203894	-7e-05	0.613364	2.92885	-0.005155	-0.129629	-0.129549	0.000252	106.451
United States of America	Montana	McCone		-3.87673	-18.0797	0.017714	0.350715	0.222412	-5.9e-05	1.92565	7.28141	-0.016957	-0.225377	-0.358927	0.000591	178.604
United States of America	Montana	Powell		-0.178308	-5.77135	0.002032	0.201297	0.008358	-8e-06	-0.198204	2.20583	2.1e-05	-0.294574	0.041614	2.9e-05	40.4813
United States of America	Montana	Prairie		0.568221	8.60769	-0.000182	-0.194594	-0.037209	4e-06	0.030141	-0.741447	-0.002871	-0.001355	0.033552	-2.1e-05	-87.3603
United States of America	Montana	Ravalli		-0.245336	-5.48538	0.001598	0.183466	0.019636	-9e-06	-1.50205	0.883546	0.018865	-0.263958	0.115966	-0.000125	58.0032
United States of America	Montana	Richland		-0.447974	-3.29599	0.001769	0.071964	0.0237	-5e-06	0.292807	0.093735	-0.003127	0.028032	-0.015477	1.2e-05	33.2388
United States of America	Montana	Roosevelt		2.41438	12.8267	-0.010379	-0.272378	-0.144952	3.9e-05	0.613041	0.98236	-0.007887	0.001775	-0.07881	0.000156	-145.272
United States of America	Montana	Rosebud		-3.69891	-4.86243	0.022563	0.014331	0.202641	-6.9e-05	2.01622	8.20152	-0.016805	-0.279513	-0.321871	0.000427	46.7063
United States of America	Montana	Sheridan		-1.28132	-9.37098	0.005011	0.213202	0.079918	-2e-05	-0.015175	-0.503614	0.000594	0.040392	0.012244	-2.1e-05	97.0712
United States of America	Montana	Treasure		-0.383074	6.90071	0.00272	-0.208106	0.006439	0	3.74092	16.3582	-0.03214	-0.622895	-0.54496	0.000693	-131.277
United States of America	Montana	Valley		1.55902	7.68359	-0.007718	-0.167535	-0.088919	2.7e-05	0.319735	1.38291	-0.003179	-0.046857	-0.089385	0.000206	-86.894
United States of America	Montana	Wibaux		-0.143782	-0.488173	0.001269	0.011131	0.002012	0	0.261072	-0.156662	-0.004249	0.000775	0.010547	-1.5e-05	4.68006
United States of America	Montana	Yellowstone		-3.04201	-6.45219	0.016908	0.075304	0.170036	-5.3e-05	2.46755	6.56535	-0.02003	-0.109608	-0.309381	0.000322	48.0706
United States of America	Nevada	Humboldt		-1.13711	1.44293	0.017809	-0.061913	0.072788	-7.5e-05	3.87096	3.26569	-0.048593	0.039223	-0.453856	0.000681	-35.6489
United States of America	New Jersey	Salem		-2.6604	-21.0992	0.006756	0.342661	0.119804	-1.4e-05	0.776044	10.4993	-0.002308	-0.30482	-0.070831	1.8e-05	224.068
United States of America	North Carolina	Cabarrus		-0.767333	-11.9024	0.000313	0.18942	0.033701	-1e-06	-4.77227	-22.8333	0.012551	0.274884	0.293581	-4.8e-05	475.317
United States of America	North Carolina	Catawba		-0.144376	12.2391	0.000128	-0.279433	0.008662	-1e-06	-4.54066	-21.8405	0.011652	0.252276	0.301624	-5.1e-05	138.253
United States of America	North Carolina	Guilford		-0.00552	2.85733	-0.000242	-0.072203	0.003289	0	-2.62967	-10.0288	0.006534	0.035551	0.177122	-3e-05	113.075
United States of America	North Carolina	Iredell		-1.63421	-15.384	0.002952	0.240521	0.07372	-6e-06	-5.77242	-33.1699	0.015967	0.532573	0.371438	-6.6e-05	613.618
United States of America	North Carolina	Lincoln		1.76129	16.3087	-0.005393	-0.283502	-0.070301	9e-06	-3.17917	-14.9685	0.008703	0.188582	0.195289	-3.3e-05	-35.4745
United States of America	North Carolina	Rowan		0.912331	24.8064	-0.002501	-0.496218	-0.037492	4e-06	-4.62798	-32.4813	0.012737	0.624327	0.30323	-5.5e-05	42.3347
United States of America	North Carolina	Stanly		0.226652	10.9241	-0.001657	-0.237128	-0.006773	2e-06	-4.62786	-47.2299	0.012097	1.05618	0.290495	-4.8e-05	358.26
United States of America	North Carolina	Warren		2.44991	33.5065	-0.005349	-0.617021	-0.106324	1e-05	-7.64581	-73.889	0.019106	1.66823	0.550697	-9.9e-05	261.246
United States of America	North Carolina	Yadkin		0.857292	21.566	-0.001915	-0.438011	-0.03507	3e-06	-5.16801	-36.7082	0.013862	0.706546	0.358251	-6.6e-05	118.164
United States of America	North Dakota	Adams		-0.192968	-1.77266	0.000859	0.042775	0.01311	-4e-06	-0.953607	-5.10516	0.005927	0.151306	0.182834	-0.000205	40.5814
United States of America	North Dakota	Barnes		0.658588	3.85665	-0.00298	-0.0921	-0.04203	1.1e-05	0.648202	2.64075	-0.005365	-0.077062	-0.05529	3.3e-05	-52.9417
United States of America	North Dakota	Benson		-0.159244	-0.940345	0.000469	0.010209	0.008992	-2e-06	-0.124477	-2.45268	-0.000303	0.115101	0.065477	-8.3e-05	20.2653
United States of America	North Dakota	Bottineau		0.355245	2.18688	-0.002098	-0.06854	-0.018644	6e-06	0.099072	-0.152129	-0.001439	-0.01046	0.017744	-3.8e-05	-19.9154
United States of America	North Dakota	Bowman		-1.60149	-5.05813	0.008174	0.088838	0.089357	-2.6e-05	-0.41697	-3.73485	0.001254	0.137304	0.113608	-0.000126	76.2786
United States of America	North Dakota	Burke		-2.23178	-4.73644	0.009413	0.017516	0.135919	-3.5e-05	0.322313	0.209159	-0.00319	0.052746	0.002534	-8e-05	66.6531
United States of America	North Dakota	Burleigh		1.1583	2.3647	-0.004117	-0.01008	-0.064755	1.3e-05	0.14544	-0.427562	-0.002361	-0.009256	0.026924	-3.6e-05	-41.3111
United States of America	North Dakota	Cass		0.629227	2.20544	-0.002812	-0.046211	-0.037826	9e-06	0.27066	0.005807	-0.003346	-0.013981	0.017876	-2.6e-05	-27.2994
United States of America	North Dakota	Cavalier		1.59909	2.23816	-0.006596	0.008403	-0.098168	2.5e-05	-0.054127	-3.44186	-0.001379	0.222217	0.087571	-0.000146	-32.9157
United States of America	North Dakota	Dickey		2.4458	9.07936	-0.0066	-0.102857	-0.129088	1.8e-05	0.122802	-2.87226	-0.003364	0.114644	0.063284	-5.4e-05	-131.914
United States of America	North Dakota	Divide		-2.88301	-11.3299	0.012823	0.199993	0.169255	-4.4e-05	0.670181	1.88215	-0.007126	-0.073878	-0.063726	8.5e-05	122.995
United States of America	North Dakota	Dunn		-1.8252	-4.0429	0.008135	0.034751	0.098025	-2.4e-05	-0.549627	-4.36445	0.004313	0.235636	0.132913	-0.00021	77.9716
United States of America	North Dakota	Eddy		0.433944	5.52551	-0.00132	-0.140242	-0.0265	5e-06	-0.334221	-2.99101	0.001231	0.12184	0.076933	-8.1e-05	-40.0516
United States of America	North Dakota	Emmons		2.88877	7.27902	-0.00915	-0.043105	-0.156286	2.7e-05	0.330449	-1.71645	-0.00601	0.044157	0.046857	-3.4e-05	-122.822
United States of America	North Dakota	Foster		0.131723	4.35432	-0.000649	-0.128759	-0.009094	3e-06	0.182593	0.22351	-0.002021	0.031281	-0.010843	0	-38.0192
United States of America	North Dakota	Golden Valley		-0.671644	-5.07874	0.002121	0.105298	0.033111	-4e-06	-0.862313	-5.11147	0.007072	0.240167	0.171967	-0.000265	79.8132
United States of America	North Dakota	Grand Forks		-0.388166	-6.30405	0.000534	0.136778	0.015497	0	-0.541684	-7.47144	0.001663	0.385912	0.195128	-0.00026	94.2362
United States of America	North Dakota	Grant		3.90162	11.874	-0.015696	-0.149302	-0.20708	4.4e-05	-0.919723	-6.72511	0.004849	0.259081	0.189768	-0.000203	-142.965
United States of America	North Dakota	Griggs		-0.367421	-4.0012	0.000196	0.068389	0.015218	1e-06	0.64305	3.58106	-0.005673	-0.211131	-0.063324	6.5e-05	36.2889
United States of America	North Dakota	Hettinger		-0.421964	-3.0188	0.001617	0.066344	0.024604	-5e-06	-1.17299	-7.26701	0.007653	0.282421	0.222047	-0.00026	63.959
United States of America	North Dakota	Kidder		1.25285	4.98005	-0.003946	-0.074329	-0.070962	1.3e-05	0.262507	-0.974271	-0.003295	0.09603	0.017247	-3.3e-05	-68.7972
United States of America	North Dakota	Lamoure		3.14609	15.5431	-0.008833	-0.238202	-0.170934	2.7e-05	0.005609	-5.05138	-0.003187	0.247253	0.107844	-0.000115	-197.263
United States of America	North Dakota	Logan		2.05068	4.42636	-0.006017	-0.004808	-0.112912	1.9e-05	0.691705	1.56366	-0.007781	-0.12872	-0.020625	3.1e-05	-94.7323
United States of America	North Dakota	McHenry		0.339124	2.24864	-0.00124	-0.055109	-0.020591	5e-06	-0.207915	-3.28782	0.000263	0.17981	0.086185	-0.000123	-12.6751
United States of America	North Dakota	McIntosh		2.68958	8.43825	-0.007725	-0.073693	-0.144403	2.3e-05	0.513046	-0.886642	-0.0069	0.022875	0.015308	-3e-06	-138.874
United States of America	North Dakota	McKenzie		-2.04836	-7.98293	0.008769	0.132722	0.110572	-2.5e-05	-0.515507	-3.55313	0.004998	0.208968	0.11999	-0.000222	114.384
United States of America	North Dakota	McLean		0.831415	5.41344	-0.00361	-0.123956	-0.048946	1.3e-05	-0.152256	-2.42244	0.000522	0.153774	0.068427	-0.000123	-49.8956
United States of America	North Dakota	Mercer		1.37748	2.06099	-0.006359	-0.004092	-0.075158	1.9e-05	-0.563596	-4.26039	0.003346	0.170079	0.147179	-0.000206	-21.8419
United States of America	North Dakota	Morton		2.09167	4.08625	-0.007966	-0.014076	-0.108834	2.1e-05	-0.989659	-7.07412	0.005577	0.272468	0.216016	-0.000248	-45.1036
United States of America	North Dakota	Mountrail		-0.947427	-1.66026	0.00341	-0.010484	0.055082	-1.1e-05	-0.731371	-5.29377	0.006077	0.31552	0.173952	-0.00033	49.4551
United States of America	North Dakota	Nelson		-0.085406	-3.52817	-0.00069	0.072666	-0.001738	5e-06	0.297546	0.118362	-0.003749	-0.011091	0.01127	-3e-05	38.442
United States of America	North Dakota	Oliver		0.3833	-3.60178	-0.002226	0.111921	-0.020392	7e-06	-1.52731	-11.486	0.01067	0.573967	0.318686	-0.000439	70.6897
United States of America	North Dakota	Pembina		-2.0854	-13.1373	0.00635	0.239812	0.1252	-2.3e-05	-1.06753	-11.0741	0.0067	0.712091	0.260416	-0.000386	188.377
United States of America	North Dakota	Pierce		0.398107	4.10735	-0.001288	-0.103144	-0.023991	5e-06	-0.18759	-3.29128	0.00037	0.20982	0.080284	-0.00012	-31.1365
United States of America	North Dakota	Ramsey		-0.200994	-5.53726	0.000162	0.136026	0.008396	1e-06	0.333659	0.102119	-0.004711	-0.065094	0.007178	1.3e-05	52.663
United States of America	North Dakota	Ransom		0.971296	4.87222	-0.003674	-0.094354	-0.056247	1.2e-05	-0.036751	-2.07722	-0.001297	0.082595	0.059818	-6.6e-05	-51.2705
United States of America	North Dakota	Renville		0.478374	3.46473	-0.002157	-0.089822	-0.030465	9e-06	0.411269	3.11279	-0.003871	-0.231004	-0.069642	0.00011	-40.7708
United States of America	North Dakota	Rolette		-0.046007	-4.8429	-0.000492	0.132671	0.004425	1e-06	0.178072	-0.324616	-0.002631	-0.05757	0.018434	-1e-05	41.349
United States of America	North Dakota	Sheridan		0.549416	5.22442	-0.0019	-0.127972	-0.034416	8e-06	0.169412	-0.267421	-0.001843	0.040546	0.008223	-2.7e-05	-53.343
United States of America	North Dakota	Slope		-2.16842	-8.22282	0.010214	0.147888	0.118646	-3.1e-05	-1.32964	-7.87375	0.009083	0.304597	0.247272	-0.000291	135.738
United States of America	North Dakota	Stark		-0.768248	-3.18703	0.003462	0.056386	0.046538	-1.3e-05	-0.973059	-5.83542	0.007183	0.244782	0.170363	-0.0002	63.3709
United States of America	North Dakota	Steele		-0.291032	-3.6303	9.5e-05	0.065542	0.011264	1e-06	1.2832	8.08104	-0.009915	-0.431363	-0.163473	0.000176	10.9268
United States of America	North Dakota	Stutsman		1.44383	9.04754	-0.004543	-0.178542	-0.082762	1.5e-05	-0.025265	-3.15088	-0.001096	0.229009	0.074097	-0.00012	-99.2102
United States of America	North Dakota	Towner		0.665245	-3.04595	-0.003078	0.119692	-0.042506	1.2e-05	-0.047582	-3.0089	-0.00158	0.128671	0.079204	-0.0001	24.7978
United States of America	North Dakota	Walsh		-0.382687	-6.72793	0.000454	0.148901	0.014411	1e-06	-0.167419	-5.25057	-0.001532	0.254092	0.139321	-0.000182	88.7166
United States of America	North Dakota	Ward		1.03921	6.91081	-0.0045	-0.163835	-0.062312	1.6e-05	-0.007854	-1.58385	-0.000763	0.121535	0.052133	-0.000119	-67.1651
United States of America	North Dakota	Wells		0.272709	4.70534	-0.000741	-0.125454	-0.016079	3e-06	-0.086397	-1.98639	-0.000378	0.112235	0.046503	-5.9e-05	-37.6414
United States of America	North Dakota	Williams		-0.724348	-3.30285	0.002645	0.053118	0.039532	-8e-06	0.243657	0.493787	-0.002784	-0.008258	-0.010561	-7e-06	38.8454
United States of America	Oregon	Baker		-2.59996	-20.7337	0.017717	0.885628	0.288313	-0.000218	2.39223	23.7405	-0.01579	-1.19726	-0.303918	0.000261	4.52844
United States of America	Oregon	Klamath		0.167778	3.82056	-0.001685	-0.183893	-0.005014	2e-06	-1.76772	-8.73567	0.012983	0.317581	0.220186	-0.000202	31.1197
United States of America	Oregon	Sherman		1.28516	-2.09683	-0.010802	0.187962	-0.108562	7.2e-05	6.1526	25.9254	-0.062357	-0.968246	-0.648968	0.000702	-157.992
United States of America	Oregon	Umatilla		7.881	13.9389	-0.083419	-0.246468	-0.468565	0.0003	10.4953	32.6609	-0.084309	-0.831737	-0.938478	0.000674	-424.113
United States of America	Pennsylvania	Adams		0.599566	8.77887	-0.002258	-0.190939	-0.030284	6e-06	-1.43998	-13.3014	0.004168	0.350266	0.122365	-3.1e-05	12.528
United States of America	Pennsylvania	Bedford		-0.385864	-10.6271	0.001249	0.25272	0.021717	-4e-06	-0.991884	0.467035	0.002772	-0.228818	0.083125	-2e-05	137.913
United States of America	Pennsylvania	Berks		1.46585	3.23289	-0.00384	0.002746	-0.071031	9e-06	0.215025	3.83489	-0.000422	-0.121919	-0.019826	3e-06	-92.5129
United States of America	Pennsylvania	Blair		1.6021	11.3207	-0.004869	-0.209694	-0.082857	1.3e-05	1.16652	11.7974	-0.003248	-0.331035	-0.109348	2.8e-05	-226.531
United States of America	Pennsylvania	Bucks		0.609957	1.91465	-0.002089	-0.033265	-0.031693	5e-06	-0.602924	-6.69276	0.001856	0.207469	0.050396	-1.4e-05	31.0008
United States of America	Pennsylvania	Cambria		-0.037712	6.58489	0.000312	-0.171166	0.000251	0	-0.620133	-4.33106	0.001323	0.041707	0.066881	-1.6e-05	-21.985
United States of America	Pennsylvania	Centre		4.316	28.5914	-0.010825	-0.461487	-0.220632	2.8e-05	2.93201	31.6563	-0.0088	-1.00151	-0.301376	9.2e-05	-593.353
United States of America	Pennsylvania	Chester		1.66391	6.11393	-0.004252	-0.055043	-0.077347	9e-06	-1.80895	-12.3528	0.004913	0.231641	0.158688	-3.8e-05	7.80657
United States of America	Pennsylvania	Columbia		-1.30265	-10.8148	0.002799	0.179443	0.068893	-8e-06	-0.251812	-1.75423	0.00086	0.054787	0.00661	3e-06	162.672
United States of America	Pennsylvania	Crawford		2.25725	13.7063	-0.005543	-0.208221	-0.121805	1.6e-05	6.69306	70.4592	-0.019571	-2.15933	-0.729704	0.000233	-644.916
United States of America	Pennsylvania	Cumberland		0.460398	4.38197	-0.001801	-0.096419	-0.023638	5e-06	0.282728	1.04563	-0.001066	-0.000433	-0.01321	2e-06	-63.3484
United States of America	Pennsylvania	Dauphin		-1.08326	-4.07202	0.00228	0.024047	0.05432	-6e-06	-0.176392	-1.85593	0.000479	0.06447	0.021446	-7e-06	84.369
United States of America	Pennsylvania	Fayette		0.039251	3.63613	-0.00015	-0.096707	-0.001991	0	5.35225	46.1743	-0.013887	-1.02849	-0.525204	0.000133	-395.57
United States of America	Pennsylvania	Franklin		-0.327105	-1.11664	0.000717	0.005419	0.01663	-2e-06	-0.398187	-2.56716	0.001059	0.053316	0.039944	-1.1e-05	42.4438
United States of America	Pennsylvania	Fulton		0.947501	9.58326	-0.002892	-0.19507	-0.045792	7e-06	-3.16443	-24.8669	0.00858	0.550916	0.300036	-7.8e-05	88.2708
United States of America	Pennsylvania	Huntingdon		3.56683	16.1525	-0.008805	-0.185576	-0.1783	2.2e-05	2.29305	30.326	-0.005835	-0.967401	-0.231689	5.9e-05	-451.842
United States of America	Pennsylvania	Jefferson		3.15249	21.9053	-0.007032	-0.341592	-0.167175	2e-05	2.79678	35.5176	-0.006956	-1.09651	-0.303672	8.2e-05	-523.109
United States of America	Pennsylvania	Juniata		0.31796	1.80594	-0.001493	-0.041131	-0.014843	4e-06	-0.234855	-1.1668	0.00047	-0.003577	0.040243	-1.5e-05	-13.2302
United States of America	Pennsylvania	Lancaster		0.785404	6.86072	-0.002592	-0.135402	-0.036684	6e-06	-2.31631	-18.8812	0.006137	0.422735	0.211437	-5.2e-05	73.8452
United States of America	Pennsylvania	Lebanon		0.119081	0.855389	-0.000567	-0.021313	-0.005725	1e-06	-1.3737	-11.0257	0.003611	0.245516	0.130378	-3.3e-05	82.9373
United States of America	Pennsylvania	Lehigh		0.873894	1.29252	-0.002439	0.011882	-0.043053	6e-06	-0.784293	-5.00205	0.002115	0.078614	0.079467	-2.2e-05	13.0449
United States of America	Pennsylvania	Mifflin		1.99764	6.15529	-0.005292	-0.039719	-0.099011	1.3e-05	0.129543	7.81144	5.1e-05	-0.336894	-0.014949	0	-148.972
United States of America	Pennsylvania	Montour		1.11808	4.48661	-0.002821	-0.045587	-0.058133	8e-06	0.392298	6.37887	-0.000931	-0.22156	-0.041927	1.1e-05	-107.351
United States of America	Pennsylvania	Northampton		0.007202	-10.7703	-0.000899	0.235824	-0.001903	3e-06	-0.335008	0.707486	0.001251	-0.061202	0.028602	-1e-05	126.927
United States of America	Pennsylvania	Northumberland		1.62546	6.82121	-0.003837	-0.064839	-0.077293	9e-06	3.41907	34.1414	-0.008941	-0.894939	-0.332275	8.4e-05	-368.754
United States of America	Pennsylvania	Perry		0.090714	5.88333	-0.000737	-0.151033	-0.005287	2e-06	-0.361211	-2.83235	0.000859	0.060999	0.049605	-1.6e-05	-38.1369
United States of America	Pennsylvania	Schuylkill		-1.0415	-3.66835	0.002175	0.01509	0.05251	-6e-06	1.87087	15.3137	-0.005191	-0.347819	-0.196078	5.7e-05	-45.1791
United States of America	Pennsylvania	Snyder		0.233662	-4.32807	-0.00063	0.121447	-0.010747	1e-06	0.72416	13.4216	-0.001721	-0.480853	-0.078558	2e-05	-44.0502
United States of America	Pennsylvania	Somerset		0.21201	9.36459	-0.000473	-0.230893	-0.009984	1e-06	-1.93455	-14.2265	0.005121	0.264174	0.199456	-5.4e-05	20.1399
United States of America	Pennsylvania	Union		1.23413	2.24259	-0.003459	0.011888	-0.063372	9e-06	1.65811	18.3868	-0.004686	-0.547327	-0.15793	4.2e-05	-178.045
United States of America	Pennsylvania	Washington		-0.81636	-2.21501	0.001765	-0.005285	0.040844	-4e-06	4.73063	34.6584	-0.013543	-0.715138	-0.456111	0.000126	-234.177
United States of America	Pennsylvania	Westmoreland		-0.312148	4.36446	0.00108	-0.121525	0.016059	-3e-06	-1.95472	-11.4292	0.005074	0.118705	0.184499	-4.5e-05	71.4428
United States of America	Pennsylvania	York		1.59853	18.0759	-0.004841	-0.359137	-0.07701	1.1e-05	-0.145645	-1.37531	0.000338	0.033492	0.031396	-1.2e-05	-215.791
United States of America	South Dakota	Campbell		0.938326	3.47274	-0.003775	-0.05839	-0.056493	1.4e-05	0.543269	-0.312865	-0.005418	0.084464	-0.036736	3.9e-05	-48.7055
United States of America	South Dakota	Day		0.272137	-0.345956	-0.001393	0.017688	-0.009977	3e-06	-1.28902	-9.63824	0.00728	0.420535	0.232295	-0.000237	38.9865
United States of America	South Dakota	Roberts		0.397446	-0.054772	-0.001807	0.013264	-0.01883	5e-06	-1.16248	-8.9776	0.006375	0.389725	0.217262	-0.000218	32.5566
United States of America	South Dakota	Spink		-0.535933	-1.26866	0.001938	0.002544	0.033201	-7e-06	-0.128138	-2.62106	-0.001506	0.081246	0.092573	-9.9e-05	24.8776
United States of America	Utah	Beaver		-0.827578	2.08843	0.007008	-0.110788	0.058903	-3.4e-05	0.238657	1.97837	-0.001013	-0.086022	-0.015307	-3.2e-05	-15.9814
United States of America	Utah	Box Elder		0.243873	4.58718	0.002503	-0.120782	-0.013408	-1.1e-05	0.852255	6.58064	-0.006818	-0.275345	-0.068406	4.4e-05	-80.9824
United States of America	Utah	Cache		-0.955185	-3.35386	0.006428	0.078624	0.067047	-3.3e-05	1.67615	10.0347	-0.011326	-0.430187	-0.235084	0.000233	-15.8541
United States of America	Utah	Davis		2.00215	8.28167	-0.013174	-0.197634	-0.124709	5e-05	-2.37449	-9.44024	0.014114	0.210682	0.266008	-0.000179	-10.5862
United States of America	Utah	Duchesne		1.79451	6.92893	-0.017694	-0.195795	-0.12432	8.4e-05	-0.228922	-1.90827	0.002188	0.1137	0.025673	4e-06	-48.5306
United States of America	Utah	Juab		-0.364398	-0.030412	0.000771	-0.02871	0.021416	-1e-06	0.324446	-0.566266	-0.002642	0.079431	-0.03954	5.2e-05	8.14435
United States of America	Utah	Millard		0.412823	4.49699	-0.001487	-0.124927	-0.025738	5e-06	2.13769	9.43365	-0.016539	-0.340897	-0.221202	0.000174	-95.9395
United States of America	Utah	Salt Lake		0.818141	-2.23591	-0.007859	0.083625	-0.052277	3e-05	-0.067281	4.00955	0.001547	-0.22622	0.007263	-1.4e-05	0.502581
United States of America	Utah	Sanpete		0.975186	2.82656	-0.00506	-0.04622	-0.067746	2.1e-05	1.44917	8.01198	-0.009412	-0.335035	-0.202679	0.000198	-68.4826
United States of America	Utah	Sevier		0.544596	4.43944	-0.003674	-0.154507	-0.043561	2.4e-05	0.447398	0.131816	-0.003449	0.074557	-0.026905	-1.9e-05	-35.8408
United States of America	Utah	Utah		1.18371	4.11299	-0.008451	-0.098153	-0.084591	4.2e-05	0.095165	3.22885	-7.8e-05	-0.188609	-0.001612	-1.1e-05	-49.9463
United States of America	Utah	Wayne		-2.0671	1.46045	0.015987	-0.191335	0.198905	-0.000143	2.87782	15.3271	-0.023911	-0.679656	-0.513545	0.000725	-54.0115
United States of America	Utah	Weber		0.422323	6.18098	-0.001777	-0.170116	-0.028376	8e-06	0.4412	1.69462	-0.002954	-0.044474	-0.03539	2e-05	-65.856
United States of America	Virginia	Amelia		3.3587	12.7527	-0.008326	-0.124776	-0.141631	1.5e-05	-2.16781	-16.0973	0.005916	0.322749	0.148247	-2.8e-05	-63.7806
United States of America	Virginia	Augusta		0.888796	-7.73241	-0.002553	0.230899	-0.040297	5e-06	-0.439325	6.00941	0.001455	-0.306401	0.039192	-1.2e-05	31.6881
United States of America	Virginia	Bedford		-0.060324	9.02983	0.000119	-0.213984	0.002655	0	0.829807	-2.2383	-0.003021	0.154152	-0.058078	1.5e-05	-92.2002
United States of America	Virginia	Caroline		-0.847772	-21.6931	0.001631	0.425033	0.041574	-4e-06	-0.333093	7.32225	0.001171	-0.292291	0.019993	-5e-06	228.743
United States of America	Virginia	Clarke		0.669695	-8.50413	-0.001461	0.235376	-0.028166	3e-06	-0.45102	11.6648	0.002442	-0.47233	0.041206	-1.9e-05	-0.89934
United States of America	Virginia	Culpeper		-2.06345	-10.5473	0.005043	0.131002	0.092655	-1e-05	-2.29419	0.958013	0.007821	-0.244358	0.17855	-4.7e-05	200.336
United States of America	Virginia	Cumberland		3.05113	2.49546	-0.007373	0.088185	-0.13053	1.4e-05	-1.39475	-0.94698	0.004449	-0.091594	0.099485	-2.3e-05	-73.1904
United States of America	Virginia	Essex		0.223231	-10.5123	-0.000885	0.231663	-0.005593	1e-06	0.592798	9.03849	-0.001479	-0.241565	-0.047987	1e-05	41.3325
United States of America	Virginia	Fluvanna		0.667829	-14.5057	-0.001479	0.350854	-0.026831	2e-06	-0.721088	14.2731	0.002832	-0.541217	0.054782	-1.6e-05	51.7695
United States of America	Virginia	Hanover		-0.003941	-8.11746	-0.000345	0.168777	0.004443	0	-1.03755	8.89227	0.003323	-0.412299	0.076097	-1.8e-05	50.5404
United States of America	Virginia	King and Queen		-0.442147	-16.2182	0.001472	0.3368	0.021503	-3e-06	1.61959	13.3004	-0.004937	-0.302525	-0.11508	2.5e-05	66.899
United States of America	Virginia	King William		0.953767	-12.6041	-0.002481	0.313752	-0.038709	4e-06	0.748158	17.0331	-0.001719	-0.491869	-0.050549	8e-06	-21.3832
United States of America	Virginia	Lancaster		0.649992	-0.366262	-0.001154	0.046956	-0.025844	2e-06	1.09897	9.62772	-0.003042	-0.215402	-0.074438	1.4e-05	-111.853
United States of America	Virginia	Loudoun		0.458859	-1.33	-0.001636	0.042387	-0.020054	3e-06	-3.43124	-15.2882	0.009953	0.162946	0.276791	-6.5e-05	174.862
United States of America	Virginia	Louisa		-1.05111	-3.40388	0.002145	0.014951	0.048764	-5e-06	-0.135383	7.19873	0.000612	-0.273969	0.005514	-2e-06	25.2487
United States of America	Virginia	Middlesex		0.765033	-6.55437	-0.001931	0.175381	-0.03	3e-06	0.759503	8.90929	-0.00174	-0.216065	-0.055445	9e-06	-25.0214
United States of America	Virginia	Northumberland		1.08928	-1.59807	-0.002368	0.091679	-0.04415	4e-06	0.193358	8.54797	-0.000406	-0.274271	-0.011323	1e-06	-80.2364
United States of America	Virginia	Page		0.314678	3.28946	-0.001522	-0.075017	-0.01643	4e-06	-1.6654	-0.514522	0.005786	-0.169862	0.152082	-4.7e-05	-7.76816
United States of America	Virginia	Richmond		-0.08384	-9.52443	-0.000186	0.19064	0.006005	0	-0.452278	1.15286	0.001231	-0.082937	0.028576	-5e-06	121.112
United States of America	Virginia	Rockbridge		2.17167	11.0934	-0.004883	-0.137381	-0.099708	1e-05	1.17279	12.8965	-0.003356	-0.345295	-0.091823	2e-05	-281.749
United States of America	Virginia	Rockingham		1.35972	10.5042	-0.003939	-0.188335	-0.06519	9e-06	-2.68736	-16.889	0.008329	0.333839	0.236949	-6.5e-05	14.0838
United States of America	Virginia	Spotsylvania		-0.73412	-9.99189	0.001387	0.174923	0.032393	-3e-06	-3.31049	-7.83478	0.010284	-0.059281	0.247583	-5.8e-05	255.504
United States of America	Virginia	Westmoreland		0.325241	-4.12751	-0.000473	0.107405	-0.011152	0	1.27584	15.6511	-0.003635	-0.41502	-0.091473	1.9e-05	-99.8351
United States of America	Washington	Clallam		-5.32646	-49.5298	0.013142	1.13401	0.403892	-7.5e-05	4.66977	77.601	-0.006322	-1.7915	-0.490339	7e-05	-118.36
United States of America	Washington	Columbia		-2.3501	-8.84445	0.018759	0.204376	0.15365	-7.8e-05	-3.64173	-10.291	0.022841	0.136251	0.383233	-0.000247	175.165
United States of America	Washington	Garfield		4.06282	9.00363	-0.033787	-0.166141	-0.238576	0.000119	-3.28014	-8.21214	0.023221	0.123856	0.334685	-0.000236	-35.1029
United States of America	Washington	Lewis		-5.56698	-48.2707	0.02393	1.3575	0.409192	-0.000128	0.627562	21.38	-0.001659	-0.988326	-0.058799	1.5e-05	290.258
United States of America	Washington	Lincoln		-0.648107	-2.43812	0.016718	0.067843	0.049927	-7.5e-05	-0.356195	-0.12804	-0.000463	-0.046642	0.053902	-1.5e-05	24.9593
United States of America	Washington	Okanogan		-1.0277	-12.0856	0.010356	0.466699	0.082177	-6.7e-05	-0.54893	-4.01729	0.003241	0.15421	0.117102	-0.000129	94.6667
United States of America	Washington	Spokane		-1.71765	3.54534	0.01415	-0.16533	0.116521	-6.3e-05	-0.033335	2.62368	-0.00041	-0.178262	0.020261	-1.3e-05	-27.1878
United States of America	Washington	Stevens		1.24059	7.21029	-0.008116	-0.215795	-0.089977	4.4e-05	0.594316	5.11168	-0.00205	-0.159078	-0.095598	5.5e-05	-82.8969
United States of America	Washington	Whitman		2.82973	7.17084	-0.023759	-0.143289	-0.164653	8.2e-05	-0.196677	2.04354	0.001052	-0.140251	0.048116	-4.4e-05	-90.855
United States of America	Wisconsin	Dane		-0.986583	-1.04153	0.002919	-0.043167	0.06089	-1.1e-05	0.810231	8.68567	-0.003406	-0.368848	-0.111383	6.3e-05	-12.5506
United States of America	Wisconsin	Dodge		-1.05337	-0.791367	0.002844	-0.0581	0.065294	-1.1e-05	1.15814	10.1212	-0.004591	-0.358282	-0.150735	7.6e-05	-25.9575
United States of America	Wisconsin	Door		-1.28067	-7.10418	0.002711	0.087843	0.076526	-8e-06	-1.75026	-18.0665	0.006687	0.712602	0.283493	-0.000177	179.656
United States of America	Wisconsin	Grant		0.031997	9.0658	-0.000307	-0.260912	-0.000312	1e-06	0.683465	6.61955	-0.002337	-0.230717	-0.085438	3.5e-05	-115.479
United States of America	Wisconsin	Green		-0.131255	8.4763	0.000585	-0.259147	0.013691	-4e-06	0.308731	2.55306	-0.00166	-0.105899	-0.046873	3.1e-05	-82.2707
United States of America	Wisconsin	Iowa		-0.398785	5.03675	0.000836	-0.18326	0.026371	-4e-06	0.396407	3.83007	-0.001414	-0.144929	-0.056485	2.7e-05	-52.0023
United States of America	Wisconsin	Juneau		-1.92578	-6.54655	0.005809	0.054892	0.116368	-2.1e-05	0.624084	5.62196	-0.003339	-0.284052	-0.085912	6.3e-05	69.7284
United States of America	Wisconsin	Lafayette		0.636609	11.479	-0.00209	-0.296018	-0.03368	6e-06	-0.700926	-6.47153	0.002722	0.222885	0.082848	-3.8e-05	-71.5516
United States of America	Wisconsin	Oconto		-2.21093	-8.62101	0.007461	0.108464	0.139538	-3e-05	-3.92815	-47.0226	0.013711	1.93694	0.72678	-0.000463	309.536
United States of America	Wisconsin	Polk		-0.595575	0.002601	0.001373	-0.066638	0.039915	-6e-06	-1.01724	-8.49806	0.004853	0.381665	0.119459	-7.5e-05	64.4115
United States of America	Wisconsin	Portage		0.950059	11.1458	-0.002245	-0.261771	-0.063497	1e-05	-1.36343	-19.8345	0.003682	0.82265	0.264891	-0.000148	-24.2489
United States of America	Wisconsin	Rusk		-0.374726	-0.041861	0.000327	-0.057043	0.030877	-4e-06	1.36004	13.6145	-0.005346	-0.509092	-0.216079	0.000129	-52.6594
United States of America	Wisconsin	Sauk		-0.838281	-0.375741	0.00232	-0.053835	0.053734	-9e-06	0.588308	4.81353	-0.002431	-0.175239	-0.074318	3.9e-05	-6.0303
United States of America	Wisconsin	Trempealeau		0.805805	7.87591	-0.001923	-0.158203	-0.049207	7e-06	-0.642135	-9.05407	0.001051	0.283982	0.121596	-5.1e-05	-41.8153
United States of America	Wyoming	Big Horn		1.02054	8.07532	-0.006152	-0.2408	-0.053291	9e-06	0.142599	1.45179	0.000834	-0.07075	-0.061258	0.000141	-70.684
United States of America	Wyoming	Fremont		-0.570135	9.8027	0.015338	-0.346346	0.052271	-9.9e-05	1.6271	4.70843	-0.026462	-0.273894	-0.194263	0.000497	-91.3881
United States of America	Wyoming	Hot Springs		0.198012	-0.181667	-0.001517	-0.002047	-0.014417	1e-05	-1.564	-9.87713	0.012318	0.56691	0.416053	-0.001005	35.2574
United States of America	Wyoming	Lincoln		-0.61105	-1.63687	0.004024	0.03312	0.072393	-5.4e-05	-0.14552	-2.54992	0.000348	0.201326	0.062974	-0.000102	18.2708
United States of America	Wyoming	Park		0.281413	4.48132	0.001373	-0.134926	-0.008643	-2.5e-05	0.165797	-0.914297	-0.005459	0.00113	0.04002	-2e-05	-34.9978
United States of America	Wyoming	Platte		-5.6982	-9.23638	0.031516	0.02791	0.365768	-0.00013	0.206359	-6.36996	-8.5e-05	0.44852	0.020372	-9.2e-05	155.436
United States of America	Wyoming	Sheridan		2.40159	17.6001	-0.012076	-0.514984	-0.180994	6.8e-05	2.08246	14.5705	-0.015047	-0.772508	-0.493174	0.00085	-187.79
United States of America	Wyoming	Teton		-1.32533	-10.779	0.006109	0.395957	0.138168	-7.1e-05	0.156884	-2.21675	-0.001157	0.420141	0.056052	-0.000286	65.3
United States of America	Wyoming	Washakie		-0.997403	1.48898	0.006497	-0.101586	0.071413	-3.4e-05	-1.41638	-5.46938	0.020937	0.29594	0.184354	-0.000357	28.1209
Guatemala				-2.88709	-13.4116	0.002823	-0.026295	0.118524	-5e-06	1.66623	-6.02418	-0.002065	0.273426	-0.071859	4e-06	337.067
Mexico	COAHUILA	Arteaga		-1.05955	-0.841523	0.01147	0.004095	0.054085	-2.8e-05	3.13321	-25.1492	-0.032682	0.768691	-0.185995	0.000111	222.646
Mexico	GUANAJUATO	Abasolo		3.8509	7.64956	-0.018008	-0.081301	-0.174319	3.7e-05	-6.5741	-29.0739	0.023352	0.463623	0.331627	-5.9e-05	266.939
Mexico	GUANAJUATO	Apaseo el Grande		1.55397	9.47569	-0.007426	-0.185845	-0.07316	1.7e-05	-3.63162	-25.0751	0.014582	0.534004	0.193754	-4.1e-05	167.911
Mexico	GUANAJUATO	Celaya		1.48149	1.81128	-0.007668	-0.011239	-0.071124	1.8e-05	-3.51237	-17.2093	0.011227	0.30375	0.187171	-3.1e-05	185.295
Mexico	GUANAJUATO	Comonfort		0.378857	11.5899	-0.003969	-0.268166	-0.019179	9e-06	-1.33392	-30.3362	0.002769	0.738324	0.067212	-6e-06	189.119
Mexico	GUANAJUATO	Cortazar		3.19812	-9.1516	-0.015388	0.299929	-0.154223	3.6e-05	-9.49525	-34.3756	0.035141	0.487525	0.521652	-0.000106	527.943
Mexico	GUANAJUATO	Cueramaro		3.3169	21.1818	-0.016053	-0.404398	-0.152312	3.4e-05	-0.604507	-37.9569	0.000375	0.948727	0.024639	2e-06	116.305
Mexico	GUANAJUATO	Guanajuato		5.87836	15.5008	-0.028072	-0.21389	-0.272713	6.1e-05	-0.876715	-38.9612	0.001469	0.983958	0.045488	-4e-06	153.594
Mexico	GUANAJUATO	Huanimaro		3.34215	7.84551	-0.015605	-0.099143	-0.149064	3.1e-05	-4.85481	-22.9831	0.016532	0.370692	0.244657	-4.2e-05	186.231
Mexico	GUANAJUATO	Irapuato		3.16995	1.77809	-0.015251	0.030745	-0.143811	3.2e-05	-4.91551	-31.3042	0.018611	0.604668	0.255951	-5.1e-05	326.964
Mexico	GUANAJUATO	Jaral del Progreso		3.75592	-16.5402	-0.017604	0.456444	-0.168065	3.6e-05	-17.8503	-44.9857	0.068841	0.423647	0.937156	-0.00019	848.225
Mexico	GUANAJUATO	Leon		2.83477	26.9842	-0.015341	-0.576013	-0.13444	3.5e-05	2.74667	-31.4841	-0.016659	0.961378	-0.167251	5.9e-05	-48.1868
Mexico	GUANAJUATO	Manuel Doblado		2.71403	22.5677	-0.013482	-0.452692	-0.124488	2.9e-05	0.008685	-31.642	-0.002701	0.810735	-0.014118	1.3e-05	42.0731
Mexico	GUANAJUATO	Ocampo		-0.372093	3.26681	0.001605	-0.093869	0.019392	-4e-06	-0.916535	-10.5815	0.005435	0.277836	0.052441	-1.8e-05	72.9125
Mexico	GUANAJUATO	Penjamo		4.00567	-9.13583	-0.018094	0.286602	-0.176314	3.5e-05	-14.0205	-26.3574	0.052249	0.099375	0.706713	-0.000133	546.339
Mexico	GUANAJUATO	Pueblo Nuevo		2.81275	3.62832	-0.01362	-0.018517	-0.127483	2.8e-05	-4.30259	-30.1874	0.016358	0.599734	0.223738	-4.5e-05	290.589
Mexico	GUANAJUATO	Purisima del Rincon		2.66447	29.8573	-0.013815	-0.619824	-0.122044	2.9e-05	5.60172	-23.3448	-0.025618	0.812002	-0.308943	7.7e-05	-195.457
Mexico	GUANAJUATO	Romita		4.08031	26.2855	-0.021445	-0.508823	-0.187284	4.6e-05	6.5578	-29.3217	-0.03155	0.983108	-0.356798	9.2e-05	-119.679
Mexico	GUANAJUATO	Salamanca		3.57603	-9.39695	-0.017559	0.287287	-0.162029	3.6e-05	-6.95919	-19.1559	0.024724	0.205359	0.357996	-6.5e-05	365.034
Mexico	GUANAJUATO	Salvatierra		1.86808	-4.46898	-0.00959	0.151226	-0.090774	2.3e-05	-6.15646	-21.8378	0.021489	0.295737	0.33687	-6.4e-05	330.52
Mexico	GUANAJUATO	San Felipe		-1.03906	1.02176	0.005381	-0.056871	0.054126	-1.5e-05	-1.10979	-10.6071	0.006479	0.272768	0.065333	-2.3e-05	103.652
Mexico	GUANAJUATO	San Francisco del Rincon		4.63858	25.8445	-0.024224	-0.489988	-0.215332	5.3e-05	2.86482	-39.8857	-0.016957	1.13535	-0.16619	5.4e-05	29.1755
Mexico	GUANAJUATO	Santa Cruz de Juventino Rosas		2.35941	11.9242	-0.013108	-0.2248	-0.109762	2.8e-05	-0.991427	-27.1535	0.000805	0.653697	0.048273	0	132.27
Mexico	GUANAJUATO	Silao		2.8452	10.3112	-0.014431	-0.176048	-0.132723	3.2e-05	-1.72303	-27.8694	0.003929	0.657227	0.086143	-8e-06	156.985
Mexico	GUANAJUATO	Valle de Santiago		4.65701	-22.8015	-0.021565	0.621935	-0.209464	4.4e-05	-20.1688	-40.7064	0.077776	0.214605	1.0594	-0.000215	900.183
Mexico	GUANAJUATO	Villagran		1.30707	3.15318	-0.007468	-0.050683	-0.059941	1.6e-05	-2.94764	-20.5991	0.008808	0.407309	0.149934	-2.2e-05	205.015
Mexico	GUANAJUATO	Yuriria		3.49645	0.254304	-0.016462	0.07599	-0.158183	3.4e-05	-7.51287	-28.5206	0.02776	0.413902	0.391099	-7.5e-05	354.614
Mexico	HIDALGO	Acatlan		0.440377	11.8089	-0.00106	-0.287627	-0.024344	3e-06	-1.13504	-18.0809	0.00183	0.3898	0.069858	-7e-06	72.2633
Mexico	HIDALGO	Acaxochitlan		-0.047315	12.7963	-0.000234	-0.359843	0.001875	1e-06	0.649839	-5.67162	-0.001096	0.265317	-0.041943	5e-06	-87.6292
Mexico	HIDALGO	Apan		1.62461	12.9308	-0.005716	-0.297861	-0.106182	2.4e-05	-8.34384	-23.2836	0.03747	0.226155	0.627305	-0.000211	142.699
Mexico	HIDALGO	Omitlan de Juarez		0.203028	5.52331	-0.00065	-0.147008	-0.011714	2e-06	-1.19816	-11.1001	0.003403	0.250265	0.078096	-1.4e-05	60.4863
Mexico	HIDALGO	Tizayuca		-0.051011	4.45692	-0.000274	-0.146933	0.005045	0	1.44072	-20.4721	-0.009662	0.764974	-0.114112	5.7e-05	107.21
Mexico	HIDALGO	Tlanalapa		0.336514	7.70421	-0.001522	-0.21558	-0.019922	5e-06	-2.88346	-16.7612	0.014034	0.401092	0.19707	-6.6e-05	91.8034
Mexico	HIDALGO	Tolcayuca		0.283299	5.72414	-0.000867	-0.154519	-0.016	3e-06	-1.81261	-6.82891	0.00846	0.118538	0.123042	-3.9e-05	22.5921
Mexico	HIDALGO	Tulancingo		0.016656	15.9502	-0.000304	-0.440805	-0.001522	1e-06	0.316566	-14.6216	-0.000548	0.497019	-0.021239	2e-06	-34.2289
Mexico	HIDALGO	Zempoala		0.044935	9.17379	9.4e-05	-0.272279	-0.00194	-1e-06	-1.68719	-13.3318	0.008059	0.357483	0.114438	-3.7e-05	42.1838
Mexico	MICHOACAN	Ixtlan		-1.21682	13.7788	0.004003	-0.347899	0.052458	-7e-06	-1.4783	2.86399	0.007438	-0.091682	0.068845	-1.7e-05	-145.89
Mexico	MICHOACAN	Numaran		3.11033	-38.7507	-0.013687	0.90469	-0.138865	2.7e-05	-18.0108	-11.3472	0.070911	-0.387945	0.908007	-0.00018	795.807
Mexico	MICHOACAN	Pajacuaran		-1.06175	-16.6311	0.006335	0.369778	0.052639	-1.5e-05	-14.8419	-59.0292	0.050986	0.842389	0.788298	-0.000144	1001.12
Mexico	MICHOACAN	Piedad La		0.326219	-6.93151	-0.000933	0.164506	-0.017232	3e-06	-11.2657	-12.597	0.040433	-0.148035	0.57515	-0.000105	381.508
Mexico	MICHOACAN	Puruandiro		1.4569	-17.1479	-0.006786	0.401509	-0.066021	1.4e-05	-6.44209	-2.90256	0.024906	-0.16924	0.325967	-6.4e-05	309.687
Mexico	MICHOACAN	Tanhuato		-1.87321	0.81458	0.006431	-0.080986	0.083261	-1.3e-05	-3.50099	-15.8586	0.013056	0.273233	0.180799	-3.4e-05	230.074
Mexico	MICHOACAN	Venustiano Carranza		-1.03585	-15.6385	0.006051	0.345741	0.051187	-1.5e-05	-14.3904	-55.8875	0.050422	0.793453	0.768167	-0.000144	946.944
Mexico	MICHOACAN	Villamar		-1.24361	-18.0669	0.007291	0.398607	0.061508	-1.8e-05	-16.4732	-49.4036	0.058624	0.537264	0.878257	-0.000167	943.635
Mexico	MICHOACAN	Yurecuaro		-1.20507	1.88954	0.004133	-0.083065	0.052583	-8e-06	-5.25511	-12.0978	0.019711	0.109488	0.267389	-5.1e-05	199.059
Mexico	MICHOACAN	Zitacuaro		-1.84722	-10.8735	0.005878	0.177931	0.088361	-1.4e-05	-2.59578	7.86799	0.006812	-0.368112	0.139562	-2e-05	132.499
Mexico	PUEBLA	Ahuazotepec		-0.088926	-5.64978	5.8e-05	0.144201	0.003958	0	-2.07975	-28.6972	0.003505	0.577386	0.132351	-1.4e-05	365.573
Mexico	PUEBLA	Ajalpan		0.788646	4.33347	-0.002647	-0.070081	-0.037047	6e-06	-0.2685	-2.33234	0.001181	0.048213	0.017576	-5e-06	-35.5974
Mexico	PUEBLA	Aljojuca		0.705952	17.2419	-0.002544	-0.457852	-0.03905	8e-06	-16.3945	-102.308	0.066328	2.26322	1.10631	-0.000301	857.605
Mexico	PUEBLA	Aquixtla		-0.8794	2.7729	0.003519	-0.107963	0.048403	-1.1e-05	-7.5141	-34.9306	0.024242	0.494629	0.518333	-0.000115	390.405
Mexico	PUEBLA	Chignahuapan		-0.041138	-1.77536	0.0001	0.063439	0.001673	0	-4.00363	-4.31528	0.017998	-0.169779	0.311111	-0.000108	97.1366
Mexico	PUEBLA	Cuyoaco		-0.115339	4.54816	0.000392	-0.131746	0.004328	-1e-06	-14.3819	-90.2494	0.046778	1.76729	0.970153	-0.000213	913.41
Mexico	PUEBLA	Ixtacamaxtitlan		0.08349	2.26283	-0.000436	-0.055946	-0.006492	2e-06	-10.704	-61.3531	0.034648	1.11674	0.722797	-0.000158	643.622
Mexico	PUEBLA	Libres		0.804918	13.2826	-0.00262	-0.30988	-0.04399	8e-06	-18.3152	-88.9009	0.07579	1.67558	1.17122	-0.000309	842.462
Mexico	PUEBLA	Ocotepec		-0.050441	2.60006	5.9e-05	-0.071177	0.000796	0	-12.8626	-76.8501	0.041706	1.44472	0.869952	-0.000191	799.814
Mexico	PUEBLA	Oriental		0.93005	13.971	-0.002847	-0.318879	-0.051497	9e-06	-22.1446	-105.865	0.091292	1.97879	1.4149	-0.000372	1025.16
Mexico	PUEBLA	Palmar de Bravo		0.197607	13.224	-0.000275	-0.317774	-0.009018	0	-10.5908	-41.1063	0.051087	0.722044	0.597386	-0.000162	364.155
Mexico	PUEBLA	Rafael Lara Grajales		0.907661	15.5588	-0.002972	-0.368078	-0.049816	9e-06	-17.5029	-87.7552	0.072326	1.6869	1.1199	-0.000296	799.446
Mexico	PUEBLA	San Jose Chiapa		0.747916	12.4081	-0.002429	-0.289332	-0.040939	7e-06	-18.4472	-89.2751	0.076344	1.68079	1.17905	-0.000311	856.483
Mexico	PUEBLA	San Juan Atenco		0.819278	14.2139	-0.002716	-0.338985	-0.044797	8e-06	-17.329	-85.4585	0.071207	1.62405	1.1056	-0.000289	795.044
Mexico	PUEBLA	San Salvador el Seco		0.745014	3.41957	-0.002795	-0.047816	-0.040538	8e-06	-14.678	-67.0297	0.060926	1.20771	0.938584	-0.000249	707.168
Mexico	PUEBLA	Soltepec		0.951974	9.60986	-0.003245	-0.205231	-0.05263	1e-05	-17.5864	-84.5484	0.072379	1.58129	1.12333	-0.000295	830.458
Mexico	PUEBLA	Tepeyahualco		-0.203788	4.79622	-4.1e-05	-0.162144	0.012783	0	3.8044	14.5463	-0.00859	-0.061188	-0.240962	3.4e-05	-248.496
Mexico	PUEBLA	Vicente Guerrero		0.209535	4.1776	-0.000795	-0.102492	-0.010671	2e-06	1.27282	-0.249423	-0.004618	0.079702	-0.073849	1.5e-05	-61.7887
Mexico	PUEBLA	Zacatlan		0.871433	-0.141173	-0.002218	0.076495	-0.050638	7e-06	-9.51058	-50.3511	0.023934	0.633185	0.618214	-0.000101	605.656
Mexico	QUERETARO	Colon		-0.201811	-14.3515	-0.001327	0.332881	0.010655	3e-06	-1.91063	-3.56628	0.011607	0.049435	0.115501	-4.2e-05	201.222
Mexico	QUERETARO	Marques El		-0.710645	-13.5874	0.001497	0.29728	0.037175	-4e-06	-2.26269	-10.6518	0.013169	0.240149	0.135767	-4.8e-05	265.365
Mexico	QUERETARO	Queretaro		-0.176957	-17.0294	-0.000939	0.392118	0.009754	2e-06	-3.48769	-2.73017	0.019323	-0.03452	0.203777	-6.6e-05	243.01
Mexico	QUERETARO	San Juan del Rio		-0.885601	-30.0456	0.004833	0.760337	0.055944	-1.7e-05	-2.34784	1.58042	0.010594	-0.143226	0.151432	-4.5e-05	302.985
Mexico	TLAXCALA	Altzayanca		-0.106189	15.6571	0.001223	-0.423797	0.006003	-4e-06	-20.1588	-85.0042	0.084694	1.50242	1.27058	-0.000336	826.838
Mexico	TLAXCALA	Espa_ita		0.079947	27.9447	-0.000328	-0.792367	-0.005482	1e-06	-4.62454	-46.7803	0.014615	1.132	0.299805	-6.1e-05	207.863
Mexico	TLAXCALA	Huamantla		-0.006548	18.1535	0.000878	-0.487538	0.000648	-3e-06	-18.5136	-77.5423	0.075708	1.33377	1.16973	-0.000302	725.204
Mexico	TLAXCALA	Ixtacuixtla de Mariano Matamoros		-0.022035	12.6257	-0.000172	-0.368224	0.000936	1e-06	-2.75692	-31.6127	0.008729	0.79552	0.177954	-3.6e-05	191.557
Mexico	TLAXCALA	Sanctorum de Lazaro Cardenas		-0.519368	8.76331	0.001573	-0.315789	0.030154	-5e-06	-7.37926	-30.5062	0.035346	0.603794	0.55634	-0.0002	241.489
Mexico	TLAXCALA	Terrenate		-0.592346	11.3521	0.003365	-0.33097	0.031887	-1.1e-05	-21.14	-94.6915	0.078313	1.58788	1.37176	-0.000329	986.968
Mexico	TLAXCALA	Tlaxco		-0.293075	13.3847	0.000821	-0.448242	0.015521	-2e-06	-6.43939	-28.5916	0.030893	0.600601	0.486204	-0.000175	176.5
Mexico	TLAXCALA	Xaloztoc		-1.56449	8.6689	0.004392	-0.347848	0.090811	-1.5e-05	-2.10332	-11.5401	0.007088	0.203647	0.134485	-2.9e-05	85.7154
Mexico	TLAXCALA	Xaltocan		-0.182792	10.9297	0.00025	-0.330678	0.010276	-1e-06	-2.78118	-31.0017	0.008864	0.773984	0.179412	-3.7e-05	205.441
Mexico	ZACATECAS	Pinos		0.970028	9.48917	-0.009137	-0.222973	-0.047486	2.2e-05	6.94701	12.8947	-0.049531	-0.176855	-0.416086	0.00018	-266.943
Carribean and South America
Argentina	Buenos Aires	Adolfo Alsina		0.171993	-23.7316	-0.003453	0.559239	-0.007398	9e-06	-1.02407	-16.1084	-0.000217	0.436203	0.060183	8e-06	396.344
Argentina	Buenos Aires	Adolfo Gonzales Chaves		-1.83285	-26.4193	0.005835	0.628358	0.09596	-1.6e-05	8.12923	63.0882	-0.035864	-1.78899	-0.600662	0.000197	-250.42
Argentina	Buenos Aires	Carlos Tejedor		1.53782	9.27764	-0.003754	-0.146288	-0.076604	1e-05	-0.030207	-20.5501	0.001661	0.73568	0.000429	-8e-06	18.0306
Argentina	Buenos Aires	General Villegas		9.44	65.8451	-0.020768	-0.983567	-0.454783	4.8e-05	-5.10386	-45.7069	0.01309	1.0327	0.345496	-6.2e-05	-490.607
Argentina	Buenos Aires	Guamini		1.52573	-6.7442	-0.005915	0.232099	-0.071849	1.4e-05	-10.3934	-52.2642	0.038677	0.982501	0.717232	-0.000184	590.224
Argentina	Buenos Aires	Pehuajo		-0.24013	4.56215	0.001593	-0.11715	0.007612	-3e-06	2.9687	-14.675	-0.009458	0.789169	-0.195918	4e-05	3.86021
Argentina	Buenos Aires	Pellegrini		11.1813	52.9771	-0.034268	-0.762918	-0.538005	8e-05	7.96652	12.8116	-0.036287	0.069321	-0.554652	0.000174	-968.263
Argentina	Buenos Aires	Puan		-2.95142	-42.8838	0.008866	0.94968	0.151601	-2.3e-05	17.7263	86.921	-0.093096	-2.06324	-1.28547	0.00049	-331.143
Argentina	Buenos Aires	Rivadavia		-0.458919	-4.30721	0.000914	0.062896	0.021735	-2e-06	3.48719	-3.21924	-0.011326	0.405723	-0.231807	4.9e-05	20.2729
Argentina	Buenos Aires	Salliquelo		-3.4866	-43.6934	0.009423	0.889205	0.171626	-2.3e-05	-4.71124	-27.6916	0.012861	0.529758	0.319837	-5.9e-05	814.064
Argentina	Buenos Aires	Trenque Lauquen		2.59958	18.2632	-0.006709	-0.311173	-0.125725	1.6e-05	9.03663	4.68267	-0.03393	0.526759	-0.611575	0.000154	-427.572
Argentina	Buenos Aires	Tres Arroyos		-0.686693	-29.6339	0.002434	0.787778	0.030239	-5e-06	8.72706	50.1435	-0.038794	-1.21588	-0.63187	0.000205	-176.153
Argentina	Cordoba	Marcos Juarez		-5.10208	-29.2682	0.011541	0.384432	0.23676	-2.5e-05	19.0663	82.6406	-0.069237	-1.32055	-1.19136	0.000271	-531.787
Argentina	Cordoba	Union		2.05503	6.93006	-0.00553	-0.068671	-0.103033	1.4e-05	7.60694	48.8922	-0.02774	-1.0208	-0.461263	0.000102	-637.074
Argentina	La Pampa	Maraco		-1.71439	-18.3868	0.003471	0.318666	0.07632	-6e-06	9.64961	20.0174	-0.034283	0.083518	-0.631451	0.000146	-74.0885
Argentina	La Pampa	Realico		-7.13316	-44.3037	0.018373	0.657386	0.327528	-3.8e-05	16.0665	42.8341	-0.062204	-0.303678	-1.02918	0.000255	58.1045
Brazil	Parana	Guarapuava - PR		-1.11493	63.8282	0.001972	-1.62231	0.05862	-5e-06	5.16321	-8.03942	-0.010419	0.813399	-0.30347	3.6e-05	-730.033
Brazil	Parana	Imbituva - PR		-3.41673	6.79699	0.005524	-0.449848	0.165832	-1.3e-05	7.81752	43.185	-0.016739	-0.478439	-0.451231	5.6e-05	-551.933
Brazil	Parana	Pinhao - PR		-1.04524	53.1907	0.002095	-1.36703	0.054103	-5e-06	5.04439	-1.94619	-0.010171	0.636393	-0.297731	3.5e-05	-668.432
Brazil	Rio Grande do Sul	Agua Santa - RS		-0.592515	-23.9771	0.00079	0.493561	0.02801	-2e-06	3.75198	48.901	-0.0069	-0.986126	-0.213951	2.2e-05	-266.595
Brazil	Rio Grande do Sul	Cachoeira do Sul - RS		1.81427	-12.813	-0.003183	0.398539	-0.080298	6e-06	12.9318	110.351	-0.02799	-1.91407	-0.706069	8.4e-05	-1291.9
Brazil	Rio Grande do Sul	Campinas do Sul - RS		-0.701412	-15.6835	0.000896	0.268812	0.030854	-2e-06	1.65276	22.3959	-0.00314	-0.435533	-0.085683	8e-06	-51.6548
Brazil	Rio Grande do Sul	Campo Real		-5.78136	-68.155	0.009044	1.05857	0.257297	-1.8e-05	4.87	53.1522	-0.009163	-0.972237	-0.263577	2.7e-05	347.59
Brazil	Rio Grande do Sul	Carazinho - RS		-5.05807	-52.4854	0.00792	0.769498	0.223658	-1.5e-05	3.2391	28.7776	-0.006545	-0.490343	-0.171732	1.9e-05	424.78
Brazil	Rio Grande do Sul	Chapada - RS		-0.902863	-10.4346	0.00139	0.145196	0.042951	-3e-06	6.20766	34.4115	-0.01117	-0.285268	-0.33924	3.3e-05	-376.766
Brazil	Rio Grande do Sul	Erebango - RS		0.920008	-9.40295	-0.001618	0.268574	-0.040894	3e-06	1.82594	31.5195	-0.003426	-0.675678	-0.098165	1e-05	-275.778
Brazil	Rio Grande do Sul	Erechim - RS		1.74555	-7.69392	-0.002905	0.289582	-0.077538	6e-06	0.801007	33.3868	-0.001624	-0.831191	-0.040541	4e-06	-309.226
Brazil	Rio Grande do Sul	Ernestina - RS		-0.298627	-23.3114	0.000143	0.471704	0.013547	0	1.72612	30.0594	-0.00374	-0.673493	-0.090923	1.1e-05	-43.2383
Brazil	Rio Grande do Sul	Esmeralda - RS		0.367555	-18.3199	-0.000591	0.468394	-0.020219	2e-06	-0.15151	1.60386	-0.000191	-0.084135	0.018768	-1e-06	167.928
Brazil	Rio Grande do Sul	Estacao - RS		0.902337	-4.50293	-0.001837	0.13376	-0.038835	3e-06	4.36087	34.1347	-0.009598	-0.546917	-0.229185	2.6e-05	-417.853
Brazil	Rio Grande do Sul	Ibiaca - RS		0.556963	-13.0744	-0.000922	0.347976	-0.027368	2e-06	0.846728	21.1854	-0.002143	-0.549048	-0.043369	6e-06	-85.8339
Brazil	Rio Grande do Sul	Ibiraiaras - RS		2.17723	30.3868	-0.003285	-0.536112	-0.101936	7e-06	3.2069	43.2151	-0.005689	-0.869361	-0.190278	2e-05	-884.056
Brazil	Rio Grande do Sul	Ibirapuita - RS		-3.36424	-54.0173	0.00528	0.959669	0.156037	-1.1e-05	4.28643	56.7146	-0.008637	-1.20029	-0.24204	2.8e-05	90.1235
Brazil	Rio Grande do Sul	Lagoa Vermelha - RS		1.88795	-3.32129	-0.003343	0.218012	-0.090277	8e-06	0.758502	32.8078	-0.001598	-0.896078	-0.040364	5e-06	-329.052
Brazil	Rio Grande do Sul	Marau - RS		2.68384	10.2809	-0.004705	-0.046632	-0.121946	1e-05	2.63998	26.9115	-0.004764	-0.459731	-0.149412	1.5e-05	-534.604
Brazil	Rio Grande do Sul	Palmeira das Missoes - RS		-2.82525	-21.5755	0.00414	0.241771	0.12353	-8e-06	5.3789	28.9459	-0.008825	-0.194678	-0.290211	2.6e-05	-101.79
Brazil	Rio Grande do Sul	Passo Fundo - RS		-0.70875	-23.3886	0.001029	0.46018	0.031234	-2e-06	3.90432	43.7262	-0.0072	-0.80819	-0.21517	2.2e-05	-232.802
Brazil	Rio Grande do Sul	Piratini - RS		2.84778	28.1639	-0.005435	-0.475288	-0.132534	1.2e-05	-7.61339	-52.1199	0.017394	0.848055	0.451811	-6.1e-05	252.472
Brazil	Rio Grande do Sul	Saldanha Marinho - RS		-4.42093	-34.8236	0.00634	0.394886	0.194562	-1.2e-05	2.45652	3.15027	-0.005198	0.137193	-0.12912	1.5e-05	478.014
Brazil	Rio Grande do Sul	Sananduva - RS		3.46673	14.5931	-0.005731	-0.077864	-0.154734	1.1e-05	1.43638	40.7982	-0.002842	-0.981434	-0.077493	8e-06	-705.919
Brazil	Rio Grande do Sul	Santa Barbara do Sul - RS		-1.89883	-22.9792	0.00268	0.346858	0.083196	-5e-06	2.6424	18.7088	-0.005286	-0.264681	-0.14132	1.5e-05	87.0904
Brazil	Rio Grande do Sul	Sao Gabriel - RS		1.15648	-33.441	-0.001923	0.809685	-0.052059	4e-06	-2.58603	12.0107	0.005148	-0.575672	0.145792	-1.6e-05	311.848
Brazil	Rio Grande do Sul	Vacaria - RS		1.40508	2.59726	-0.002421	0.046971	-0.070326	6e-06	2.08943	18.3922	-0.003862	-0.281242	-0.126624	1.4e-05	-296.164
Chile	Araucania			-2.33347	16.3448	0.011466	-0.727699	0.166016	-5.7e-05	-0.397622	-33.9387	-0.001228	1.39111	0.038113	1.1e-05	117.56
Chile	Biobio			-0.388588	34.568	0.005562	-1.14017	0.024935	-2.3e-05	1.38757	-59.7998	-0.005783	2.86112	-0.117941	4.2e-05	48.5367
Chile	Los Lagos			1.03657	33.3584	-0.002057	-1.17351	-0.07904	1.2e-05	-5.05375	-83.8326	0.012959	3.09393	0.523432	-0.00014	288.196
Chile	Maule			-2.03552	-2.95486	0.014743	-0.050266	0.22393	-0.000179	-1.22904	-8.106	0.008013	0.328035	0.207877	-0.000213	67.9228
Ecuador	Bolivar			0.009059	6.97407	4.3e-05	-0.152459	-0.000781	0	-0.016332	-7.38496	-8.6e-05	0.164436	0.001252	0	4.25681
Ecuador	El oro			-0.248387	-13.154	0.000808	0.280738	0.00911	-1e-06	1.31123	7.3138	-0.005602	-0.126903	-0.055042	1e-05	54.5062
Ecuador	Loja			-0.115354	-3.48746	0.000434	0.091531	0.005436	-1e-06	0.834404	1.16474	-0.003342	0.007417	-0.045163	1e-05	10.7321
Peru	Amazonas			-0.286552	2.38657	0.000894	-0.079167	0.014914	-2e-06	0.175207	2.79307	-0.000752	-0.064865	-0.008613	2e-06	-45.9081
Peru	Apurimac			-0.909821	-3.96498	0.003623	0.057824	0.096976	-4.1e-05	3.00486	9.83327	-0.017934	-0.178772	-0.32013	0.000203	-43.6762
Peru	Arequipa			2.60606	44.5889	-0.020111	-1.70734	-0.209912	0.000132	-7.94941	-58.8889	0.10562	2.29847	0.677474	-0.000771	85.8323
Peru	Ayacucho			0.020277	7.10179	-0.000238	-0.311877	-0.002329	2e-06	-1.24664	-17.0785	0.008036	0.671473	0.110164	-6.3e-05	67.9442
Peru	Cajamarca			0.380797	1.65766	-0.001348	-0.02564	-0.023208	5e-06	-0.664964	-2.89751	0.002675	0.050248	0.041122	-1e-05	14.0204
Peru	Cusco			0.134425	-1.44088	-0.000664	0.058618	-0.009091	4e-06	2.54079	16.2535	-0.008168	-0.336344	-0.219161	6.2e-05	-135.045
Peru	Huancavelica			-0.232854	-0.513167	0.000447	-0.021001	0.020878	-4e-06	-0.205264	-7.93509	0.002242	0.353373	0.015758	-1.5e-05	54.042
Peru	Huanuco			-0.251252	0.684023	0.00039	-0.04197	0.012871	-1e-06	0.439666	-0.633955	-0.00078	0.052639	-0.02298	2e-06	-3.72636
Peru	Junin			0.091408	6.36767	-0.000272	-0.206877	-0.005668	1e-06	-0.618176	-13.4759	0.001724	0.383607	0.039476	-7e-06	68.796
Peru	La Libertad			0.028763	5.11391	-3.5e-05	-0.150119	-0.001313	0	0.564334	-2.35698	-0.004505	0.087667	-0.035157	1.7e-05	-27.6157
Peru	Lambayeque			0.923395	-8.00088	-0.013639	0.181599	-0.036326	2e-05	-4.62367	3.16045	0.086205	-0.104944	0.208506	-0.000172	69.0417
Peru	Lima			-0.044929	8.7958	0.001698	-0.277632	0.000322	-4e-06	1.10015	-10.936	-0.017713	0.38886	-0.06939	7.2e-05	7.28211
Peru	Pasco			-0.118942	2.30364	0.000162	-0.079878	0.006611	0	1.34922	-3.27914	-0.002767	0.218091	-0.076506	9e-06	-25.1073
Peru	Puno			-0.336731	-3.58548	0.000857	0.09576	0.0372	-1.1e-05	0.534051	4.04485	-0.001696	-0.090548	-0.05632	1.8e-05	-4.70131
Uruguay	Canelones			3.57436	50.4053	-0.007399	-0.982596	-0.173097	1.7e-05	-6.27963	-41.6908	0.015796	0.712345	0.401773	-6.5e-05	-143.163
Uruguay	Colonia			0.671596	41.9948	0.000597	-0.887344	-0.032691	-1e-06	-1.71896	-52.7115	0.002826	1.42465	0.115904	-1.4e-05	-15.9209
Uruguay	Durazno			1.02451	37.2684	-0.001458	-0.782484	-0.048574	3e-06	-3.80811	-37.7898	0.008822	0.788733	0.233777	-3.3e-05	-31.0722
Uruguay	Flores			1.54353	53.5697	-0.00146	-1.10481	-0.074704	4e-06	-4.41957	-61.8865	0.009535	1.45042	0.283521	-4e-05	-21.879
Uruguay	Florida			2.65809	61.2215	-0.004603	-1.26686	-0.128121	1.1e-05	-9.73539	-102.071	0.023918	2.26804	0.619578	-9.7e-05	319.94
Uruguay	Lavalleja			1.35393	48.6934	-0.002495	-1.09756	-0.06714	6e-06	-6.032	-58.9482	0.015127	1.29746	0.390972	-6.4e-05	65.7014
Uruguay	Maldonado			3.61983	52.5814	-0.008826	-1.10002	-0.180472	2.2e-05	-4.67273	-11.965	0.01218	-0.074152	0.306733	-5.2e-05	-411.352
Uruguay	Paysandu			0.549977	2.96673	-0.001113	-0.047095	-0.025977	2e-06	-1.59862	-24.1421	0.005182	0.635276	0.093735	-1.8e-05	186.997
Uruguay	Rio Negro			1.28179	14.6605	-0.002454	-0.26883	-0.060088	5e-06	-3.09851	-50.2074	0.009609	1.32382	0.186394	-3.5e-05	279.83
Uruguay	San Jose			2.34105	55.302	-0.003095	-1.11247	-0.112461	7e-06	-5.6843	-72.1435	0.012865	1.67705	0.367403	-5.4e-05	47.9142
Uruguay	Soriano			0.286025	38.4582	0.001117	-0.825685	-0.015181	-2e-06	-1.24795	-41.8219	0.001853	1.12883	0.08532	-1e-05	-66.1057
Uruguay	Treinta y Tres			1.27602	79.4062	-0.002225	-1.79164	-0.061639	5e-06	-6.19918	-58.5522	0.014964	1.22392	0.383966	-5.8e-05	-248.811
Western and Southern Europe
Greece	Attiki	Attiki		-1.2085	2.36074	0.007179	-0.122923	0.0696	-2.4e-05	-0.767144	-23.173	0.002377	0.819528	0.086932	-3.4e-05	150.662
Greece	Kentriki Ellada	Dytiki Ellada		1.09277	2.7393	-0.008908	-0.061616	-0.057655	2.5e-05	1.56371	7.25117	-0.007032	-0.132518	-0.104862	3.1e-05	-107.076
Greece	Kentriki Ellada	Ipeiros		-0.245753	3.82229	0.005752	-0.100142	0.017473	-2e-05	-2.28111	-6.29645	0.010102	0.091077	0.13569	-3.6e-05	44.6211
Greece	Kentriki Ellada	Peloponnisos		0.63451	4.63639	-0.002699	-0.107112	-0.034493	8e-06	-0.017625	-8.58468	-0.000305	0.304739	0.0058	0	10.2297
Greece	Kentriki Ellada	Sterea Ellada		-0.20108	1.39136	0.002622	-0.041992	0.01576	-1.1e-05	-3.82295	-14.5333	0.023893	0.334696	0.299001	-0.000146	119.986
Greece	Voreia Ellada	Dytiki Makedonia		0.777834	2.43435	-0.003468	-0.048168	-0.039638	9e-06	-3.6145	-11.9978	0.018782	0.222729	0.26577	-0.000102	94.5315
Greece	Voreia Ellada	Thessalia		1.60388	-2.48997	-0.0108	0.100787	-0.082771	2.8e-05	-3.26318	-4.94818	0.016888	0.01709	0.208242	-6.8e-05	86.2446
Italy	Abruzzo-Molise	Abruzzo		-0.268855	0.577767	0.001922	-0.025688	0.014744	-6e-06	0.681251	7.0135	-0.003797	-0.248295	-0.045595	2e-05	-53.2773
Italy	Abruzzo-Molise	Molise		0.429006	3.87357	-0.001991	-0.08982	-0.023136	6e-06	1.15628	-3.61034	-0.005835	0.200786	-0.083938	3.1e-05	-27.6742
Italy	Campania	Campania		0.704828	4.65627	-0.004093	-0.096416	-0.035173	1e-05	-0.465497	-5.79069	0.001351	0.139143	0.03319	-7e-06	1.92775
Italy	Centro (IT)	Marche		-0.455347	0.328498	0.002419	-0.025558	0.026933	-8e-06	-2.21726	-7.43837	0.008391	0.082989	0.15727	-4.3e-05	92.5748
Italy	Centro (IT)	Toscana		-0.63491	-4.64911	0.001727	0.085142	0.042747	-8e-06	-7.62135	-36.0509	0.028735	0.651312	0.622422	-0.000193	398.127
Italy	Centro (IT)	Umbria		1.34851	13.7396	-0.002641	-0.257646	-0.07456	8e-06	-0.966897	-10.0183	0.001765	0.202005	0.082715	-1.3e-05	-73.12
Italy	Emilia-Romagna	Emilia-Romagna		-4.59379	-9.13185	0.025564	0.103362	0.232282	-6.6e-05	-0.133258	6.68217	0.001713	-0.210708	0.006209	-6e-06	92.4005
Italy	Friuli-Venezia Giulia	Friuli-Venezia Giulia		-4.27146	-17.8809	0.017044	0.300881	0.238352	-5.3e-05	-0.732342	-4.0917	0.001803	0.060214	0.04631	-4e-06	273.841
Italy	Lazio	Lazio		-0.085092	2.19836	0.000501	-0.079889	0.004969	-2e-06	0.370088	4.9861	-0.001078	-0.138315	-0.027615	6e-06	-53.2347
Italy	Lombardia	Lombardia		-0.846055	-5.19304	0.002475	0.089569	0.044157	-7e-06	-0.464666	-2.74053	0.000691	0.011741	0.034112	-4e-06	105.141
Italy	Nord Est	Veneto		-0.341766	6.74136	0.001251	-0.211161	0.021344	-5e-06	0.111098	3.90684	9e-05	-0.123343	-0.003769	-3e-06	-82.9847
Italy	Nord Ovest	Piemonte		-1.30104	-8.79506	0.007366	0.195632	0.061914	-1.5e-05	9.53366	41.5999	-0.050265	-0.885423	-0.611741	0.000206	-332.004
Italy	Sud (IT)	Calabria		0.214787	6.25081	-0.0003	-0.235375	-0.031004	6e-06	-0.027682	-1.24023	6.8e-05	0.019005	0.00793	-3e-06	-27.1166
Portugal	Alentejo			-1.82606	-2.61402	0.01007	0.010352	0.10061	-3e-05	4.38068	13.4947	-0.021386	-0.217233	-0.255351	7.2e-05	-122.876
Portugal	Algarve			-0.007202	3.75347	-0.001253	-0.114134	0.000709	4e-06	1.60646	-7.83024	-0.008445	0.301837	-0.093649	2.9e-05	15.081
Portugal	Lisboa			-1.03421	6.35672	0.006432	-0.202104	0.055177	-1.9e-05	1.88233	0.172199	-0.006783	0.094206	-0.111587	2.4e-05	-76.7096
Portugal	Norte			0.053552	1.85095	-0.000494	-0.065099	-0.003018	2e-06	-0.082014	0.257294	0.000163	-0.024743	0.007507	-2e-06	-12.8763
Spain	Centro	Castilla y Leon		-0.28881	-0.48588	0.001503	-0.014226	0.020111	-6e-06	0.886113	-12.9218	-0.006003	0.591282	-0.044351	1.6e-05	71.5059
Spain	Centro	Castilla-la Mancha		-1.29285	-12.5294	0.007068	0.325058	0.073959	-2.1e-05	-0.347239	-1.882	-0.002324	0.02777	0.046911	-8e-06	135.188
Spain	Centro	Extremadura		-2.03	-0.443845	0.016216	-0.026945	0.104626	-4.3e-05	0.682144	17.9225	-0.008312	-0.569949	-0.02457	2.1e-05	-126.566
Spain	Comunidad de Madrid	Comunidad de Madrid		-2.50934	-14.1481	0.015788	0.35076	0.149518	-5.5e-05	4.50305	11.7862	-0.030671	-0.223037	-0.31313	0.00015	16.2911
Spain	Este	Catalua		1.0082	4.1267	-0.007608	-0.101418	-0.054423	2.2e-05	-4.99774	-33.3485	0.029184	0.915908	0.368874	-0.000155	241.585
Spain	Este	Comunidad Valenciana		-0.10353	1.93081	0.000242	-0.062486	0.008458	-3e-06	-0.28239	-3.91645	-0.00204	0.090894	0.028908	-1e-06	21.8592
Spain	Este	Illes Balears		0.697264	4.72139	-0.00412	-0.113447	-0.032794	9e-06	-5.80457	-15.5737	0.027932	0.213038	0.348813	-0.000101	151.916
Spain	Noreste	Comunidad Foral de Navarra		0.816079	4.58068	-0.003128	-0.105551	-0.059104	1.7e-05	-0.048666	-4.92437	-0.00103	0.148506	0.018986	-2e-06	-8.63384
Spain	Noreste	La Rioja		3.81449	14.8099	-0.015296	-0.239671	-0.298027	9.5e-05	-8.80542	-53.004	0.034189	1.27288	0.860651	-0.000327	259.349
Spain	Noreste	Paes Vasco		2.08308	12.6789	-0.008467	-0.316061	-0.160365	5.2e-05	-6.07387	-54.9258	0.021641	1.63174	0.554381	-0.000181	296.203
Spain	Sur	Andalucea		-0.597991	5.83688	0.006239	-0.178543	0.034659	-2e-05	-1.64903	-10.659	0.008911	0.270712	0.108585	-3.8e-05	52.5842
Austria	Oststerreich	Niedersterreich		5.16195	23.6595	-0.019224	-0.421136	-0.301131	6.6e-05	-3.87095	-12.1008	0.02258	0.222282	0.315807	-0.000158	-161.71
Austria	Sdsterreich	Krnten		-0.113673	-1.86448	0.000132	0.033422	0.007886	0	1.62868	33.6872	-0.003641	-1.49565	-0.263185	9.3e-05	-127.538
Austria	Sdsterreich	Steiermark		0.048886	2.2561	0.00015	-0.07747	-0.008681	1e-06	1.94016	23.2398	-0.006081	-0.79848	-0.237191	8.7e-05	-144.342
Austria	Weststerreich	Obersterreich		-2.18329	-12.6018	0.005598	0.169008	0.135932	-2.2e-05	1.12864	13.8833	-0.002062	-0.363604	-0.160045	5.1e-05	78.3993
Belgium	Region Wallonne	Prov. Hainaut		-3.27219	-14.5589	0.012692	0.255973	0.258395	-8e-05	5.40991	39.8147	-0.02093	-1.14532	-0.517529	0.000191	-142.014
Belgium	Region Wallonne	Prov. Liege		-0.205932	0.319916	0.00119	-0.022701	0.019082	-8e-06	1.60914	12.3087	-0.006415	-0.369323	-0.173065	7.2e-05	-79.3109
Belgium	Region Wallonne	Prov. Luxembourg		0.283538	-3.01505	-0.001865	0.109498	-0.00865	4e-06	-0.168354	-3.89313	0.00112	0.212479	-0.000344	-1e-06	43.0283
Belgium	Region Wallonne	Prov. Namur		-1.24691	-5.89217	0.004164	0.086936	0.081901	-1.8e-05	2.72039	20.4149	-0.009651	-0.549199	-0.284751	0.000104	-71.4125
Belgium	Vlaams Gewest	Prov. Antwerpen		-2.19424	-13.5266	0.008208	0.304142	0.148435	-3.7e-05	-1.38897	-11.4299	0.004577	0.311217	0.132163	-4.2e-05	222.463
Belgium	Vlaams Gewest	Prov. Limburg		0.126657	-3.70353	0.000161	0.147742	0.001032	-5e-06	0.665262	5.43856	-0.004082	-0.243209	-0.07313	4.4e-05	-5.86656
Belgium	Vlaams Gewest	Prov. Oost-Vlaanderen		-2.31021	-12.2198	0.009219	0.26428	0.18291	-5.9e-05	2.09003	15.3675	-0.009627	-0.507616	-0.190895	8.1e-05	8.86252
Belgium	Vlaams Gewest	Prov. West-Vlaanderen		-2.72417	-18.8908	0.009923	0.479515	0.209082	-5.9e-05	1.69096	1.34487	-0.007939	0.096046	-0.116512	4.1e-05	128.873
France	Bassin Parisien	Basse Normandie		-0.721399	-8.49594	0.003029	0.2459	0.064675	-2.5e-05	-0.16813	3.68036	-7.1e-05	-0.186536	0.00939	3e-06	53.3458
France	Bassin Parisien	Bourgogne		-0.652644	2.5378	0.002027	-0.139357	0.0386	-7e-06	-0.189163	2.60346	0.000921	-0.129182	0.033578	-1.9e-05	-19.1603
France	Bassin Parisien	Centre (FR)		2.39623	7.88351	-0.010807	-0.141955	-0.169598	5.5e-05	1.0037	20.5066	-0.004046	-0.760911	-0.082118	2.5e-05	-217.129
France	Bassin Parisien	Champagne Ardenne		-0.07026	6.65328	-0.000356	-0.247385	0.000235	3e-06	1.30642	12.3803	-0.002614	-0.301359	-0.123699	2.4e-05	-134.938
France	Bassin Parisien	Haute Normandie		0.512708	-3.60411	-0.003073	0.148792	-0.031856	1.2e-05	1.48862	7.78936	-0.004561	-0.089995	-0.146937	4.5e-05	-47.5975
France	Bassin Parisien	Picardie		1.42295	6.46385	-0.006276	-0.162753	-0.111245	3.8e-05	-1.36447	-1.60631	0.00564	-0.088839	0.136111	-5.6e-05	-27.2635
France	Centre-Est (FR)	Auvergne		-0.70887	0.417107	0.000883	-0.115653	0.052587	-7e-06	-2.4813	-19.3965	0.009898	0.591363	0.259962	-0.000106	149.811
France	Centre-Est (FR)	Rhine Alpes		-3.58446	-18.6241	0.010888	0.297983	0.228287	-4.4e-05	1.65743	9.92916	-0.005133	-0.168194	-0.134333	3.3e-05	126.619
France	Est (FR)	Alsace		0.369314	2.03821	-0.001557	-0.055426	-0.020198	5e-06	-0.621754	-4.81088	0.002243	0.135014	0.067033	-2.5e-05	16.3017
France	Est (FR)	Franche Comt		-1.41488	-1.00682	0.003844	-0.111292	0.085515	-1.5e-05	0.557139	-0.217313	-0.001447	0.155979	-0.022824	-4e-06	22.3524
France	Est (FR)	Lorraine		1.03231	7.75938	-0.004654	-0.216081	-0.068754	2e-05	-1.6921	-9.04642	0.006143	0.179544	0.177868	-6.7e-05	5.12261
France	íîle de France	Ole de France		-0.161847	-4.64749	-0.000376	0.124677	0.014936	-1e-06	3.07069	11.5997	-0.012606	-0.144619	-0.261781	9e-05	-72.6552
France	M_diterran_e	Languedoc Roussillon		2.27445	14.0673	-0.010385	-0.307904	-0.122725	3e-05	-5.12031	-27.6257	0.022265	0.629611	0.373417	-0.000119	107.743
France	M_diterran_e	Provence Alpes Cote d'Azur		-0.065401	-9.28813	-0.001896	0.237323	0.006085	6e-06	-0.505982	0.520362	0.00188	-0.076776	0.034886	-9e-06	98.1727
France	Nord - Pas-de-Calais	Nord Pas de Calais		-1.30801	-11.3522	0.006363	0.350089	0.112597	-4.8e-05	2.90289	23.6634	-0.012571	-0.740176	-0.285373	0.00012	-73.9967
France	Ouest (FR)	Bretagne		-0.686204	-5.34995	0.002194	0.109265	0.063142	-2e-05	-3.02645	-24.4007	0.008652	0.580741	0.247362	-5.7e-05	260.958
France	Ouest (FR)	Pays de la Loire		-0.542392	-6.21139	0.001789	0.156624	0.046433	-1.4e-05	-0.832627	-1.23825	0.003984	-0.006024	0.060493	-2.3e-05	75.226
France	Ouest (FR)	Poitou Charentes		-1.89577	-8.74161	0.007873	0.155297	0.130553	-3.7e-05	-0.481552	-1.56719	0.002966	0.046537	0.033721	-1.7e-05	111.259
France	Sud-Ouest (FR)	Aquitaine		-0.267438	0.202709	0.000918	-0.034661	0.023523	-7e-06	0.25648	9.27614	0.000169	-0.292935	-0.017462	-3e-06	-67.0078
France	Sud-Ouest (FR)	Limousin		-0.980267	-6.49188	0.002937	0.128677	0.077195	-1.9e-05	2.46742	22.7288	-0.007643	-0.629011	-0.21975	6.1e-05	-111.662
France	Sud-Ouest (FR)	Midi Pyrnes		0.194928	3.70767	0.000441	-0.104806	-0.001602	-8e-06	-1.46204	-1.95296	0.004894	-0.075514	0.104333	-2.5e-05	7.01778
Germany	Bayern	Braunschweig		0.17945	1.4449	-0.001282	-0.06053	0.001467	-2e-06	0.211376	3.03142	-0.001331	-0.114287	-0.04281	3.4e-05	-23.6511
Germany	Bayern	Mittelfranken		-2.78154	-15.4814	0.008048	0.239307	0.18151	-3.5e-05	-2.16471	-13.3062	0.008471	0.340693	0.266472	-0.000127	269.611
Germany	Bayern	Niederbayern		2.12027	12.8971	-0.007847	-0.290591	-0.125998	2.7e-05	-0.260676	-0.624801	0.000853	0.009006	0.015292	2e-06	-123.764
Germany	Bayern	Oberbayern		0.318114	2.86835	-0.001537	-0.094312	-0.009461	0	-0.002177	0.721622	-0.00092	-0.045729	-0.0101	2.1e-05	-24.24
Germany	Bayern	Oberfranken		0.257033	2.80855	-0.000954	-0.091592	-0.005943	-2e-06	0.222836	2.52017	-0.00143	-0.088631	-0.035521	2.7e-05	-36.1277
Germany	Bayern	Oberpfalz		-3.3258	-18.8011	0.009665	0.298109	0.210773	-3.9e-05	-2.23022	-13.5893	0.008505	0.332473	0.274607	-0.000128	313.358
Germany	Bayern			-5.06097	-26.6825	0.015478	0.417896	0.316392	-6.1e-05	-0.512342	-1.77786	0.001569	0.004665	0.069588	-3e-05	335.47
Germany	Hessen	Detmold		0.471772	1.95013	-0.002619	-0.061722	-0.029716	1.1e-05	-1.44715	-8.68691	0.006138	0.236447	0.162951	-7.8e-05	45.4335
Germany	Hessen	Gieben		-0.099795	-0.84745	-0.000546	-0.007224	0.013506	-2e-06	-3.0286	-15.6962	0.014232	0.402129	0.30019	-0.00014	132.798
Germany	Hessen	Unterfranken		0.969498	4.59798	-0.004447	-0.117875	-0.067964	2.2e-05	-1.05481	-7.48325	0.0041	0.222203	0.134887	-6.7e-05	6.60034
Germany	Niedersachsen	Kassel		-1.57232	-5.12745	0.005858	0.042828	0.107396	-2.8e-05	0.319942	3.14231	-0.001569	-0.122069	-0.024871	1e-05	48.1022
Germany	Niedersachsen	Koblenz		-2.99102	-8.35995	0.012063	0.058167	0.211359	-6.1e-05	1.02917	8.89412	-0.004093	-0.290467	-0.112311	4.8e-05	53.466
Germany	Niedersachsen	Schleswig-Holstein		-4.46775	-15.5795	0.017569	0.191477	0.324041	-9.3e-05	2.42037	19.4656	-0.009576	-0.598792	-0.297708	0.000142	64.7064
Germany	Niedersachsen	Schwaben		-7.92457	-30.089	0.03254	0.457526	0.586402	-0.000178	3.97405	30.9652	-0.016855	-0.990681	-0.532023	0.000297	152.094
Germany	Nordrhein-Westfalen	Dusseldorf		-1.16799	-3.5031	0.003964	0.017077	0.077792	-1.8e-05	1.06446	12.3403	-0.004087	-0.452804	-0.111444	4.4e-05	-23.1364
Germany	Nordrhein-Westfalen	Hannover		-1.69874	-5.38881	0.006508	0.045791	0.125566	-3.6e-05	0.808675	9.00257	-0.003941	-0.376946	-0.095819	5.3e-05	20.5187
Germany	Nordrhein-Westfalen	Rheinhessen-Pfalz		-1.15317	-2.80492	0.004469	0.002577	0.080873	-2.2e-05	0.443352	6.3275	-0.00261	-0.295074	-0.045785	2.8e-05	10.2503
Germany	Nordrhein-Westfalen	Trier		-2.56419	-7.56724	0.010231	0.073042	0.164166	-4.2e-05	1.20011	11.1905	-0.005399	-0.395954	-0.114698	4.9e-05	30.8431
Germany	Nordrhein-Westfalen	Weser-Ems		-3.02568	-9.67993	0.012376	0.11249	0.205941	-5.8e-05	1.06155	9.8479	-0.00518	-0.37081	-0.108832	5.4e-05	61.6591
Germany	Rheinland-Pfalz	Arnsberg		-0.379523	-1.70198	0.000195	-0.000609	0.030914	-4e-06	-2.74926	-17.6368	0.012144	0.502365	0.28031	-0.000126	151.103
Germany	Rheinland-Pfalz	Darmstadt		-2.34978	-8.55698	0.008772	0.111767	0.157833	-4e-05	-4.98971	-26.4572	0.022898	0.648228	0.471727	-0.000205	314.416
Germany	Rheinland-Pfalz	Saarland		-0.361647	0.090018	0.000763	-0.051351	0.027553	-5e-06	-1.4729	-11.5298	0.005345	0.329105	0.16014	-6.3e-05	89.7496
Germany	Saarland	Munster		-0.357897	0.994995	0.000805	-0.079319	0.031761	-8e-06	-0.130637	-1.38022	0.001499	0.098159	0.005556	-1e-05	9.4862
Germany	Schleswig-Holstein	Luneburg		-1.04506	-2.6133	0.004305	0.005468	0.073842	-2.2e-05	0.344768	4.72483	-0.002836	-0.251261	-0.015915	1.4e-05	11.938
Netherlands	Noord-Nederland	Friesland (NL)		-0.201366	-3.53028	0.000764	0.126768	0.016023	-5e-06	0.754597	6.99775	-0.004156	-0.317583	-0.076403	4.3e-05	-9.99431
Netherlands	Noord-Nederland	Groningen		-3.83429	-14.6152	0.015676	0.242619	0.272221	-8e-05	1.46564	8.46854	-0.008038	-0.314899	-0.131563	7e-05	104.123
Netherlands	West-Nederland	Noord-Holland		-1.22801	0.05466	0.006382	-0.104991	0.116271	-5.8e-05	3.56457	22.6588	-0.02047	-0.867068	-0.43888	0.000307	-110.855
Netherlands	West-Nederland	Zeeland		-1.10208	-12.042	0.004122	0.382417	0.083823	-2.5e-05	-0.070614	-4.11144	-0.000523	0.147495	0.033521	-1.6e-05	115.19
Netherlands	West-Nederland	Zuid-Holland		-3.58021	-16.7077	0.015065	0.351977	0.243237	-7e-05	-1.01886	-6.8179	0.001708	0.060151	0.114024	-2.7e-05	234.218
Netherlands	Zuid-Nederland	Limburg (NL)		-1.52959	-13.4358	0.005025	0.327626	0.094073	-1.8e-05	0.837594	6.07528	-0.004492	-0.245865	-0.065085	3.1e-05	92.9001
Netherlands	Zuid-Nederland	Noord-Brabant		-4.17033	-20.4348	0.016583	0.417918	0.278464	-7.4e-05	1.66478	9.69547	-0.007908	-0.297789	-0.151483	6.6e-05	145.4
Switzerland				0.427909	7.4768	-0.001124	-0.246793	-0.033366	6e-06	-0.887577	-15.6588	0.002327	0.692062	0.116542	-4e-05	28.5878
Eastern and Northern Europe
Bulgaria	Severen tsentralen	Gabrovo		-3.36452	-14.3254	0.012083	0.211234	0.208617	-4.7e-05	1.24263	11.7601	-0.008055	-0.462797	-0.106169	6.2e-05	104.151
Bulgaria	Severen tsentralen	Veliko Tarnovo		-5.48726	-22.8309	0.021631	0.358609	0.308277	-6.9e-05	1.31431	9.60684	-0.010668	-0.339701	-0.088087	5.6e-05	224.618
Czechia	Severov?chod	Koln		-0.444417	-0.468422	0.001671	-0.034538	0.03134	-8e-06	0.023615	3.25659	0.001942	-0.060579	-0.032583	-4e-06	2.73202
Poland	Lubuskie			2.01369	15.3388	-0.009295	-0.404779	-0.126736	3.7e-05	0.132608	2.67551	0.001839	-0.054568	-0.061707	3.3e-05	-149.36
Poland	Malopolskie			-1.30214	-8.25448	0.003833	0.148844	0.093896	-2e-05	-2.74396	-19.0119	0.011543	0.567295	0.332506	-0.000171	206.676
Poland	Wielkopolskie			0.205031	4.56873	-0.001504	-0.161597	-0.007328	3e-06	3.66528	20.3145	-0.020254	-0.609385	-0.435769	0.000282	-158.994
Romania	Bucuresti - Ilfov	Iifov		0.515917	11.1003	-0.001335	-0.297753	-0.024034	2e-06	1.58551	2.87717	-0.010217	0.017556	-0.157469	0.0001	-134.425
Romania	Centru	Alba		-0.17903	-2.35392	0.000234	0.038906	0.023018	-6e-06	0.081347	3.85785	8e-06	-0.173905	-0.040753	3.1e-05	9.90649
Romania	Centru	Covasna		-0.916004	-2.16748	0.0028	-0.036177	0.069313	-1.7e-05	0.078624	3.04823	0.001553	-0.046836	-0.058643	2.9e-05	28.3884
Romania	Centru	Harghita		-0.757552	-1.75609	0.002343	-0.041115	0.06273	-1.7e-05	0.134004	3.62778	0.000934	-0.085445	-0.070081	4.4e-05	19.503
Romania	Centru	Mures		0.223937	2.05598	-0.000835	-0.068627	-0.003388	-2e-06	0.156925	2.91311	-0.000306	-0.100757	-0.051651	3.9e-05	-28.9517
Romania	Centru	Sibiu		-0.499244	-2.06349	0.001398	0.006203	0.037829	-8e-06	0.300063	3.63978	-0.000965	-0.121884	-0.056439	3.6e-05	12.0807
Romania	Nord-Est	Bacau		-1.96127	-5.29089	0.006976	0.017103	0.129532	-3.1e-05	0.26954	1.30425	0.000236	0.0457	-0.075007	5.2e-05	73.3378
Romania	Nord-Est	Botosani		-0.097841	1.48933	0.000458	-0.06511	0.016675	-7e-06	0.010495	1.22014	0.000126	-0.032018	-0.0338	3.6e-05	-12.4252
Romania	Nord-Est	Iasi		-1.96814	-2.12255	0.007336	-0.068369	0.126205	-3e-05	0.089783	-0.384028	0.001109	0.097618	-0.054676	4e-05	57.3123
Romania	Nord-Est	Neamt		-2.40922	-7.38379	0.00824	0.040674	0.166247	-4e-05	0.348613	2.35133	-3.5e-05	0.008676	-0.095062	6.9e-05	91.772
Romania	Nord-Est	Suceava		-1.00913	-6.70711	0.002913	0.116585	0.079432	-1.8e-05	0.167208	2.43841	-0.000343	-0.076249	-0.05541	4.8e-05	61.1318
Romania	Nord-Est	Vaslui		-1.05643	1.29698	0.004282	-0.106719	0.067598	-1.8e-05	-1.08986	-6.25278	0.007156	0.242585	0.087961	-4.7e-05	51.4706
Romania	Sud - Muntenia	Arges		-0.116587	4.96125	0.000924	-0.161314	0.012726	-6e-06	3.22383	14.4053	-0.017331	-0.330591	-0.334339	0.000186	-147.139
Romania	Sud - Muntenia	Calarasi		-1.2809	3.93411	0.007351	-0.169148	0.077158	-2.6e-05	7.71103	21.363	-0.049441	-0.339145	-0.673109	0.000378	-215.976
Romania	Sud - Muntenia	Dambovita		-0.466717	4.61941	0.002536	-0.16199	0.034043	-1.2e-05	3.69033	14.5831	-0.02009	-0.293417	-0.368991	0.0002	-149.634
Romania	Sud - Muntenia	Giurgiu		-1.21163	-0.111357	0.005688	-0.059149	0.07296	-2e-05	4.35472	10.8146	-0.027701	-0.134735	-0.370474	0.000203	-88.158
Romania	Sud - Muntenia	Ialomita		-1.29461	5.01755	0.007539	-0.198516	0.077505	-2.7e-05	6.23143	16.3818	-0.041267	-0.242744	-0.554483	0.000328	-179.138
Romania	Sud - Muntenia	Prahova		-1.06029	5.05683	0.005028	-0.215537	0.072162	-2.2e-05	3.66304	15.1225	-0.019264	-0.291089	-0.394495	0.000222	-141.117
Romania	Sud - Muntenia	Teleorman		-1.68128	-2.24344	0.006841	-0.031561	0.0962	-2.3e-05	4.91922	12.579	-0.032352	-0.184344	-0.412893	0.000232	-72.1227
Romania	Sud-Est	Buzau		-1.78438	5.24884	0.008596	-0.240479	0.110309	-3.3e-05	3.00877	13.1954	-0.014777	-0.26547	-0.345698	0.000198	-113.865
Romania	Sud-Est	Galati		-0.975129	6.22457	0.004628	-0.232723	0.058738	-1.7e-05	-1.2439	-4.49024	0.010082	0.153714	0.088555	-5.5e-05	0.957496
Romania	Sud-Est	Vrancea		-2.33239	0.98582	0.009657	-0.171205	0.143891	-3.8e-05	1.59381	7.39154	-0.006133	-0.107109	-0.225723	0.000138	-14.8778
Romania	Sud-Vest Oltenia	Dolj		1.89666	16.4197	-0.00773	-0.390187	-0.102272	2.2e-05	2.21314	6.8643	-0.016001	-0.147709	-0.19031	0.00012	-228.619
Romania	Sud-Vest Oltenia	Olt		1.41766	15.7089	-0.005084	-0.383932	-0.073626	1.3e-05	2.45695	7.00222	-0.017476	-0.132798	-0.216951	0.000137	-221.446
Russian Federation	Central Federal	Bryansk		0.83713	-0.263641	-0.004354	0.030783	-0.050921	1.6e-05	1.02597	8.56461	-0.004349	-0.280474	-0.17601	0.000121	-42.7361
Russian Federation	Central Federal	Orel		-1.49464	-4.30931	0.006005	0.039717	0.095711	-2.4e-05	-1.15449	-8.49159	0.006029	0.359304	0.163464	-0.000127	101.581
Russian Federation	Central Federal	Ryazan'		2.33078	10.4756	-0.008672	-0.184341	-0.159603	4.2e-05	0.322392	2.16237	-0.003487	-0.157265	-0.03764	5.6e-05	-121.717
Russian Federation	Central Federal	Vladimir		1.22733	7.14006	-0.004479	-0.152791	-0.094691	2.7e-05	0.596424	4.01596	-0.004108	-0.195053	-0.087451	9.3e-05	-84.0405
Russian Federation	Far-Eastern Federal	Amur		0.112242	1.38812	-0.00056	-0.125134	-0.024199	3.6e-05	-0.10302	-0.478047	0.000689	-0.3889	0.013464	0.000187	-0.06698
Russian Federation	Far-Eastern Federal	Kostroma		-0.167205	-0.377586	0.000567	-0.004054	0.010796	-2e-06	0.059101	-0.626255	-0.000855	0.056602	0.007331	-1e-05	6.80865
Russian Federation	Far-Eastern Federal	Primor'ye		-0.5508	-3.51625	0.0026	0.103625	0.070588	-4e-05	0.761878	9.07215	-0.003287	-0.448572	-0.170516	0.000157	-9.87218
Russian Federation	Far-Eastern Federal	Yakutia		0.518605	-2.25337	-0.00619	-0.179427	0.08289	0.000258	3.72712	-16.2398	-0.028232	-0.539596	0.481394	0.000473	-102.757
Russian Federation	North Western Federal	Kaliningrad		-2.33613	-3.55274	0.00886	-0.054188	0.159756	-4.2e-05	1.19355	9.10043	-0.004862	-0.254214	-0.172648	9.9e-05	15.5849
Russian Federation	North Western Federal	Novgorod		-0.123197	-3.80721	0.000187	0.115765	0.011692	-2e-06	0.25571	2.61449	-0.001357	-0.120539	-0.058347	6.4e-05	21.1291
Russian Federation	North Western Federal	Pskov		-0.281469	-2.28224	-0.000108	0.024123	0.022719	-1e-06	0.962927	13.1643	-0.002395	-0.524833	-0.25312	0.000198	-16.6279
Russian Federation	North Western Federal	St. Petersburg		-0.107874	-1.51446	-0.000503	0.016804	0.016662	-2e-06	0.499197	8.72734	-0.000475	-0.355863	-0.166905	0.000135	-9.42015
Russian Federation	Siberian Federal	Buryatia		-1.27523	-8.0549	0.004358	0.16027	0.110433	-2.9e-05	-0.424786	2.32025	0.002528	0.162615	-0.072949	-0.000147	81.5432
Russian Federation	Siberian Federal	Chita		-1.90982	-13.0347	0.007105	0.296418	0.161943	-4.9e-05	-0.695199	1.07288	0.009437	0.211944	-0.015416	-9.2e-05	125.124
Russian Federation	Siberian Federal	Irkutsk		-1.12905	-8.27551	0.005174	0.21477	0.064462	-1.6e-05	0.981415	0.360243	-0.014705	-0.064766	-0.011308	3.1e-05	64.4869
Russian Federation	Siberian Federal	Kemerovo		5.48067	20.898	-0.023802	-0.355577	-0.358609	0.000103	-0.615109	-0.375199	0.007107	0.15807	0.012048	-0.000113	-223.1
Russian Federation	Siberian Federal	Krasnoyarsk		2.32475	11.553	-0.009192	-0.224402	-0.141002	3.4e-05	-0.456643	-0.227871	0.005626	0.243877	0.006772	-0.000144	-119.716
Russian Federation	Siberian Federal	Kurgan		1.1883	4.17369	-0.006107	-0.080117	-0.067527	2e-05	-0.125247	-0.945469	0.001196	0.04909	0.02884	-5.6e-05	-44.7947
Russian Federation	Siberian Federal	Novosibirsk		0.970707	6.83566	-0.004352	-0.163323	-0.056798	1.4e-05	0.339912	1.60536	-0.004104	-0.216717	-0.040457	0.000129	-74.8414
Russian Federation	Siberian Federal	Omsk		0.167092	2.52412	-0.00011	-0.06582	-0.007609	-1e-06	-0.065257	-0.6595	0.001368	0.112454	0.022337	-0.000133	-22.9699
Russian Federation	Siberian Federal	Tomsk		3.67601	16.0014	-0.014626	-0.282603	-0.23799	6.1e-05	-0.041282	0.505104	0.00083	-0.003718	-0.009341	-1.8e-05	-178.662
Russian Federation	Southern Federal	Kabardino-Balkar		5.1773	23.0575	-0.019162	-0.376876	-0.390633	0.000109	-5.32687	-37.1764	0.023144	1.09008	0.685146	-0.000375	-15.9698
Russian Federation	Southern Federal	Stavropol'		8.88135	19.4794	-0.044183	-0.18369	-0.545603	0.000167	-7.3209	-21.2326	0.043961	0.303113	0.68265	-0.000381	-74.5857
Russian Federation	Ural federal Region	Chelyabinsk		0.174872	-1.05126	-0.001221	0.029989	-0.009845	4e-06	-0.004514	-0.439225	-0.000127	0.01626	0.014683	-3.2e-05	10.0461
Russian Federation	Ural federal Region	Tyumen'		0.94392	1.81795	-0.005445	-0.022395	-0.042466	1.1e-05	-0.159241	3.25201	0.003625	-0.352435	-0.082487	0.0002	-28.2228
Russian Federation	Ural federal Region	Yaroslavl'		-0.054745	-1.37504	-0.000582	0.026512	0.009699	0	0.711448	10.9756	-0.002253	-0.578003	-0.222187	0.000237	-17.2353
Russian Federation	Volga Federal Region	Bashkortostan		0.116136	0.599998	-0.000482	-0.022887	-0.002682	-1e-06	-0.070465	-1.29347	-7e-06	0.102651	0.022938	-3.6e-05	-0.81646
Russian Federation	Volga Federal Region	Kirov		-0.648572	-3.0326	0.002618	0.051095	0.049148	-1.5e-05	-0.24563	-1.75747	0.001686	0.107619	0.03719	-5e-05	39.6406
Russian Federation	Volga Federal Region	Mordvinia		0.22129	0.98279	-0.001067	-0.027236	-0.017197	6e-06	0.157831	0.73124	-0.001545	-0.043564	-0.020854	3.1e-05	-9.93422
Russian Federation	Volga Federal Region	Nizhny Novgorod		0.143345	0.814476	-0.00049	-0.026144	-0.009199	2e-06	0.285914	2.15534	-0.002221	-0.118592	-0.04479	5.4e-05	-14.3468
Russian Federation	Volga Federal Region	Orenburg		0.219425	0.283286	0.000402	0.002723	-0.009351	-4e-06	0.431819	2.48623	-0.005052	-0.186813	-0.062378	0.000125	-15.35
Russian Federation	Volga Federal Region	Perm'		0.628848	3.27582	-0.002097	-0.062613	-0.047356	1.2e-05	-0.371899	-7.92758	0.001289	0.605892	0.149509	-0.000215	-15.7817
Russian Federation	Volga Federal Region	Saratov		0.804526	-0.873189	-0.005235	0.043769	-0.050073	2.1e-05	0.74292	4.20788	-0.006697	-0.206832	-0.097789	0.000119	-16.0729
Russian Federation	Volga Federal Region	Tatarstan		0.462848	5.50982	-0.000716	-0.152266	-0.038303	8e-06	-0.84308	-9.47652	0.004267	0.541254	0.198076	-0.000236	-14.1054
Russian Federation	Volga Federal Region	Udmurtia		-1.26352	-4.70485	0.006666	0.089368	0.0916	-3.5e-05	-0.213723	-2.27964	0.001446	0.138976	0.048518	-6.4e-05	55.6067
Russian Federation	Volga Federal Region	Ul'yanovsk		0.137345	-1.60333	-0.000678	0.049655	-0.012484	6e-06	0.468708	4.51845	-0.003066	-0.262476	-0.095843	0.000119	-0.0149
Slovakia	Zilinsky kraj			0.221507	3.50182	-0.000391	-0.116292	-0.017077	2e-06	-1.2603	-14.2743	0.004162	0.587087	0.192994	-0.000103	46.7546
Ukraine				-1.30867	-7.79708	0.004044	0.132686	0.068835	-9e-06	1.17725	6.20815	-0.008058	-0.19279	-0.11374	7.1e-05	56.3246
Denmark				0.849849	8.1454	-0.004012	-0.243822	-0.06576	2.4e-05	0.078783	0.972914	-0.002087	-0.113352	0.020717	-6e-06	-67.4797
Finland	Manner-Suomi	Etela-Suomen		-0.745335	-4.14104	0.001942	0.066495	0.066221	-1.8e-05	0.380194	5.95832	-0.001759	-0.355376	-0.101786	0.000111	25.1093
Finland	Manner-Suomi	Ita-Suomen		1.28384	4.00511	-0.005529	-0.044181	-0.100093	3.3e-05	-0.213786	-2.56854	0.001257	0.16449	0.06245	-9.1e-05	-34.9349
Finland	Manner-Suomi	Lansi-Suomen		-0.184926	-1.7656	-7.4e-05	0.032533	0.021433	-5e-06	0.549583	6.41365	-0.004546	-0.545777	-0.118255	0.000205	0.046039
Finland	Manner-Suomi	Lapin		1.08626	3.1402	-0.006498	-0.057774	-0.092095	4.6e-05	-0.258399	-3.20912	0.002462	0.499078	0.072941	-0.000234	-19.99
Ireland	Border Midlands and Western			-2.91185	-26.3224	0.009271	0.737903	0.284227	-9e-05	-5.32542	-49.4069	0.015534	1.33809	0.526007	-0.000151	559.469
Ireland	Southern and Eastern			0.635538	6.31481	-0.003065	-0.234837	-0.060594	2.6e-05	5.75373	51.019	-0.014684	-1.16497	-0.563844	0.000141	-434.563
Lithuania				-1.10479	-4.99964	0.004528	0.086749	0.075185	-2.1e-05	-0.791966	-8.19619	0.002402	0.294608	0.144099	-8.8e-05	92.8239
Sweden	Mellersta Norrland			0.835376	4.7051	-0.003326	-0.106315	-0.069557	2.2e-05	-0.066152	0.566372	0.000718	-0.073008	-0.013944	4.1e-05	-37.3635
Sweden	Sydsverige			-5.85781	-19.8642	0.023336	0.252514	0.413555	-0.000116	0.521494	5.22789	-0.002677	-0.210752	-0.086951	6.4e-05	211.15
United Kingdom	East Midlands (ENGLAND)			1.63975	-0.753351	-0.009822	0.153133	-0.149338	8.1e-05	-0.847298	1.63405	0.00248	-0.272928	0.102878	-4.3e-05	-0.747371
United Kingdom	Northern Ireland			-3.66322	-23.793	0.011159	0.451734	0.37069	-0.000116	1.18225	14.8884	-0.003286	-0.500416	-0.128376	3.9e-05	100.469
United Kingdom	Scotland			-2.48829	-25.1602	0.006978	0.737852	0.276504	-8.7e-05	0.376383	-0.445984	-0.001324	0.116644	-0.035614	1.3e-05	162.985
United Kingdom	South West (ENGLAND)			-0.768907	-15.4745	0.002475	0.567708	0.059751	-1.4e-05	2.00584	20.104	-0.00588	-0.60301	-0.185378	5e-05	-38.3333
United Kingdom	Wales			0.034831	-13.5938	-0.000418	0.635467	-0.009713	7e-06	0.811131	17.9655	-0.001849	-0.754175	-0.074708	1.6e-05	-29.4232
United Kingdom	West Midlands (ENGLAND)			0.074808	-6.63452	-0.001345	0.272625	-0.014621	1.7e-05	0.000818	0.83512	-0.000302	-0.068551	0.019206	-1.5e-05	38.6865
United Kingdom	Yorkshire and The Humber			0.293616	-5.30493	-0.002455	0.249896	-0.03018	2.3e-05	-0.779988	-4.59618	0.002746	0.077793	0.09002	-3.8e-05	66.7249
Northern Africa
Algeria				0.614977	-2.72559	-0.011908	0.067958	-0.032199	3e-05	-1.55955	-9.85957	0.011512	0.249889	0.094479	-4.1e-05	122.561
Egypt				-14.7051	13.2141	3.00309	-0.284353	0.647787	-0.005698	-38.5273	-58.1221	1.42728	1.24839	1.8034	-0.003086	520.364
Morocco				-0.35739	-6.80313	0.002941	0.186859	0.022218	-1e-05	2.62037	14.6397	-0.021673	-0.36257	-0.143621	6.7e-05	-85.4003
Tunisia				1.03828	-0.13231	-0.016637	0.008231	-0.04713	3.4e-05	-2.36559	-10.8584	0.017143	0.241275	0.135524	-5.5e-05	114.888
Sub-Saharan Africa (western + southern + middle + eastern Africa)
Mauritania				0.483861	-24.0725	-0.007199	0.408582	-0.019133	1e-05	-4.86243	-1.10655	0.052898	-0.01146	0.163642	-6e-05	400.001
South Africa	Northern Cape			4.42262	-27.9303	-0.047402	0.643291	-0.189989	8.5e-05	-56.3818	-69.6635	0.607338	0.967971	3.23008	-0.00198	1225.04
South Africa	Western Cape			11.4613	-5.86708	-0.086827	0.337408	-0.565051	0.000212	9.2743	46.5602	-0.068593	-1.12353	-0.569401	0.000261	-479.796
D.R. Congo	Kasai-Occidental	Kananga		-0.132296	-4.13254	0.000425	0.081497	0.005443	-1e-06	0.473244	3.12767	-0.001147	-0.045054	-0.019699	2e-06	3.27247
D.R. Congo	Katanga	Lubumbashi		0.092442	5.98673	-0.000353	-0.143009	-0.00394	1e-06	-0.427069	-14.6411	0.001257	0.321635	0.019699	-3e-06	103.602
Ethiopia	Southern Nations Nationalities and Peoples			0.03576	14.6546	0.00019	-0.370494	-0.003759	0	4.22399	16.1217	-0.011005	-0.152219	-0.217514	2.9e-05	-397.627
Kenya	rift vally			12.7149	116.415	-0.031328	-2.05733	-0.624249	7.6e-05	-3.48447	-102.631	0.005923	2.23559	0.178987	-1.7e-05	-359.322
Central and Eastern Asia
Kazakhstan				-0.211337	-1.94431	0.00036	0.040733	0.006647	4e-06	0.505879	2.53629	-0.007385	-0.236137	-0.070289	0.000206	14.4751
China	Anhui	Anqing	Qianshan	-0.16258	-9.76413	0.000252	0.259721	0.009014	-1e-06	5.32531	42.399	-0.012017	-0.750855	-0.330616	4.6e-05	-394.916
China	Anhui	Anqing	Susong	0.016033	-14.7275	-0.00015	0.387869	2.3e-05	0	-2.80309	-8.38078	0.005468	-0.074984	0.160659	-1.8e-05	308.643
China	Anhui	Anqing	Taihu	-1.19546	-10.555	0.002031	0.158127	0.069962	-7e-06	8.26999	60.1228	-0.01834	-0.973097	-0.516917	7.2e-05	-577.014
China	Anhui	Anqing	Tongcheng	-0.94652	-24.3694	0.001851	0.587346	0.053296	-6e-06	6.26177	58.7551	-0.014008	-1.14012	-0.374196	5e-05	-414.393
China	Anhui	Anqing	Wangjiang	0.379771	-6.62843	-0.000652	0.210482	-0.018214	2e-06	0.328808	-7.18742	-0.000569	0.244598	-0.02759	4e-06	108.779
China	Anhui	Anqing	Zongyang	-2.47926	-38.6316	0.004338	0.802102	0.135712	-1.3e-05	17.4478	130.429	-0.040644	-2.25448	-1.04108	0.000145	-1113.38
China	Anhui	Bengbu	Bengbu	-0.220051	37.9559	-0.000228	-1.19424	0.029824	-4e-06	10.0352	-78.2248	-0.017423	3.74038	-0.694399	9.1e-05	30.7556
China	Anhui	Bengbu	Guzhen	0.023703	2.48862	-7e-06	-0.063406	0.005482	-2e-06	6.5914	23.5437	-0.021991	-0.244044	-0.418277	8.9e-05	-338.088
China	Anhui	Bengbu	Huaiyuan	-0.769546	-8.64725	0.001473	0.172047	0.052708	-8e-06	11.1219	71.3837	-0.037034	-1.43214	-0.711581	0.000152	-671.688
China	Anhui	Bengbu	Wuhe	-0.987279	-4.86576	0.002281	0.067868	0.055152	-7e-06	12.7874	52.451	-0.04233	-0.698503	-0.796963	0.000165	-593.946
China	Anhui	Bozhou	Guoyang	-0.140808	33.3599	-0.0011	-1.0018	0.014359	2e-06	6.81521	8.8712	-0.018456	0.36111	-0.439049	7.7e-05	-504.387
China	Anhui	Bozhou	Lixin	-0.005517	13.0065	-0.000563	-0.370873	0.003243	0	3.50256	-6.97016	-0.013254	0.463564	-0.209137	4.9e-05	-127.663
China	Anhui	Bozhou	Mengcheng	-1.21651	-2.09447	0.002567	-0.033431	0.070362	-9e-06	6.58688	16.0627	-0.02218	-0.022843	-0.402477	8.4e-05	-208.767
China	Anhui	Chaohu	Chao	1.2235	31.3501	-0.002047	-0.769909	-0.065639	6e-06	2.5809	-30.4119	-0.004814	1.27552	-0.166381	2.1e-05	-152.762
China	Anhui	Chaohu	Hanshan	-1.096	-7.52089	0.002354	0.115073	0.068226	-9e-06	4.3927	26.7345	-0.009238	-0.345613	-0.285562	4e-05	-236.898
China	Anhui	Chaohu	He	-2.98631	-20.963	0.006298	0.318995	0.174131	-2.2e-05	10.1247	51.1463	-0.025971	-0.639454	-0.623814	9.9e-05	-392.825
China	Anhui	Chaohu	Lujiang	-1.23889	-8.5499	0.002039	0.098958	0.070719	-7e-06	6.22686	52.9302	-0.013041	-0.950629	-0.378965	4.8e-05	-491.198
China	Anhui	Chaohu	Wuwei	0.271222	-2.46042	-0.000912	0.076653	-0.016761	3e-06	-5.18168	-2.27125	0.014619	-0.353646	0.320326	-5.6e-05	152.124
China	Anhui	Chizhou	Dongzhi	-0.220443	-15.7811	0.0005	0.514618	0.015649	-3e-06	-5.87784	-42.2031	0.012438	0.619111	0.401626	-5.8e-05	606.265
China	Anhui	Chizhou	Guichi	-0.029927	24.3668	5.9e-05	-0.717528	0.002577	0	6.42166	-4.10146	-0.01392	0.862709	-0.393261	5.2e-05	-369.728
China	Anhui	Chuzhou	Chuxian	-2.58211	25.6839	0.005514	-1.01452	0.143911	-1.7e-05	10.0919	-0.912184	-0.031461	0.87099	-0.601574	0.000113	-361.275
China	Anhui	Chuzhou	Dingyuan	-1.89501	12.1425	0.004401	-0.514621	0.107196	-1.4e-05	8.19292	27.1934	-0.02785	-0.263253	-0.488328	0.000101	-435.634
China	Anhui	Chuzhou	Fengyang	-1.25718	12.2165	0.002692	-0.467026	0.070225	-8e-06	12.4655	64.0235	-0.040221	-1.07489	-0.769372	0.000154	-822.112
China	Anhui	Chuzhou	Jiashan	-1.63782	1.66265	0.003472	-0.210491	0.092466	-1.1e-05	7.74213	40.4854	-0.025948	-0.714341	-0.473165	9.8e-05	-433.867
China	Anhui	Chuzhou	Lai'an	-2.16819	15.8722	0.004599	-0.69409	0.122264	-1.5e-05	-1.20998	-36.7963	0.002341	1.06028	0.108532	-2e-05	233.224
China	Anhui	Chuzhou	Quanjiao	-1.44264	8.62527	0.003058	-0.386746	0.082891	-1e-05	1.6909	-10.7694	-0.005376	0.485803	-0.084853	1.4e-05	3.56418
China	Anhui	Chuzhou	Tianchang	-2.29742	3.43806	0.004759	-0.341909	0.139444	-1.8e-05	4.7827	10.9143	-0.015824	0.038598	-0.297294	6.2e-05	-145.807
China	Anhui	Fuyang	Funan	1.43263	21.8665	-0.003433	-0.492298	-0.080578	1.1e-05	0.72009	-9.73727	-0.001876	0.382011	-0.032687	3e-06	-180.019
China	Anhui	Fuyang	Fuyang	1.28144	12.6903	-0.003879	-0.290652	-0.071275	1.2e-05	-2.38449	7.74974	0.005858	-0.458516	0.155575	-2.5e-05	-142.766
China	Anhui	Fuyang	Jieshou	-0.92597	2.64355	0.001033	-0.166536	0.056832	-5e-06	14.9976	104.765	-0.051255	-2.26619	-0.957454	0.000209	-1079.69
China	Anhui	Fuyang	Linquan	1.51709	4.3971	-0.004606	-0.035378	-0.080172	1.3e-05	10.0322	96.335	-0.034502	-2.34412	-0.631611	0.000137	-1007.31
China	Anhui	Fuyang	Taihe	0.220848	10.3843	-0.000757	-0.274787	-0.012081	2e-06	7.62503	42.1519	-0.028158	-0.824698	-0.467575	0.000106	-564.261
China	Anhui	Hefei	Changfeng	-1.09332	9.41008	0.002229	-0.358452	0.064072	-8e-06	2.45648	-5.48663	-0.0065	0.397688	-0.145448	2.3e-05	-74.0387
China	Anhui	Hefei	Feidong	-1.36493	-0.281814	0.002797	-0.103048	0.080517	-1e-05	-0.169723	-15.6088	0.002629	0.533832	0.009046	-9e-06	149.783
China	Anhui	Hefei	Feixi	-0.541802	-11.3547	0.001069	0.264768	0.032629	-4e-06	8.68234	51.2774	-0.021857	-0.768934	-0.531609	8.2e-05	-514.123
China	Anhui	Huaibei	Suixi	2.54759	24.2882	-0.008184	-0.549066	-0.134401	2.3e-05	-5.32359	-21.8943	0.016617	0.30529	0.335568	-6.5e-05	6.7509
China	Anhui	Huainan	Fengtai	-1.22554	-6.01245	0.002621	0.058868	0.074347	-1e-05	9.51833	53.005	-0.030772	-0.934495	-0.588333	0.000117	-526.928
China	Anhui	Huainan	Huainan	-2.54821	81.4571	0.004289	-2.66085	0.163219	-1.9e-05	4.82221	-238.506	0.006578	8.56847	-0.362831	-5e-06	1041.68
China	Anhui	Huangshan	Xiuning	1.00064	-3.64024	-0.001295	0.369903	-0.074399	7e-06	-2.31831	-23.5055	0.003283	0.358395	0.16599	-1.6e-05	239.667
China	Anhui	Lu'an	Huoqiu	-0.097617	-14.3517	0.000323	0.397264	0.010671	-2e-06	12.9652	76.0363	-0.037758	-1.28734	-0.818387	0.00015	-754.496
China	Anhui	Lu'an	Lu An	-0.514266	14.4432	0.000793	-0.478652	0.035318	-4e-06	11.3739	24.8016	-0.026036	0.423492	-0.722718	0.000106	-607.058
China	Anhui	Lu'an	Shou	-1.68417	-20.3138	0.003921	0.436307	0.097968	-1.3e-05	18.1258	107.851	-0.053693	-1.87891	-1.11188	0.000202	-1036.41
China	Anhui	Ma'anshan	Dangtu	-2.35399	-16.5421	0.004372	0.21596	0.133318	-1.4e-05	6.7004	55.9092	-0.01527	-1.05979	-0.401852	5.4e-05	-409.669
China	Anhui	Ma'anshan	Maanshan	3.67409	138.526	-0.006148	-3.65959	-0.214293	2.1e-05	-1.90256	-162.883	0.003967	5.03127	0.132444	-1.9e-05	9.34358
China	Anhui	Suzhou	Dangshan	-1.4645	-15.1539	0.003557	0.332971	0.084848	-1.2e-05	-14.0571	-52.5548	0.05616	0.80353	0.928222	-0.000244	776.121
China	Anhui	Suzhou	Lingbi	-2.06629	3.44207	0.004881	-0.277284	0.12702	-1.9e-05	4.62311	14.606	-0.017739	-0.15234	-0.305654	7.8e-05	-166.018
China	Anhui	Suzhou	Si	1.81165	14.7589	-0.00425	-0.275007	-0.097192	1.2e-05	2.6216	-5.0357	-0.008976	0.373559	-0.184308	4.4e-05	-180.384
China	Anhui	Suzhou	Xiao	2.42681	20.7971	-0.007973	-0.463037	-0.133022	2.4e-05	1.04649	-5.47318	-0.003687	0.266648	-0.079721	2.2e-05	-197.367
China	Anhui	Suzhou	Yongqiao	-0.445949	13.3486	0.000754	-0.434225	0.027355	-3e-06	-2.27418	-32.993	0.006814	0.9092	0.161838	-3.4e-05	185.084
China	Anhui	Tongling	Tongling	1.23893	109.515	-0.001068	-2.99367	-0.072665	4e-06	25.6415	-19.353	-0.062889	3.21681	-1.57511	0.000238	-1535.48
China	Anhui	Wuhu	Fanchang	-3.29821	-33.3752	0.006144	0.586936	0.187404	-2e-05	25.6523	159.469	-0.062758	-2.45146	-1.58102	0.000238	-1534.97
China	Anhui	Wuhu	Nanling	-2.46437	-10.4757	0.004886	0.029532	0.144544	-1.7e-05	35.9381	214.843	-0.084596	-2.99916	-2.26485	0.000336	-2482.39
China	Anhui	Xuancheng	Guangde	-1.71273	-6.26497	0.00331	-0.010316	0.102723	-1.2e-05	1.81209	-25.9034	-0.004367	1.02168	-0.116961	1.8e-05	265.206
China	Anhui	Xuancheng	Jing	-1.93444	-14.3386	0.003173	0.168554	0.116286	-1.2e-05	7.27585	34.225	-0.015921	-0.24874	-0.465896	6.6e-05	-280.687
China	Anhui	Xuancheng	Jingde	-1.63928	-37.5264	0.002228	0.894366	0.104851	-9e-06	-0.456875	28.3403	0.001766	-1.00916	0.030851	-9e-06	172.099
China	Anhui	Xuancheng	Jixi	2.65064	43.4338	-0.003806	-0.932278	-0.168302	1.5e-05	-0.765888	-23.6454	0.001516	0.71529	0.051823	-7e-06	-258.108
China	Anhui	Xuancheng	Langxi	-3.44278	-12.7304	0.00633	-0.018128	0.204681	-2.3e-05	4.77661	13.5986	-0.010766	0.087691	-0.306335	4.4e-05	-12.2433
China	Anhui	Xuancheng	Ningguo	1.27257	28.1258	-0.001869	-0.667756	-0.076516	7e-06	7.74922	37.9609	-0.017522	-0.320375	-0.507893	7.5e-05	-786.347
China	Anhui	Xuancheng	Xuanzhou	1.37076	24.1181	-0.00196	-0.519739	-0.07985	7e-06	-0.030596	-20.4088	0.000253	0.672466	-0.000973	0	-101.785
China	Beijing	Beijing	Changping	0.522964	9.94262	-0.002502	-0.359781	-0.036279	1.2e-05	-5.59728	-28.6897	0.032272	0.889394	0.567209	-0.00033	128.249
China	Beijing	Beijing	Daxing	2.31707	11.5463	-0.01042	-0.263253	-0.159036	5e-05	-2.74945	-13.4871	0.013993	0.361471	0.234439	-0.000103	-2.96561
China	Beijing	Beijing	Fangshan	2.03756	14.8596	-0.010233	-0.435961	-0.159258	6.3e-05	-5.88222	-29.8514	0.033369	0.878922	0.565325	-0.000309	98.2624
China	Beijing	Beijing	Huairou	2.89139	14.8111	-0.013573	-0.352611	-0.219772	7.9e-05	-4.95692	-22.4063	0.028063	0.619465	0.49744	-0.000281	29.1401
China	Beijing	Beijing	Mentougou	1.02798	13.4127	-0.006222	-0.559069	-0.086545	4.5e-05	-3.80724	-30.397	0.02144	1.33226	0.469637	-0.000313	77.4742
China	Beijing	Beijing	Miyun	0.980758	6.51308	-0.004545	-0.185088	-0.069636	2.3e-05	-3.35771	-14.3359	0.019723	0.388949	0.350573	-0.000216	48.062
China	Beijing	Beijing	Pinggu	1.92403	11.3666	-0.008405	-0.285675	-0.142457	4.8e-05	-9.88881	-35.9867	0.05849	0.817382	0.944779	-0.000538	187.652
China	Beijing	Beijing	Shunyi	0.901026	4.84354	-0.00355	-0.120864	-0.066582	2.1e-05	-2.11203	0.148841	0.014615	-0.102342	0.214702	-0.000143	-37.3013
China	Beijing	Beijing	Tongzhou	2.10308	7.53277	-0.009278	-0.132241	-0.142865	4.4e-05	-0.935269	-5.73978	0.00372	0.163043	0.090537	-3.8e-05	-39.3267
China	Chongqing	Chongqing	Ba	17.647	201.439	-0.039116	-3.90916	-0.9038	0.000103	35.1995	152.807	-0.092055	-1.64566	-1.95069	0.000283	-4663.29
China	Chongqing	Chongqing	Changshou	1.72304	23.7674	-0.003846	-0.495691	-0.088751	1e-05	5.03543	36.1646	-0.01164	-0.608595	-0.299745	4.1e-05	-709.845
China	Chongqing	Chongqing	Chongqing	-5.0706	-7.52492	0.012391	-0.142875	0.251717	-3e-05	-1.99865	-20.7951	0.007162	0.472942	0.10997	-2.2e-05	433.372
China	Chongqing	Chongqing	Dianjiang	1.28184	-29.6902	-0.003125	0.883915	-0.060994	7e-06	18.0027	111.379	-0.047888	-1.81621	-1.03744	0.000159	-1145.41
China	Chongqing	Chongqing	Fengdu	1.1633	-15.2914	-0.002759	0.532123	-0.063054	8e-06	18.7887	133.572	-0.047079	-2.34695	-1.14001	0.000173	-1461.22
China	Chongqing	Chongqing	Fengjie	3.28864	26.89	-0.007657	-0.504499	-0.2044	3e-05	-5.26309	-42.2837	0.016263	0.969473	0.380481	-8.5e-05	97.9857
China	Chongqing	Chongqing	Hechuan	-0.869262	-1.80691	0.0018	-0.017265	0.04625	-5e-06	-0.099354	-8.99257	0.002535	0.295671	-0.003838	-5e-06	116.079
China	Chongqing	Chongqing	Jiangjin	5.68148	45.9007	-0.011857	-0.734126	-0.290541	3.1e-05	-9.81046	-55.3939	0.028422	0.891129	0.540912	-8.7e-05	97.2308
China	Chongqing	Chongqing	Kai	2.26058	14.652	-0.005543	-0.234262	-0.132379	1.9e-05	-9.80325	-41.5278	0.026428	0.382302	0.643982	-0.000114	363.314
China	Chongqing	Chongqing	Liangping	0.558793	-10.8767	-0.001236	0.349142	-0.026679	3e-06	10.4176	72.0045	-0.025983	-1.23204	-0.614951	9.1e-05	-786.953
China	Chongqing	Chongqing	Nanchuan	-0.431029	-21.6077	0.001781	0.64249	0.02277	-6e-06	-6.43718	-27.1525	0.017022	0.252404	0.413732	-7e-05	547.335
China	Chongqing	Chongqing	Pengshui	-14.5126	-147.018	0.035313	3.45614	1.10346	-0.000203	14.3132	186.46	-0.039364	-5.33612	-1.13596	0.000246	-165.043
China	Chongqing	Chongqing	Qianjiang	1.03742	25.6034	-0.001823	-0.68977	-0.069795	8e-06	-4.74706	-31.2117	0.010552	0.434043	0.341818	-5.5e-05	122.822
China	Chongqing	Chongqing	Qijiang	-1.02224	-12.0921	0.002191	0.252781	0.062107	-8e-06	-6.05497	-26.7027	0.016915	0.299771	0.368932	-6.3e-05	489.628
China	Chongqing	Chongqing	Shizhu	0.534163	5.67724	-0.001259	-0.102023	-0.033798	5e-06	-1.06711	16.7029	0.002779	-0.715941	0.061669	-9e-06	-145.79
China	Chongqing	Chongqing	Tongliang	-4.29886	-17.8615	0.010948	0.201304	0.21688	-2.8e-05	-8.11902	-90.8943	0.025731	2.0287	0.449696	-7.9e-05	1257.14
China	Chongqing	Chongqing	Tongnan	-1.50937	18.3236	0.00325	-0.58777	0.081023	-9e-06	5.57925	30.769	-0.012928	-0.424392	-0.316127	4.1e-05	-546.64
China	Chongqing	Chongqing	Wan	1.41242	-0.178125	-0.002964	0.164535	-0.074129	8e-06	14.4088	92.691	-0.035754	-1.50904	-0.931225	0.000149	-1125.06
China	Chongqing	Chongqing	Wushan	4.90095	27.7323	-0.011876	-0.372663	-0.300524	4.5e-05	-6.15343	-37.495	0.020267	0.748304	0.434532	-0.000101	28.9909
China	Chongqing	Chongqing	Xiushan	1.40882	24.7748	-0.002835	-0.603655	-0.086698	1.1e-05	-4.74652	-39.8348	0.010939	0.758728	0.326574	-5.2e-05	176.336
China	Chongqing	Chongqing	Yongchuan	3.39038	61.1022	-0.006684	-1.26675	-0.171898	1.7e-05	-3.38886	-30.8686	0.01333	0.696484	0.184359	-4e-05	-378.896
China	Chongqing	Chongqing	Youyang	-1.74619	-63.899	0.002798	2.11427	0.149538	-2.1e-05	-4.33953	49.1885	0.012134	-2.57864	0.323953	-6.9e-05	266.286
China	Chongqing	Chongqing	Yunyang	3.97568	7.63472	-0.009614	0.161139	-0.23062	3.2e-05	-5.53703	-26.3741	0.017147	0.377081	0.356161	-7.2e-05	142.887
China	Chongqing	Chongqing	Zhong	1.99484	-8.04248	-0.004309	0.407516	-0.104283	1.2e-05	14.1508	102.764	-0.034938	-1.81112	-0.844824	0.000125	-1205.82
China	Gansu	Baiyin	Jingtai	-5.46088	-34.8083	0.052207	1.74576	0.772583	-0.001038	2.8882	18.6975	-0.024399	-1.06295	-0.74119	0.001677	101.876
China	Gansu	Baiyin	Jingyuan	4.48715	3.41488	-0.03039	0.203131	-0.444798	0.000293	-8.07291	-29.8775	0.07216	1.02587	1.0359	-0.00117	115.984
China	Gansu	Dingxi	Dingxi	10.1195	42.7706	-0.054311	-0.885601	-1.2095	0.00077	-3.23798	-13.3219	0.013867	-0.019559	0.706791	-0.000746	-233.063
China	Gansu	Dingxi	Lintao	-2.58144	-11.2467	0.01026	0.135348	0.350667	-0.000198	-2.70648	-20.9273	0.020425	1.16306	0.423217	-0.000504	164.207
China	Gansu	Dingxi	Tongwei	1.37354	5.19573	-0.006078	-0.039049	-0.15355	7.6e-05	-0.02875	4.48797	-0.001419	-0.418062	0.021646	8e-06	-57.0085
China	Gansu	Dingxi	Weiyuan	-1.76695	-7.09608	0.010095	0.157915	0.234065	-0.000175	2.30839	13.9567	-0.018065	-0.73056	-0.332433	0.000396	-18.8271
China	Gansu	Dingxi	Zhang	-4.84831	-31.7468	0.023684	1.03563	0.686693	-0.000472	7.23322	60.218	-0.043859	-3.10067	-1.37441	0.001589	-58.4695
China	Gansu	Jinchang	Jinchuan	7.10267	14.4164	-0.162921	-0.725416	-0.67708	0.001725	-8.34393	-25.7169	0.06762	0.862635	1.92333	-0.00448	17.4933
China	Gansu	Jinchang	Yongchang	-6.91781	-39.966	0.069056	2.05065	1.17151	-0.002162	18.0996	73.8711	-0.323376	-5.03436	-3.71882	0.013552	-68.8711
China	Gansu	Jiuquan	Anxi	26.2546	19.3184	-0.55347	-0.310845	-1.31614	0.001382	-18.4782	-2.32036	1.0783	-0.104554	2.02976	-0.013347	-228.21
China	Gansu	Jiuquan	Subei Mongol	-19.7188	-19.9669	0.720162	0.531943	1.43678	-0.003834	19.7693	28.8839	-1.37415	-2.60193	-5.49255	0.105556	106.417
China	Gansu	Jiuquan	Yumen	-27.5603	-26.1806	0.404749	0.362227	1.70596	-0.001566	1.54063	-11.1927	0.003893	1.23742	-0.36099	0.001002	357.482
China	Gansu	Lanzhou	Gaolan	3.47069	17.1983	-0.025497	-0.580783	-0.376069	0.000301	-6.61678	-31.7406	0.052977	1.21566	1.02601	-0.001282	46.2776
China	Gansu	Lanzhou	Yongdeng	1.8658	7.652	-0.012059	-0.116809	-0.356207	0.00045	-0.523216	-1.86186	0.003006	-0.176002	0.124605	-7.8e-05	-26.8436
China	Gansu	Linxia Hui	Hezheng	-4.25791	-35.3197	0.025127	1.68737	0.706174	-0.000694	0.488537	8.14172	-0.004113	-0.803326	-0.061714	8.5e-05	128.818
China	Gansu	Linxia Hui	Jishishan Bonan Dongxiang and Salar	-10.5429	-65.132	0.076483	2.79751	1.36175	-0.001278	9.95621	71.8955	-0.059555	-3.24369	-2.06296	0.00262	64.9786
China	Gansu	Linxia Hui	Kangle	-4.41621	-27.6753	0.022649	0.878633	0.589943	-0.000403	-0.069078	2.79633	0.002486	-0.155277	0.027934	-0.000112	147.34
China	Gansu	Linxia Hui	Linxia Shi	-11.3063	-60.4814	0.061041	1.77386	1.56549	-0.00117	-1.31839	-11.1351	0.01702	0.984792	-0.021615	7.6e-05	403.606
China	Gansu	Linxia Hui	Yongjing	-2.48647	-20.9901	0.019153	0.942853	0.270225	-0.000229	-2.96957	-12.5111	0.019292	0.278719	0.544238	-0.000637	174.412
China	Gansu	Longnan	Cheng	-2.00135	-20.9694	0.007717	0.598991	0.138829	-3.7e-05	6.04737	9.96105	-0.032052	0.073364	-0.540756	0.000255	59.0787
China	Gansu	Longnan	Dangchang	-3.33667	-29.9278	0.01495	1.04558	0.332622	-0.000149	7.39057	55.7371	-0.039659	-2.20221	-0.857082	0.000536	-122.66
China	Gansu	Pingliang	Chongxin	-1.81481	-18.1322	0.011762	0.657151	0.139137	-7.1e-05	4.3807	27.017	-0.025439	-0.93195	-0.40977	0.000223	-57.2818
China	Gansu	Pingliang	Huating	-3.50788	-18.9152	0.021448	0.608346	0.33227	-0.000192	1.98316	15.0145	-0.012114	-0.65512	-0.202002	0.000122	46.421
China	Gansu	Pingliang	Jingchuan	-1.27067	-10.6867	0.006882	0.322072	0.097212	-4e-05	4.55062	26.2548	-0.024594	-0.794142	-0.396388	0.000188	-112.852
China	Gansu	Pingliang	Lingtai	0.371046	-13.7477	-0.001947	0.557594	-0.024719	8e-06	5.73128	37.0937	-0.028795	-1.13579	-0.498748	0.000217	-193.049
China	Gansu	Pingliang	Pingliang	-1.64294	-9.90483	0.010583	0.336414	0.150377	-8.8e-05	2.94361	22.8234	-0.0175	-0.96214	-0.31361	0.0002	-62.2389
China	Gansu	Pingliang	Zhuanglang	-2.95973	-23.923	0.019643	0.952919	0.297184	-0.000198	6.64263	45.1259	-0.041506	-1.87868	-0.833415	0.000661	-97.6406
China	Gansu	Qingyang	Ning	-0.360189	6.16875	0.00122	-0.264649	0.034213	-1.3e-05	0.731056	11.1066	-0.002541	-0.455567	-0.048645	8e-06	-108.699
China	Gansu	Qingyang	Qingyang	4.89689	10.3809	-0.02784	-0.076237	-0.382829	0.000168	3.10126	23.5135	-0.019892	-0.882833	-0.245228	0.000129	-280.554
China	Gansu	Qingyang	Xifeng	0.299342	2.80392	-0.003002	-0.082052	-0.007152	5e-06	-2.21629	-1.98095	0.015294	-0.12065	0.208562	-0.000126	7.24142
China	Gansu	Qingyang	Zhengning	-1.43494	-1.16125	0.005134	-0.081355	0.117493	-3.6e-05	0.480197	15.3947	-0.000331	-0.645912	-0.045438	7e-06	-63.5966
China	Gansu	Qingyang	Zhenyuan	1.32705	-9.94167	-0.009044	0.528287	-0.100713	5.2e-05	1.19301	17.2721	-0.006894	-0.794588	-0.09313	4.1e-05	-57.9028
China	Gansu	Tianshui	Gangu	-4.13214	-23.3395	0.022544	0.674157	0.380662	-0.000192	6.80428	43.144	-0.039443	-1.55714	-0.73044	0.000457	-93.1367
China	Gansu	Tianshui	Tianshui	4.49038	9.16591	-0.021023	0.03747	-0.401958	0.000166	-4.72153	-5.21457	0.027312	-0.305924	0.585785	-0.000401	-48.8288
China	Gansu	Tianshui	Wushan	-7.06564	-52.6481	0.037893	1.91965	0.819159	-0.000511	14.7065	103.836	-0.086567	-4.29747	-2.10997	0.001785	-203.322
China	Gansu	Wuwei	Heshui	4.70856	20.0129	-0.055108	-0.917504	-0.675829	0.001129	-15.0759	-78.5941	0.169798	4.44879	3.54803	-0.009128	157.277
China	Gansu	Wuwei	Minqin	14.6297	10.1297	-0.173803	0.144808	-1.37493	0.001505	-4.55114	-6.98907	0.000644	-0.088819	0.62089	-0.000114	-64.8391
China	Gansu	Zhangye	Gaotai	-34.5195	-112.837	0.318584	2.59517	2.09676	-0.001207	-1.79184	12.6881	0.173121	-0.826549	-0.211662	-0.000179	1129.72
China	Gansu	Zhangye	Linze	-44.6317	-85.058	0.424549	1.43308	2.4285	-0.001246	40.8624	68.2583	-0.95585	-2.56626	-5.29941	0.015974	707.671
China	Gansu	Zhangye	Shandan	-12.5505	-57.5947	0.108354	1.90846	1.1102	-0.000872	6.83089	36.3893	-0.166321	-6.6509	-2.44899	0.030543	346.398
China	Gansu	Zhangye	Zhangye	-8.0073	-36.6045	0.087364	1.14008	0.56379	-0.00043	5.10196	21.6099	-0.159656	-2.62028	-1.43619	0.013123	249.694
China	Guangdong	Jieyang	Jiexi	2.01389	28.0754	-0.003374	-0.559526	-0.100251	8e-06	-3.72362	-29.5063	0.006478	0.489546	0.196455	-1.8e-05	46.0471
China	Guizhou	Anshun	Puding	-4.75563	-79.6615	0.007603	2.03557	0.314317	-3.1e-05	14.7138	152.068	-0.03684	-3.65921	-1.06035	0.000192	-669.502
China	Guizhou	Anshun	Zhenning Buyei and Miao	-2.74892	-23.8519	0.004956	0.319828	0.181962	-2.3e-05	10.7054	102.478	-0.026639	-2.14723	-0.74175	0.00013	-745.181
China	Guizhou	Bijie	Bijie	15.1586	106.945	-0.049587	-2.52732	-1.29319	0.000361	-21.1576	-134.301	0.072792	3.03094	1.88852	-0.000579	218.453
China	Guizhou	Bijie	Dafang	-1.05713	13.9851	0.005108	-0.711238	0.090331	-3.8e-05	-2.57479	-56.3905	0.005104	2.02683	0.234469	-4.3e-05	309.972
China	Guizhou	Bijie	Hezhang	4.09783	5.53677	-0.019897	0.07809	-0.36629	0.000158	2.74958	55.2469	-0.004815	-1.93758	-0.270087	5.2e-05	-435.719
China	Guizhou	Bijie	Jinsha	8.16255	69.438	-0.019036	-1.32668	-0.523211	7.8e-05	-6.36037	-65.3475	0.017395	1.56433	0.463096	-9.3e-05	-156.832
China	Guizhou	Bijie	Nayong	16.4835	115.622	-0.05164	-2.60142	-1.44721	0.000398	-29.2886	-213.409	0.094009	5.08504	2.70834	-0.000805	735.1
China	Guizhou	Bijie	Qianxi	9.38749	33.5707	-0.03055	-0.187293	-0.775375	0.000207	-11.6669	-37.0357	0.040359	0.067294	1.02566	-0.000309	32.9427
China	Guizhou	Bijie	Zhijin	4.62677	13.7009	-0.01214	0.078489	-0.380719	8.3e-05	-16.4554	-88.1557	0.048491	1.3643	1.35554	-0.00033	691.685
China	Guizhou	Guiyang	Guiyang	-16.2574	-83.5749	0.046168	1.06769	1.24471	-0.000271	14.2309	26.8618	-0.046624	0.691956	-1.15389	0.000306	474.237
China	Guizhou	Guiyang	Kaiyang	-5.71154	-43.5681	0.016193	0.913254	0.416656	-8.7e-05	4.32306	27.6928	-0.013953	-0.553997	-0.332241	8.3e-05	159.855
China	Guizhou	Guiyang	Xifeng	5.84394	82.1006	-0.015884	-2.272	-0.418022	8.1e-05	-4.82591	-125.625	0.011939	4.08298	0.36132	-6.6e-05	246.189
China	Guizhou	Liupanshui	Shuicheng	-13.0842	-64.4634	0.039524	0.835292	1.06673	-0.000262	20.1707	88.0893	-0.065264	-0.932919	-1.73882	0.000485	-230.815
China	Guizhou	Qiandongnan Miao and Dong	Cengong	-11.2411	-103.838	0.024953	2.10914	0.838429	-0.000138	10.8753	115.128	-0.026544	-2.77391	-0.828407	0.000153	-19.2242
China	Guizhou	Qiandongnan Miao and Dong	Danzhai	-11.9029	-57.6173	0.031475	0.682161	0.819913	-0.000149	13.0726	24.4874	-0.041567	0.374493	-0.947093	0.000216	286.059
China	Guizhou	Qiandongnan Miao and Dong	Huangping	2.35128	-30.9794	-0.006123	1.42842	-0.162177	3e-05	-5.45457	36.4237	0.015993	-2.0403	0.410866	-9.1e-05	26.3504
China	Guizhou	Qiandongnan Miao and Dong	Jianhe	-7.37516	-18.662	0.016471	-0.387992	0.540699	-8.9e-05	10.7879	-3.32834	-0.02912	1.51816	-0.816051	0.000167	105.816
China	Guizhou	Qiandongnan Miao and Dong	Kaili	-8.0465	-23.3627	0.02054	-0.222025	0.579425	-0.000107	11.9966	-0.2084	-0.035454	1.45379	-0.906054	0.000203	116.049
China	Guizhou	Qiandongnan Miao and Dong	Majiang	-14.086	-116.051	0.038428	2.49472	0.961261	-0.000179	12.3723	113.453	-0.038005	-2.80678	-0.871263	0.000189	119.503
China	Guizhou	Qiandongnan Miao and Dong	Rongjiang	-0.849243	-12.0307	0.00428	0.362102	0.043837	-1.6e-05	15.0484	135.552	-0.041917	-3.0368	-1.0372	0.0002	-1217.87
China	Guizhou	Qiandongnan Miao and Dong	Shibing	-7.72741	-43.3166	0.018567	0.468487	0.583847	-0.000106	12.2705	47.4712	-0.033776	-0.13411	-0.965484	0.00021	-90.397
China	Guizhou	Qiandongnan Miao and Dong	Taijiang	-15.1825	-18.7729	0.044759	-0.89064	1.13846	-0.000249	10.592	-171.365	-0.045592	6.98686	-0.864834	0.000287	1486.29
China	Guizhou	Qiandongnan Miao and Dong	Tianzhu	0.344728	2.75554	-0.00047	-0.030805	-0.019717	2e-06	4.98326	26.8521	-0.011777	-0.32724	-0.313229	4.6e-05	-382.251
China	Guizhou	Qiandongnan Miao and Dong	Zhenyuan	-8.43939	-74.7225	0.019634	1.51627	0.633441	-0.000111	11.5054	88.4565	-0.030263	-1.77007	-0.901943	0.000186	-113.67
China	Guizhou	Qiannan Buyei and Miao	Changshun	14.6441	72.085	-0.041922	-1.03405	-0.944231	0.000174	-14.8045	-66.7945	0.045538	0.929607	1.01332	-0.000213	-91.8156
China	Guizhou	Qiannan Buyei and Miao	Dushan	13.8424	37.2894	-0.03404	0.247347	-0.910907	0.000147	-36.2708	-136.97	0.101095	0.93844	2.48953	-0.000476	1173
China	Guizhou	Qiannan Buyei and Miao	Duyun	9.7977	78.596	-0.024145	-1.57527	-0.660948	0.000109	-12.9338	-115.754	0.033529	2.63134	0.9127	-0.000165	293.549
China	Guizhou	Qiannan Buyei and Miao	Fuquan	3.51187	13.9813	-0.007998	-0.050709	-0.276755	5e-05	-5.22751	-7.31671	0.0144	-0.343355	0.421374	-9.2e-05	-26.2416
China	Guizhou	Qiannan Buyei and Miao	Guiding	-0.585416	-7.14649	0.001838	0.171093	0.036849	-8e-06	0.889052	17.7766	-0.002749	-0.529972	-0.054422	1e-05	-79.236
China	Guizhou	Qiannan Buyei and Miao	Huaxi	-2.14196	-6.86454	0.008254	0.075843	0.124575	-3.1e-05	-3.45401	-21.6823	0.006572	0.312662	0.277859	-4.6e-05	323.095
China	Guizhou	Qiannan Buyei and Miao	Longli	7.12273	42.1061	-0.018025	-0.635914	-0.542015	0.000104	-9.18639	-34.3731	0.026483	0.200984	0.748226	-0.000175	-52.5096
China	Guizhou	Qiannan Buyei and Miao	Luodian	3.51074	-11.6034	-0.009375	0.633861	-0.209737	3.4e-05	-5.5679	8.69069	0.014531	-0.789855	0.354277	-6e-05	76.3368
China	Guizhou	Qiannan Buyei and Miao	Pingtang	14.9136	96.0149	-0.037826	-1.58106	-0.932233	0.000148	-21.9769	-153.5	0.059351	2.87649	1.44721	-0.000257	537.44
China	Guizhou	Qiannan Buyei and Miao	Sandu Shui	13.6599	58.5756	-0.03337	-0.388873	-0.917316	0.00015	-28.3851	-144.584	0.077163	1.86172	1.99003	-0.000379	898.107
China	Guizhou	Qianxinan Buyei and Miao	Anlong	8.38359	39.147	-0.024407	-0.550153	-0.565343	0.000111	0.124786	19.7892	0.002301	-0.545174	-0.001579	-1.4e-05	-634.735
China	Guizhou	Qianxinan Buyei and Miao	Pu'an	2.85496	59.6958	-0.007768	-1.72207	-0.174816	2.9e-05	-8.0366	-134.835	0.01788	3.72867	0.547553	-8e-05	655.852
China	Guizhou	Qianxinan Buyei and Miao	Wangmo	-18.8525	-33.3433	0.052773	-0.431185	1.0857	-0.000175	46.5549	130.071	-0.140801	-0.403485	-2.84838	0.000528	-1309.21
China	Guizhou	Qianxinan Buyei and Miao	Xingren	23.2435	131.844	-0.065648	-2.17992	-1.53836	0.000287	-29.6246	-169.843	0.08723	2.94964	2.0806	-0.00043	326.356
China	Guizhou	Qianxinan Buyei and Miao	Xingyi	17.4372	114.465	-0.050202	-2.25971	-1.14416	0.000217	-29.5548	-216.416	0.083887	4.58151	2.06046	-0.000406	940.307
China	Guizhou	Qianxinan Buyei and Miao	Zhenfeng	24.8461	48.4635	-0.074525	0.410094	-1.53548	0.000284	-40.3149	-100.322	0.125666	-0.090783	2.64214	-0.00054	661.173
China	Guizhou	Tongren	Dejiang	-7.62101	-84.6113	0.015363	1.8816	0.573625	-8.7e-05	5.16526	93.5065	-0.010163	-2.69018	-0.405488	6.3e-05	38.0496
China	Guizhou	Tongren	Jiangkou	4.62433	17.8409	-0.009752	0.119717	-0.357057	5.8e-05	-8.71746	-20.7939	0.0213	-0.58039	0.696697	-0.000136	100.734
China	Guizhou	Tongren	Shiqian	-7.57134	-58.1636	0.017832	1.04032	0.594572	-0.000109	6.07719	67.5303	-0.01584	-1.75355	-0.498384	0.000106	10.0005
China	Guizhou	Tongren	Tongren	-3.42524	-7.49613	0.008012	-0.193488	0.24022	-4e-05	10.6752	27.6433	-0.026719	0.379414	-0.763333	0.000138	-313.911
China	Guizhou	Tongren	Wanshan Special	2.33577	18.1871	-0.001475	-0.108787	-0.172008	1e-05	-5.39822	-31.8133	0.008194	0.197327	0.396938	-4.5e-05	167.203
China	Guizhou	Tongren	Yanhe Tujia	-5.97506	-85.7355	0.009531	2.02738	0.473093	-6.2e-05	-0.46335	70.4412	0.006822	-2.44559	0.00962	-3.1e-05	281.385
China	Guizhou	Tongren	Yinjiang Tujia and Miao	-5.06332	-66.9018	0.010365	1.66719	0.397658	-6.4e-05	0.164315	57.7113	0.001072	-2.14392	-0.028796	-1e-06	206.335
China	Guizhou	Tongren	Yuping Dong	-10.9863	-90.4269	0.025618	1.72048	0.796684	-0.000134	11.683	109.091	-0.030451	-2.50165	-0.877208	0.000171	-88.5785
China	Guizhou	Zunyi	Chishui	-6.37212	-28.685	0.013155	0.223855	0.358926	-4.2e-05	-7.32803	-58.3585	0.023585	1.23625	0.419765	-7.8e-05	1084.68
China	Guizhou	Zunyi	Meitan	-10.2543	-79.06	0.031781	1.89813	0.789423	-0.000188	6.67182	31.9506	-0.02624	-0.753572	-0.514968	0.000159	415.765
China	Guizhou	Zunyi	Renhuai	-3.75911	-32.6575	0.007865	0.575579	0.239408	-3.2e-05	-35.4205	-246.749	0.100877	4.83733	2.3436	-0.000442	2997.62
China	Guizhou	Zunyi	Suiyang	-25.8833	-180.395	0.069707	3.35281	1.91666	-0.000381	30.7561	191.482	-0.090874	-3.48322	-2.36266	0.000536	-77.5534
China	Guizhou	Zunyi	Wuchuan Gelao and Miao	-7.22133	2.01495	0.025654	-0.538162	0.48638	-0.000118	24.7791	49.4613	-0.076488	0.708904	-1.75873	0.000387	-746.927
China	Guizhou	Zunyi	Xishui	-1.49866	1.63843	0.002738	-0.216965	0.097118	-1.2e-05	-17.3551	-137.706	0.048313	2.80279	1.07752	-0.000186	1519.59
China	Guizhou	Zunyi	Yuqing	-1.32019	-4.75008	0.003553	-0.032529	0.103304	-2.3e-05	-2.46695	-31.781	0.005622	0.91042	0.201468	-3.6e-05	318.825
China	Guizhou	Zunyi	Zunyi Shíå	-14.9114	-69.1387	0.042947	0.770013	1.08574	-0.000227	11.8178	33.6166	-0.040279	0.004402	-0.918296	0.000241	373.671
China	Guizhou	Zunyi	Zunyi Xiíæn	-8.20344	-49.745	0.026165	0.947509	0.613227	-0.000145	3.99045	10.2039	-0.018606	-0.13594	-0.320383	0.000116	393.918
China	Hebei	Baoding	Anguo	2.30171	7.02767	-0.010617	-0.106437	-0.159391	5.2e-05	-3.91352	-31.0109	0.014922	0.869416	0.308855	-0.000102	178.508
China	Hebei	Baoding	Anxin	2.03021	3.44447	-0.010381	-0.020478	-0.12975	4.2e-05	-1.33428	-4.86546	0.007834	0.120812	0.100675	-4.4e-05	-4.56678
China	Hebei	Baoding	Baoding	2.44836	9.95439	-0.012012	-0.200441	-0.159761	5.1e-05	-2.03079	-12.9276	0.010674	0.370467	0.161957	-6.8e-05	1.16755
China	Hebei	Baoding	Boye	1.05664	6.91463	-0.004737	-0.1581	-0.076521	2.5e-05	-1.3829	-18.2982	0.002366	0.559301	0.109667	-2.2e-05	79.5317
China	Hebei	Baoding	Ding	3.12465	4.60563	-0.018073	-0.026751	-0.19542	7e-05	-3.39597	-11.2146	0.021556	0.243317	0.253873	-0.00012	41.5296
China	Hebei	Baoding	Dingxing	3.70351	6.83031	-0.021235	-0.071005	-0.243456	9e-05	-1.99703	-1.19224	0.014832	-0.022377	0.159043	-9.1e-05	-68.4492
China	Hebei	Baoding	Fuping	-0.351334	1.6384	0.002489	-0.074434	0.022157	-1e-05	0.360714	1.86451	-0.003137	-0.061625	-0.024061	1.3e-05	-19.991
China	Hebei	Baoding	Laishui	4.90524	23.5476	-0.027686	-0.612469	-0.380348	0.000165	-6.13478	-31.2794	0.037982	0.982344	0.597073	-0.000357	16.5768
China	Hebei	Baoding	Li	0.02915	4.99986	0.001071	-0.146174	-0.011203	2e-06	-1.07077	-15.3821	0.002004	0.481835	0.092275	-2.4e-05	79.174
China	Hebei	Baoding	Mancheng	0.257311	-2.23964	-0.00091	0.09009	-0.020419	6e-06	-1.22358	-3.82771	0.007446	0.077894	0.11029	-6.1e-05	48.5475
China	Hebei	Baoding	Qing Yuan	2.76385	-5.66442	-0.01572	0.279279	-0.181521	6.7e-05	0.229046	13.4446	0.002891	-0.428652	-0.00053	-2.9e-05	-84.8922
China	Hebei	Baoding	Quyang	1.86917	8.81288	-0.009957	-0.205466	-0.136637	5.3e-05	-4.76972	-22.9986	0.025592	0.61284	0.411224	-0.000194	104.598
China	Hebei	Baoding	Rongcheng	4.15699	16.41	-0.022003	-0.337038	-0.268976	9.1e-05	-3.786	-16.3148	0.021716	0.393556	0.278785	-0.000116	-23.1585
China	Hebei	Baoding	Tang	2.96897	11.5096	-0.017268	-0.270673	-0.213839	8.8e-05	-3.1956	-10.2689	0.020968	0.242742	0.299637	-0.000179	-25.7184
China	Hebei	Baoding	Wan	4.43692	12.3119	-0.025328	-0.21446	-0.294511	0.000111	-5.85733	-25.0493	0.033937	0.625205	0.471751	-0.000218	79.1129
China	Hebei	Baoding	Wangdu	3.59991	1.59343	-0.020302	0.101358	-0.230667	8.3e-05	-4.9447	-19.3576	0.026067	0.430856	0.349616	-0.000126	140.351
China	Hebei	Baoding	Xincheng	3.69878	3.07951	-0.020479	0.044008	-0.243192	8.7e-05	-1.96594	3.09867	0.015126	-0.148087	0.15557	-9e-05	-72.214
China	Hebei	Baoding	Xushui	4.19002	5.27764	-0.02398	0.003057	-0.273443	0.000101	-2.97441	-4.91019	0.02231	0.05956	0.239455	-0.000142	-29.735
China	Hebei	Baoding	Yi	5.09765	13.4873	-0.029865	-0.232698	-0.373091	0.000159	-6.29456	-25.5268	0.040907	0.696266	0.561299	-0.000325	58.8802
China	Hebei	Cangzhou	Dongguang	0.71459	-20.4128	-0.00496	0.634104	-0.058697	2.6e-05	1.69024	20.3198	-0.00702	-0.583332	-0.098968	2.3e-05	-6.52641
China	Hebei	Cangzhou	Jiaohe	1.99602	4.12136	-0.008335	-0.019152	-0.129372	3.5e-05	-0.530654	-18.8641	-6.5e-05	0.612344	0.050297	-7e-06	80.7692
China	Hebei	Cangzhou	Renqiu	2.88057	-0.441466	-0.013483	0.131283	-0.19287	6e-05	-3.01435	-11.1849	0.015281	0.276423	0.260814	-0.000112	67.8918
China	Hebei	Cangzhou	Suning	1.17509	-3.04207	-0.006135	0.136804	-0.082209	2.9e-05	0.824257	9.18912	-0.003455	-0.255707	-0.040125	2e-06	-65.9321
China	Hebei	Cangzhou	Wuqiao	-0.184264	-11.9529	-0.00148	0.331894	-0.00181	1.2e-05	1.1524	13.4078	-0.00474	-0.379042	-0.065871	1.3e-05	-5.13397
China	Hebei	Cangzhou	Xian	1.20235	-0.784369	-0.004573	0.080023	-0.085858	2.4e-05	-1.35267	-7.91707	0.004084	0.208836	0.126036	-4.2e-05	57.5877
China	Hebei	Chengde	Kuancheng Manchu	-4.18424	-33.0756	0.020212	1.02822	0.348545	-0.00014	12.305	74.2695	-0.070844	-2.4772	-1.28669	0.000771	-233.312
China	Hebei	Chengde	Xinglong	-0.369895	4.33291	0.001984	-0.226268	0.036543	-1.6e-05	-2.25534	-6.30227	0.014384	0.130276	0.269219	-0.000202	21.4353
China	Hebei	Handan	Cheng'an	-1.83208	-18.7859	0.009192	0.48243	0.108432	-3.3e-05	0.534488	8.3592	-0.002119	-0.251329	-0.034333	1e-05	111.8
China	Hebei	Handan	Ci	5.76083	24.9659	-0.028027	-0.506215	-0.36386	0.000112	2.42164	12.9028	-0.013037	-0.314288	-0.161827	5.7e-05	-388.514
China	Hebei	Handan	Daming	-1.58432	-24.7875	0.004552	0.633116	0.089876	-1.4e-05	1.25221	17.2463	-0.002365	-0.462486	-0.074096	4e-06	83.6109
China	Hebei	Handan	Feixiang	3.9266	4.34424	-0.021522	0.020063	-0.239385	7.9e-05	2.24598	18.1233	-0.008541	-0.467442	-0.137093	2.7e-05	-244.576
China	Hebei	Handan	Fengfengkuang	-0.269718	8.60402	-0.002545	-0.345985	0.021275	8e-06	2.2786	17.3099	-0.007615	-0.43832	-0.167655	3.9e-05	-202.399
China	Hebei	Handan	Guangping	2.18057	-0.466255	-0.013063	0.076541	-0.136327	5e-05	2.21977	19.1396	-0.007147	-0.487052	-0.13375	2e-05	-191.337
China	Hebei	Handan	Guantao	0.619982	-8.26598	-0.004861	0.24027	-0.043618	2e-05	2.60752	25.345	-0.009034	-0.672704	-0.166274	3.4e-05	-155.681
China	Hebei	Handan	Handan shíå	4.10554	18.625	-0.022103	-0.418183	-0.261363	9e-05	0.022906	-5.25625	-0.001785	0.192509	0.003712	6e-06	-152.781
China	Hebei	Handan	Handan Xiíæn	2.54612	9.83896	-0.014842	-0.220397	-0.160141	5.9e-05	1.26256	11.96	-0.003533	-0.31973	-0.082003	1e-05	-205.733
China	Hebei	Handan	Jize	2.08757	0.771184	-0.012621	0.042296	-0.13164	4.9e-05	2.52365	12.8011	-0.010938	-0.275544	-0.154803	3.8e-05	-154.401
China	Hebei	Handan	Linzhang	4.28166	5.92419	-0.022037	0.001755	-0.260061	8e-05	1.08348	15.0925	-0.002672	-0.414245	-0.060758	3e-06	-232.149
China	Hebei	Handan	Qiu	0.948255	-8.1329	-0.006871	0.252238	-0.062234	2.7e-05	1.46692	21.8911	-0.002633	-0.612767	-0.083787	0	-125.908
China	Hebei	Handan	Quzhou	2.3735	-7.09619	-0.014446	0.27678	-0.150613	5.6e-05	1.27903	22.0643	-0.00162	-0.630947	-0.066095	-8e-06	-148.745
China	Hebei	Handan	Wei	-0.442427	-9.5869	0.000772	0.248664	0.02524	-3e-06	0.28461	16.7237	0.002023	-0.511647	-0.012597	-1.4e-05	-45.2369
China	Hebei	Handan	Yongnian	6.42686	1.08972	-0.034569	0.234985	-0.394157	0.000129	-0.110078	16.1501	0.003614	-0.539287	0.030282	-3.5e-05	-205.281
China	Hebei	Hengshui	Anping	2.46165	2.99377	-0.012465	0.004681	-0.160608	5.2e-05	-0.772414	-0.151316	0.003752	-0.027265	0.074626	-3.3e-05	-43.8489
China	Hebei	Hengshui	Gucheng	2.89322	-4.65937	-0.013516	0.269718	-0.178442	5.1e-05	0.9016	19.0554	-0.001311	-0.58572	-0.046889	-4e-06	-153.143
China	Hebei	Hengshui	Raoyang	3.36142	3.1115	-0.017196	0.045763	-0.214198	6.9e-05	0.497758	7.43889	-0.00266	-0.231586	-0.028781	1.1e-05	-120.563
China	Hebei	Hengshui	Shen	1.9268	-4.1441	-0.009651	0.208862	-0.126765	4.1e-05	0.129505	13.058	0.000107	-0.456715	0.008661	-1.4e-05	-82.8139
China	Hebei	Langfang	Ba	4.29735	20.6801	-0.020572	-0.448175	-0.279167	8.7e-05	-3.44393	-23.648	0.017025	0.662811	0.271347	-0.000106	-17.7971
China	Hebei	Langfang	Dachang Hui	3.24443	5.70563	-0.015747	-0.017046	-0.223017	7.3e-05	1.22201	11.9106	-0.006085	-0.357985	-0.0858	3.2e-05	-174.76
China	Hebei	Langfang	Gu'an	5.70147	15.1424	-0.030968	-0.237649	-0.36839	0.000128	-1.25078	7.66455	0.010963	-0.309567	0.089595	-5.6e-05	-222.177
China	Hebei	Langfang	Longfang	8.60622	40.8345	-0.04379	-0.898526	-0.553673	0.000181	1.8823	-7.23887	-0.007676	0.416887	-0.164876	6.4e-05	-387.363
China	Hebei	Langfang	Sanhe	5.76093	15.8413	-0.02885	-0.211077	-0.383348	0.000127	-1.63362	-2.19515	0.009153	-0.021724	0.118756	-4.4e-05	-155.805
China	Hebei	Langfang	Xianghe	3.28724	0.163634	-0.01772	0.148257	-0.223075	8e-05	-0.227631	10.6143	0.004296	-0.370934	0.02498	-2.9e-05	-110.807
China	Hebei	Langfang	Yongqing	4.42766	10.9863	-0.022706	-0.143581	-0.287708	9.5e-05	0.017742	2.53447	0.001499	-0.078959	-0.002151	-6e-06	-154.225
China	Hebei	Qinhuangdao	Changli	3.75158	6.85872	-0.019206	-0.007016	-0.300959	0.000123	1.97593	20.3087	-0.009361	-0.709182	-0.159565	6e-05	-225.86
China	Hebei	Qinhuangdao	Funing	2.94312	18.3908	-0.013682	-0.506065	-0.246906	9.8e-05	2.65148	3.54334	-0.016965	0.105431	-0.275792	0.000182	-190.469
China	Hebei	Qinhuangdao	Lulong	3.27478	22.647	-0.014939	-0.62644	-0.260089	9.5e-05	2.54554	-0.419152	-0.016958	0.2494	-0.242698	0.000155	-208.064
China	Hebei	Qinhuangdao	Qinglong	2.5953	11.2729	-0.012415	-0.24973	-0.246976	0.000111	3.85123	18.1096	-0.023411	-0.483789	-0.364115	0.000213	-225.925
China	Hebei	Shijiazhuang	Gaocheng	2.2663	-4.90282	-0.012054	0.251964	-0.13802	4.4e-05	0.448128	22.5228	0.000622	-0.754473	-0.035649	0	-150.532
China	Hebei	Shijiazhuang	Gaoyi	6.96026	4.76291	-0.039467	0.125505	-0.433572	0.000153	-2.33458	-1.92307	0.017404	-0.022479	0.194623	-0.000114	-82.5977
China	Hebei	Shijiazhuang	Huelu	5.11825	4.97027	-0.031979	0.010169	-0.332262	0.000133	-3.38628	2.991	0.027916	-0.223092	0.27969	-0.000183	-83.7722
China	Hebei	Shijiazhuang	Ji	2.12244	0.165645	-0.010538	0.09086	-0.130673	4e-05	-0.221658	16.8355	0.003195	-0.59075	0.019862	-2e-05	-144.548
China	Hebei	Shijiazhuang	Luancheng	3.81244	-3.48204	-0.019039	0.284234	-0.235081	7.3e-05	-0.510034	17.0366	0.003023	-0.61858	0.037219	-1.7e-05	-132.3
China	Hebei	Shijiazhuang	Shenze	3.03686	-4.95617	-0.017052	0.26273	-0.188986	6.5e-05	-1.30228	11.7055	0.012773	-0.427178	0.120112	-8.7e-05	-73.7949
China	Hebei	Shijiazhuang	Shijiazhuang	0.051607	1.09998	0.000631	-0.028479	-0.009019	1e-06	2.00368	20.791	-0.010893	-0.627703	-0.148131	6.2e-05	-174.119
China	Hebei	Shijiazhuang	Shulu	2.9688	-0.895275	-0.015581	0.146923	-0.177432	5.5e-05	1.24117	23.9198	-0.000849	-0.736471	-0.085749	2e-06	-214.967
China	Hebei	Shijiazhuang	Wuji	5.22346	-4.76408	-0.029889	0.351732	-0.326664	0.000116	-2.96305	9.90656	0.02184	-0.454021	0.236412	-0.000134	-66.0279
China	Hebei	Shijiazhuang	Xinle	2.10299	-3.89574	-0.012934	0.183934	-0.136012	5.2e-05	-0.726938	14.3728	0.007912	-0.497192	0.066363	-5.1e-05	-88.6961
China	Hebei	Shijiazhuang	Zhao	6.16985	2.64403	-0.034432	0.159376	-0.374755	0.000127	-0.674148	24.3691	0.01039	-0.838862	0.062712	-6.5e-05	-264.676
China	Hebei	Shijiazhuang	Zhengding	0.804735	-15.1155	-0.00447	0.508931	-0.046666	1.5e-05	1.12038	33.3149	-0.002328	-1.11228	-0.094992	2.4e-05	-130.371
China	Hebei	Tangshan	Fengnan	2.72218	0.767115	-0.015108	0.085323	-0.190785	7.4e-05	-1.2431	8.4561	0.011104	-0.352678	0.109751	-8.1e-05	-79.8753
China	Hebei	Tangshan	Fengrun	2.25914	2.47917	-0.012391	0.009758	-0.157723	6.1e-05	-2.67499	13.3542	0.021592	-0.635215	0.22077	-0.000149	-102.855
China	Hebei	Tangshan	Leting	4.02894	0.036581	-0.021281	0.234751	-0.313076	0.000126	0.068226	30.0291	0.002951	-1.21883	-0.000369	-2.5e-05	-222.758
China	Hebei	Tangshan	Luan	1.62457	-3.58401	-0.009154	0.198096	-0.127099	5.5e-05	-0.945878	12.9049	0.009107	-0.569379	0.098421	-8.6e-05	-60.9464
China	Hebei	Tangshan	Luannan	3.95073	12.6049	-0.020345	-0.23481	-0.287731	0.000109	-3.14051	-10.1994	0.01956	0.243763	0.266733	-0.000142	-41.3931
China	Hebei	Tangshan	Qian'an	1.54621	8.1734	-0.007838	-0.225015	-0.119437	4.7e-05	-3.41693	-13.3263	0.020502	0.339038	0.334198	-0.000195	33.8114
China	Hebei	Tangshan	Qianxi	0.209711	4.45931	-0.001055	-0.17536	-0.015057	5e-06	0.209314	-2.0622	-0.000783	0.138053	-0.017147	4e-06	-21.4816
China	Hebei	Tangshan	Tanghai	6.56968	3.51687	-0.03285	0.256074	-0.469307	0.000167	-3.23466	5.10117	0.018792	-0.441022	0.277803	-0.000136	-98.4663
China	Hebei	Tangshan	Tangshan	0.9075	-0.580076	-0.004304	0.061866	-0.071658	2.7e-05	-0.993174	11.4459	0.007382	-0.508089	0.100392	-7.1e-05	-67.8479
China	Hebei	Tangshan	Yutian	1.8962	-2.34647	-0.010499	0.150432	-0.134513	5.2e-05	0.916851	17.9048	-0.000719	-0.570413	-0.067306	0	-130.428
China	Hebei	Tangshan	Zunhua	-3.49606	-30.0987	0.015578	0.861816	0.261433	-8.6e-05	14.1737	77.8335	-0.077981	-2.32625	-1.39627	0.000758	-301.684
China	Hebei	Xingtai	Baixiang	8.05583	-3.68159	-0.044324	0.423634	-0.495716	0.000167	-2.10766	17.2748	0.01649	-0.666699	0.185828	-0.000113	-171.418
China	Hebei	Xingtai	Lincheng	-2.99092	-1.55473	0.013109	-0.135081	0.199646	-6e-05	-0.73962	-0.238148	0.008123	0.0091	0.057769	-4.5e-05	56.2152
China	Hebei	Xingtai	Linxi	1.76118	-10.5849	-0.00984	0.372785	-0.110017	3.7e-05	-2.06184	9.98568	0.015225	-0.400334	0.155648	-8.1e-05	10.3432
China	Hebei	Xingtai	Longyao	3.80301	-6.77278	-0.02233	0.33053	-0.231894	8.2e-05	-0.610941	14.4215	0.009136	-0.482769	0.066313	-6.2e-05	-91.6175
China	Hebei	Xingtai	Nanhe	4.12548	-4.32246	-0.023316	0.282515	-0.251008	8.5e-05	-0.407766	14.7736	0.00748	-0.491092	0.049636	-5.3e-05	-121.342
China	Hebei	Xingtai	Ningjin	4.45965	-8.77655	-0.024152	0.440224	-0.276223	9.2e-05	-2.1972	11.6682	0.016622	-0.489866	0.182317	-0.000104	-46.7564
China	Hebei	Xingtai	Shahe	-0.839728	5.57115	0.003194	-0.250881	0.056619	-1.5e-05	-0.232734	-2.00328	0.002495	0.077537	0.02212	-1.7e-05	-14.1374
China	Hebei	Xingtai	Xingtai shíå	4.15295	24.3623	-0.023201	-0.61283	-0.26558	9.4e-05	4.19674	-6.92016	-0.018336	0.59459	-0.313542	0.000102	-243.158
China	Hebei	Xingtai	Xingtai Xiíæn	1.57737	-6.93361	-0.008972	0.340076	-0.126699	5.5e-05	-1.4012	8.79255	0.010383	-0.463897	0.131761	-8.6e-05	-5.88232
China	Hebei	Zhangjiakou	Xuanhua	2.08024	-3.23486	-0.012743	0.459158	-0.218212	0.000137	1.39432	16.8797	-0.008206	-1.01803	-0.278973	0.000342	-68.6609
China	Heilongjiang	Hegang	Suibin	-0.544641	-6.41651	0.002236	0.325677	0.098435	-8e-05	-0.764998	-6.64999	0.005204	0.316531	0.186982	-0.000296	47.8114
China	Heilongjiang	Heihe	Sunwu	-0.392023	-9.35509	0.001478	0.768118	0.140475	-0.000179	0.0439	-1.3825	-0.000748	-1.12814	0.038768	0.000708	20.2125
China	Heilongjiang	Heihe	Wudalianchi	-0.638384	-8.23498	0.003674	0.538298	0.13773	-0.000162	-0.121654	1.23652	0.001205	-0.644914	-0.027375	0.000569	30.2
China	Heilongjiang	Heihe	Xunke	-0.307699	-5.90737	0.002014	0.557905	0.076417	-0.000118	-0.042331	-1.31163	0.000433	-0.845543	0.046603	0.000586	16.2705
China	Heilongjiang	Jiamusi	Fujin	-0.391716	-6.15582	0.000999	0.296808	0.071087	-3.8e-05	-1.37491	-14.1933	0.007659	0.72709	0.362246	-0.00053	69.3763
China	Heilongjiang	Jiamusi	Huachuan	-1.16408	-13.649	0.004897	0.682207	0.198638	-0.000149	-1.069	-13.1582	0.00521	0.671754	0.369599	-0.000604	89.9331
China	Heilongjiang	Jiamusi	Jiamusi	-0.713854	-3.89729	0.003461	0.070325	0.142975	-0.000135	-0.220571	0.407422	0.002274	-0.107211	0.009766	-9e-06	22.6871
China	Heilongjiang	Jixi	Mishan	-1.9523	-16.9407	0.008115	0.639713	0.254947	-0.000133	0.818592	9.83865	-0.005898	-0.82157	-0.158939	0.000232	63.3263
China	Heilongjiang	Qiqihar	Gannan	0.222295	2.00336	-0.000635	-0.101795	-0.054131	5.3e-05	-0.156001	-5.43241	-4.5e-05	0.742754	0.15336	-0.000509	-0.220683
China	Heilongjiang	Qiqihar	Kedong	-0.428512	-8.19459	0.001965	0.552338	0.11892	-0.000143	0.340331	6.76181	-0.002496	-1.03949	-0.17766	0.000811	15.0289
China	Heilongjiang	Qiqihar	Nehe	-0.217052	-4.92694	0.000918	0.333378	0.050382	-4.7e-05	0.083112	2.59195	-0.000627	-0.38669	-0.054665	0.000189	14.074
China	Heilongjiang	Qitaihe	Boli	-0.637907	-8.11877	0.002498	0.39222	0.103411	-6.7e-05	-2.07243	-21.4122	0.011171	1.1569	0.556858	-0.000792	99.8133
China	Heilongjiang	Shuangyashan	Baoqing	-0.634595	-7.78279	0.002121	0.32815	0.109939	-6.5e-05	0.326285	3.97337	-0.002589	-0.338885	-0.072004	0.000123	24.9485
China	Heilongjiang	Suihua	Suileng	0.127723	-0.906044	-0.000172	0.144249	-0.004932	-1.9e-05	0.120246	-2.48209	-0.002	0.368647	0.063779	-0.000144	-3.25599
China	Henan	Anyang	Anyang Shíå	5.95451	16.7699	-0.02735	-0.209618	-0.361723	0.000101	2.97224	5.63147	-0.017417	-0.04899	-0.188927	7.1e-05	-293.803
China	Henan	Anyang	Anyang Xiíæn	1.4039	4.58948	-0.006809	-0.092474	-0.091798	2.8e-05	-1.18554	7.00045	0.008589	-0.290066	0.091761	-4.8e-05	-89.7701
China	Henan	Anyang	Hua	-2.95278	-29.8078	0.009957	0.710686	0.180506	-3.9e-05	-0.067455	4.60922	0.000124	-0.163835	0.012514	-4e-06	264.647
China	Henan	Anyang	Lin	72.406	259.861	-0.351416	-4.67965	-5.27896	0.001871	27.4414	113.9	-0.143355	-2.40151	-2.13008	0.00083	-3737.17
China	Henan	Anyang	Neihuang	1.76219	-7.43259	-0.009577	0.271671	-0.110503	3.6e-05	-1.69789	14.6897	0.012742	-0.523498	0.120253	-6.1e-05	-52.192
China	Henan	Anyang	Tangyin	2.19248	3.16011	-0.009239	0.007343	-0.133418	3.4e-05	-2.59901	-1.27541	0.016282	-0.058905	0.180601	-7.8e-05	-21.6251
China	Henan	Hebi	Hebi	4.45593	28.6976	-0.017665	-0.651594	-0.276202	6.8e-05	4.42061	-8.11829	-0.02173	0.588736	-0.299417	0.0001	-299.312
China	Henan	Hebi	Qi	3.43192	10.488	-0.015139	-0.143459	-0.20477	5.3e-05	-3.03175	-11.7153	0.014456	0.221642	0.217292	-7.3e-05	-12.7305
China	Henan	Hebi	Xun	-6.50436	-30.5569	0.021008	0.492511	0.399724	-8.1e-05	-5.06472	-12.7319	0.032108	0.227331	0.336397	-0.000143	511.943
China	Henan	Jiaozuo	Bo'ai	3.94132	23.6846	-0.015183	-0.497646	-0.248862	6.1e-05	-9.63001	-37.09	0.049458	0.754603	0.681603	-0.000248	126.292
China	Henan	Jiaozuo	Jiaozuo	3.57133	20.1097	-0.012765	-0.403076	-0.221801	5e-05	-3.18146	-16.9345	0.013696	0.393727	0.220765	-6.5e-05	-54.5456
China	Henan	Jiaozuo	Meng	1.60597	14.7341	-0.003811	-0.306165	-0.096673	1.5e-05	-6.10477	-24.0983	0.028402	0.451925	0.393263	-0.000117	106.388
China	Henan	Jiaozuo	Wen	4.72125	24.5169	-0.01628	-0.45095	-0.292069	6.3e-05	-6.00383	-30.7992	0.027273	0.706271	0.415378	-0.00013	22.2146
China	Henan	Jiaozuo	Wuzhi	4.16829	21.5282	-0.015264	-0.389714	-0.250368	5.5e-05	-10.0965	-39.7284	0.04846	0.764051	0.691916	-0.000227	169.714
China	Henan	Jiyuan shi	Jiyuan	1.68494	12.3682	-0.006934	-0.290206	-0.108148	2.9e-05	-8.3107	-31.8277	0.040421	0.608726	0.63509	-0.000234	192.399
China	Henan	Kaifeng	Kaifeng	4.17385	29.8106	-0.016414	-0.665757	-0.241767	5.5e-05	0.39899	-6.15684	0.000543	0.261377	-0.028737	-1e-06	-280.073
China	Henan	Kaifeng	Kaifeng Xiíæn	-4.07816	-22.4595	0.015464	0.431684	0.234786	-5.1e-05	-3.31744	-5.43028	0.015673	-0.008577	0.224651	-7.1e-05	342.378
China	Henan	Kaifeng	Lankao	0.936382	-0.75676	-0.003715	0.079513	-0.054499	1.2e-05	1.45219	3.78113	-0.004626	-0.014031	-0.091257	1.8e-05	-65.0256
China	Henan	Kaifeng	Qi	2.8211	12.3315	-0.009125	-0.172672	-0.163133	3e-05	0.087311	-0.833398	0.000835	0.044702	-0.003636	-4e-06	-157.984
China	Henan	Kaifeng	Tongxu	-0.782277	-8.98448	0.003321	0.227465	0.046191	-1.2e-05	-4.80891	-24.0949	0.018993	0.469946	0.321144	-8.4e-05	343.748
China	Henan	Kaifeng	Weishi	-0.838898	-10.8906	0.003517	0.273626	0.047078	-1.1e-05	-2.97396	-19.4599	0.011665	0.443439	0.203449	-5.4e-05	298.985
China	Henan	Luohe	Linying	-1.19005	-6.55473	0.004653	0.134716	0.067177	-1.5e-05	-5.3447	-49.6126	0.017902	1.22659	0.35578	-7.8e-05	545.25
China	Henan	Luohe	Wuyang	-1.06001	0.696695	0.003549	-0.089208	0.061883	-1.3e-05	-5.31298	-48.9666	0.017725	1.20172	0.35714	-7.9e-05	479.568
China	Henan	Luohe	Yancheng	-1.65272	-8.13281	0.00603	0.151946	0.09179	-1.9e-05	-3.38977	-45.6858	0.011659	1.23575	0.232673	-5.4e-05	504.728
China	Henan	Luoyang	Luanchuan	1.25085	17.6602	-0.004052	-0.551478	-0.097756	2.5e-05	3.0995	21.6675	-0.014006	-0.618105	-0.240431	8.8e-05	-311.561
China	Henan	Luoyang	Luoyang	1.40557	-0.947157	-0.004695	0.120307	-0.083288	1.7e-05	-8.28773	-30.6509	0.038198	0.521045	0.542555	-0.000162	329.876
China	Henan	Luoyang	Ruyang	2.50399	17.9408	-0.008753	-0.416886	-0.161573	3.6e-05	1.52784	5.8451	-0.00954	-0.153014	-0.094867	4.2e-05	-234.45
China	Henan	Luoyang	Song	1.7786	19.4708	-0.005892	-0.526282	-0.117423	2.6e-05	-1.01659	-2.52518	-0.000975	-0.067862	0.110477	-1.4e-05	-140.683
China	Henan	Luoyang	Yanshi	0.770217	-7.90327	-0.000911	0.296433	-0.047312	4e-06	0.277354	-4.10927	-0.004583	0.117396	-0.005466	1.3e-05	81.708
China	Henan	Luoyang	Yichuan	0.730549	18.2721	-0.002762	-0.523495	-0.047993	1.2e-05	-1.46337	-5.23388	0.005018	0.057774	0.117845	-3.1e-05	-99.7862
China	Henan	Luoyang	Yiyang	0.212809	7.29817	0.000297	-0.228444	-0.015875	0	-1.28052	-3.86235	-0.000973	-0.04592	0.141297	-2.2e-05	-13.6475
China	Henan	Nanyang	Fangcheng	-1.87414	2.79355	0.005954	-0.21069	0.10528	-1.9e-05	3.86012	4.21973	-0.015098	0.107013	-0.246856	6.3e-05	-74.5003
China	Henan	Nanyang	Nanyang Shíå	-2.52543	17.3399	0.006191	-0.699249	0.15352	-2.4e-05	-5.75741	-43.1095	0.019003	0.971317	0.388369	-8.5e-05	332.162
China	Henan	Nanyang	Nanzhao	0.922941	15.0745	-0.002651	-0.408187	-0.055653	1e-05	-0.114763	-7.71692	-0.001194	0.231352	0.011493	5e-06	-75.1764
China	Henan	Nanyang	Neixiang	-1.39611	2.75394	0.004584	-0.166047	0.078725	-1.4e-05	4.39228	15.3429	-0.015489	-0.190138	-0.297374	7.2e-05	-180.32
China	Henan	Nanyang	Sheqi	-3.87726	3.72674	0.010572	-0.365839	0.216621	-3.3e-05	9.13904	27.0908	-0.030408	-0.209885	-0.589996	0.000129	-317.728
China	Henan	Nanyang	Tanghe	-1.5309	14.6857	0.003424	-0.51205	0.08822	-1.2e-05	6.96299	17.2348	-0.023622	-0.07161	-0.446937	9.9e-05	-350.53
China	Henan	Nanyang	Xichuan	-1.35856	8.0675	0.00377	-0.351978	0.079815	-1.2e-05	6.43709	45.5578	-0.022727	-1.06589	-0.454767	0.000115	-466.105
China	Henan	Nanyang	Xinye	-1.12092	21.3937	0.002177	-0.65696	0.065558	-8e-06	-0.167409	-21.0863	-2.3e-05	0.614376	0.00646	3e-06	9.49193
China	Henan	Nanyang	Xixia	-2.75923	6.23093	0.009461	-0.461749	0.196357	-4.8e-05	-3.96608	-19.539	0.012011	0.326187	0.32366	-7.9e-05	195.904
China	Henan	Nanyang	Zhenping	-3.26381	2.12058	0.010216	-0.279123	0.19029	-3.5e-05	0.111942	-24.6645	-0.000521	0.82149	-0.005245	3e-06	230.114
China	Henan	Pingdingshan	Jia	1.27056	8.46349	-0.003984	-0.1669	-0.079585	1.5e-05	-0.961417	-10.2554	0.003527	0.282013	0.066843	-1.6e-05	-2.12623
China	Henan	Pingdingshan	Pingdingshan	1.10716	17.9997	-0.000694	-0.424178	-0.070045	4e-06	5.70038	-14.2572	-0.019763	0.931436	-0.379508	8.7e-05	-173.853
China	Henan	Pingdingshan	Ye	-3.36603	-23.9667	0.011208	0.497314	0.196128	-3.8e-05	-8.01262	-55.5376	0.02793	1.22526	0.547524	-0.00013	817.652
China	Henan	Puyang	Fanxian	-5.79497	-9.71545	0.024481	-0.009733	0.348885	-8.9e-05	5.56638	12.3781	-0.027856	-0.086217	-0.383778	0.000132	4.53277
China	Henan	Puyang	Nanle	-4.37953	-26.5963	0.019117	0.589518	0.257814	-6.7e-05	0.802918	9.59026	-0.00455	-0.281044	-0.051065	2e-05	202.229
China	Henan	Puyang	Puyang Shíå	-0.577046	12.2187	0.002498	-0.406536	0.033546	-8e-06	-2.15236	-9.98962	0.013181	0.283004	0.133499	-5.3e-05	2.50608
China	Henan	Puyang	Puyang Xiíæn	1.61955	4.95196	-0.005645	-0.045547	-0.092873	1.8e-05	-2.75983	-6.45615	0.013596	0.065361	0.185042	-6.1e-05	11.6697
China	Henan	Puyang	Qingfeng	-7.8137	-26.5343	0.033605	0.402864	0.471481	-0.000122	-1.4604	-0.890405	0.009142	-0.029375	0.090626	-3.6e-05	352.937
China	Henan	Puyang	Taiqian	-1.01489	-5.57988	0.004769	0.123205	0.063817	-1.9e-05	-0.461826	3.37024	0.003229	-0.124063	0.032272	-1.6e-05	36.2424
China	Henan	Sanmenxia	Lushi	-2.26706	6.32975	0.010255	-0.399587	0.163457	-5.3e-05	-5.40914	-28.5875	0.021188	0.615642	0.477179	-0.000163	234.754
China	Henan	Sanmenxia	Sanmenxia	-1.76138	21.4198	0.010466	-0.82516	0.109696	-4.2e-05	-5.23743	-34.8484	0.023289	0.973703	0.419147	-0.000145	152.009
China	Henan	Sanmenxia	Shan	0.187236	17.8963	0.001607	-0.563446	-0.021388	-2e-06	-9.0531	-44.1373	0.040362	0.963977	0.721069	-0.000252	264.892
China	Henan	Shangqiu	Minquan	-5.48479	-29.7666	0.020512	0.576096	0.31609	-6.8e-05	-8.85396	-43.4229	0.040085	0.898761	0.586713	-0.000175	795.195
China	Henan	Shangqiu	Ningling	-5.15902	-29.2412	0.015959	0.512025	0.298626	-5.4e-05	-8.22068	-38.2514	0.033652	0.735582	0.546253	-0.000147	762.664
China	Henan	Shangqiu	Shangqiu Shíå	-4.88328	-31.3667	0.015323	0.59838	0.279512	-5e-05	-12.0273	-70.2872	0.048148	1.51683	0.79264	-0.000207	1083.64
China	Henan	Shangqiu	Sui	-4.17985	-33.4828	0.014779	0.747638	0.237848	-4.8e-05	-10.6329	-53.3774	0.042887	1.05215	0.703088	-0.000186	925.661
China	Henan	Shangqiu	Xiayi	-2.5998	-13.3041	0.007685	0.216895	0.150723	-2.6e-05	-8.40842	-53.6905	0.031467	1.16708	0.559464	-0.000138	710.053
China	Henan	Shangqiu	Yongcheng	-0.527114	-0.996712	0.002552	0.022677	0.030461	-9e-06	5.03459	-18.8609	-0.01896	0.955605	-0.321709	7.8e-05	72.4125
China	Henan	Shangqiu	Yucheng	3.23778	26.87	-0.011289	-0.608564	-0.186389	3.7e-05	3.12274	3.27366	-0.009764	0.161819	-0.223339	5.1e-05	-360.355
China	Henan	Shangqiu	Zhecheng	-0.518779	-2.83784	0.002382	0.06691	0.026386	-7e-06	-11.8096	-74.8184	0.043623	1.60686	0.781411	-0.000189	796.204
China	Henan	Xinxiang	Changyuan	-0.066837	-6.01014	-0.000443	0.167367	0.002194	2e-06	-1.3356	0.203935	0.006861	-0.067646	0.095924	-3.4e-05	65.3365
China	Henan	Xinxiang	Fengqiu	0.888623	-3.98702	-0.004278	0.163152	-0.055393	1.6e-05	-1.86908	-2.84832	0.01034	0.011865	0.128768	-4.8e-05	62.1726
China	Henan	Xinxiang	Houjia	4.88955	14.6653	-0.019438	-0.170555	-0.28549	6.6e-05	-5.36989	-19.3196	0.024831	0.338944	0.357832	-0.00011	15.219
China	Henan	Xinxiang	Huixian	4.28845	18.1434	-0.019125	-0.350727	-0.273473	7.7e-05	-4.83062	-18.645	0.025794	0.39761	0.356422	-0.000139	-15.9427
China	Henan	Xinxiang	Xinxiang Shíå	14.6022	115.286	-0.05694	-2.62429	-0.849454	0.000192	-6.57161	-103.393	0.037184	3.25655	0.415288	-0.000149	-374.789
China	Henan	Xinxiang	Xinxiang Xiíæn	8.74119	38.6417	-0.032466	-0.629609	-0.498626	0.000105	-10.8762	-55.7259	0.047925	1.17589	0.713107	-0.000205	96.7863
China	Henan	Xinxiang	Yanjin	2.1998	8.47051	-0.009999	-0.136955	-0.123685	3.2e-05	-7.9091	-15.0516	0.041554	0.081803	0.523139	-0.000181	103.313
China	Henan	Xinxiang	Yuanyang	8.05409	66.4653	-0.029419	-1.50096	-0.469868	0.0001	-18.7624	-87.6675	0.078323	1.73761	1.2814	-0.000361	213.613
China	Henan	Xinyang	Guangshan	0.318089	-2.34116	-0.000846	0.094261	-0.01369	2e-06	3.94394	33.8876	-0.01123	-0.733951	-0.257116	4.8e-05	-337.217
China	Henan	Xinyang	Gushi	0.262052	5.03705	-0.000632	-0.127786	-0.014009	2e-06	-1.61333	-14.616	0.003585	0.296658	0.102884	-1.5e-05	108.652
China	Henan	Xinyang	Huaibin	0.731983	7.75024	-0.001826	-0.165468	-0.037245	5e-06	2.11513	10.7838	-0.007659	-0.199608	-0.133622	3e-05	-207.065
China	Henan	Xinyang	Luoshan	0.866945	-4.36143	-0.001959	0.193433	-0.04471	5e-06	6.8697	64.1139	-0.019442	-1.41332	-0.429309	7.6e-05	-649.871
China	Henan	Xinyang	Shancheng	0.220346	1.98325	-0.000898	-0.050807	-0.013388	3e-06	-12.442	-88.9433	0.034787	1.71945	0.80229	-0.000145	949.664
China	Henan	Xinyang	Xi	0.52867	-7.65462	-0.002049	0.25026	-0.024282	5e-06	9.08152	87.501	-0.024462	-1.96454	-0.578527	9.9e-05	-834.951
China	Henan	Xinyang	Xinyang Shíå	0.645689	9.6378	-0.001818	-0.214588	-0.032462	5e-06	2.69107	22.628	-0.00721	-0.479631	-0.175232	3.1e-05	-339.511
China	Henan	Xuchang	Changge	-0.577283	3.1442	0.003591	-0.092034	0.032264	-1.2e-05	-0.023595	28.2694	0.004223	-0.894065	-0.009679	-1.2e-05	-240.834
China	Henan	Xuchang	Xiangcheng	-0.386414	-5.51557	0.001959	0.157347	0.019751	-6e-06	-4.61906	-27.1491	0.018783	0.590997	0.308989	-8.3e-05	325.687
China	Henan	Xuchang	Xuchang Shíå	-0.209001	-0.174223	0.000158	-0.013463	0.015508	-2e-06	-5.59338	-13.3906	0.025081	0.107403	0.368444	-0.000108	185.862
China	Henan	Xuchang	Xuchang Xiíæn	0.910998	2.87727	-0.000884	0.012325	-0.055787	4e-06	-2.83127	-20.6063	0.012946	0.527496	0.184214	-5.4e-05	142.957
China	Henan	Xuchang	Yanling	-2.32966	-8.72235	0.00847	0.137983	0.134802	-2.8e-05	-11.3161	-68.7024	0.043349	1.48118	0.745403	-0.000186	812.086
China	Henan	Xuchang	Yu	1.67087	18.4467	-0.0042	-0.448283	-0.107978	1.8e-05	0.907698	-10.2723	-0.003943	0.432691	-0.064365	2.1e-05	-118.298
China	Henan	Zhengzhou	Mi	1.6494	0.489341	-0.004589	0.092115	-0.103292	1.8e-05	4.73128	22.8259	-0.025984	-0.567012	-0.307189	0.000114	-250.807
China	Henan	Zhengzhou	Xingyang	0.904339	12.216	-0.001815	-0.328233	-0.060973	9e-06	-5.73952	-40.9983	0.020433	0.995829	0.422391	-0.000109	265.005
China	Henan	Zhengzhou	Xinzheng	1.98234	-0.418852	-0.006085	0.131677	-0.121112	2.3e-05	4.75154	10.6886	-0.022496	-0.07473	-0.314123	9.9e-05	-171.74
China	Henan	Zhengzhou	Zhengzhou	-0.653291	-5.0076	0.003496	0.118764	0.040393	-1.3e-05	-1.08682	-4.57146	0.002557	0.054629	0.074782	-1.2e-05	106.942
China	Henan	Zhengzhou	Zhongmou	2.60911	3.72665	-0.009964	0.032061	-0.150867	3.3e-05	-0.640237	-1.69401	0.000781	-0.010516	0.052433	-8e-06	-49.1789
China	Henan	Zhoukou	Dancheng	0.538197	8.11375	-0.001007	-0.183115	-0.029219	3e-06	-0.235609	-10.6193	0.000345	0.339638	0.030401	-8e-06	-10.2117
China	Henan	Zhoukou	Huaiyang	-1.31103	-3.36907	0.00386	0.017845	0.073927	-1.3e-05	-2.24403	-27.5454	0.006975	0.718045	0.16864	-3.9e-05	298.271
China	Henan	Zhoukou	Shangshui	-1.56183	5.93571	0.004022	-0.293843	0.08893	-1.3e-05	-8.64981	-72.9869	0.026812	1.68776	0.579365	-0.000119	702.744
China	Henan	Zhoukou	Shenqiu	-0.029617	-3.92421	-0.000579	0.096535	0.002382	1e-06	7.4682	45.1904	-0.025669	-0.901515	-0.461453	9.8e-05	-452.754
China	Henan	Zhoukou	Taikang	-1.71425	-15.2499	0.006465	0.355758	0.096188	-2.1e-05	-4.26108	-24.6906	0.016245	0.515866	0.292955	-7.5e-05	410.252
China	Henan	Zhoukou	Xiangcheng	-0.28557	4.09863	0.000339	-0.135645	0.01527	-1e-06	3.02936	-0.286823	-0.011453	0.209126	-0.172749	3.8e-05	-85.1546
China	Henan	Zhoukou	Xihua	0.164911	-1.98262	-0.000207	0.079711	-0.010097	1e-06	-2.71897	-12.9369	0.008468	0.206434	0.192828	-4.3e-05	154.989
China	Henan	Zhumadian	Biyang	0.341744	12.7055	-0.001999	-0.359087	-0.014065	5e-06	6.11187	33.4259	-0.01882	-0.603577	-0.407252	8.5e-05	-480.655
China	Henan	Zhumadian	Pingyu	1.59073	13.811	-0.004821	-0.279479	-0.081651	1.3e-05	2.92755	12.7419	-0.010097	-0.186495	-0.186735	4.1e-05	-314.965
China	Henan	Zhumadian	Runan	1.05389	8.269	-0.004041	-0.171595	-0.052249	1e-05	6.21998	40.6399	-0.019071	-0.807948	-0.40043	7.9e-05	-531.816
China	Henan	Zhumadian	Shangcai	-0.979976	-11.3511	0.002668	0.27545	0.057489	-9e-06	-0.709599	-10.4151	0.002265	0.263836	0.05643	-1.4e-05	207.364
China	Henan	Zhumadian	Suiping	-0.433672	-2.92025	0.001708	0.080072	0.025973	-6e-06	-7.48244	-68.4946	0.024807	1.64329	0.493624	-0.000107	688.145
China	Henan	Zhumadian	Xincai	0.763744	6.23922	-0.002204	-0.112353	-0.039553	6e-06	5.68007	31.8178	-0.018244	-0.574108	-0.353513	7.1e-05	-439.069
China	Henan	Zhumadian	Xiping	-0.367307	6.05324	0.000705	-0.190697	0.022994	-3e-06	-2.68271	-37.6873	0.011328	1.05636	0.167717	-4.4e-05	286.753
China	Henan	Zhumadian	Zhengyang	1.48214	-4.52925	-0.004643	0.228754	-0.073896	1.2e-05	9.28643	91.4062	-0.027305	-2.1292	-0.59329	0.000111	-906.597
China	Hubei	Enshi Tujia and Miao	Badong	1.62298	21.9643	-0.003842	-0.541901	-0.10708	1.7e-05	-10.8877	-97.782	0.030865	2.28805	0.809265	-0.00017	693.435
China	Hubei	Enshi Tujia and Miao	Lichuan	0.485368	8.71705	-0.001394	-0.263995	-0.03075	6e-06	7.62298	57.0145	-0.01708	-0.968999	-0.58429	0.000101	-652.075
China	Hubei	Enshi Tujia and Miao	Xuan En	0.427799	-3.68312	-0.000909	0.163916	-0.026851	4e-06	-2.9609	-41.8812	0.007886	1.1245	0.207851	-3.9e-05	386.373
China	Hubei	Huanggang	Hong'an	-0.963741	-9.68362	0.001831	0.186434	0.052665	-5e-06	1.42033	4.6019	-0.002819	0.012179	-0.071245	6e-06	25.0571
China	Hubei	Huanggang	Huanggang	-1.92936	-1.39411	0.00347	-0.150655	0.104552	-1e-05	0.310931	-10.3946	-0.001175	0.310655	-0.01462	3e-06	162.058
China	Hubei	Huanggang	Qichun	-0.484237	4.43962	0.000763	-0.189617	0.029215	-3e-06	6.50029	35.1445	-0.013091	-0.344324	-0.396739	4.9e-05	-503.842
China	Hubei	Huanggang	Yingshan	0.006604	8.03476	-0.000148	-0.237149	-0.00197	1e-06	-3.67851	-35.1167	0.008436	0.714828	0.245335	-3.8e-05	301.338
China	Hubei	Huangshi	Yangxin	-2.11313	-16.7983	0.003434	0.223335	0.118124	-1.1e-05	5.06009	38.8592	-0.011147	-0.664832	-0.309335	4.2e-05	-226.899
China	Hubei	Jingmen	Jingshan	-0.722949	-11.1191	0.001127	0.232613	0.038897	-3e-06	4.72704	40.3304	-0.012103	-0.820008	-0.295416	4.7e-05	-307.273
China	Hubei	Jingmen	Zhongxiang	-1.08145	-3.27514	0.002362	0.014038	0.057975	-7e-06	12.5947	75.9376	-0.036897	-1.32766	-0.763147	0.000135	-833.751
China	Hubei	Jingzhou	Gong'an	-0.922428	-18.4028	0.00138	0.400706	0.049456	-4e-06	-2.57668	-10.7693	0.007009	0.10591	0.149341	-2.4e-05	360.167
China	Hubei	Jingzhou	Honghu	-1.90588	-23.5653	0.003246	0.448071	0.100045	-9e-06	-2.2835	2.34264	0.006455	-0.236608	0.136182	-2.3e-05	314.393
China	Hubei	Jingzhou	Jiangling	-0.955541	60.2742	0.001701	-1.74109	0.041143	-3e-06	-19.8626	-200.449	0.05083	4.26736	1.19161	-0.000183	1649.55
China	Hubei	Jingzhou	Jianli	-2.94603	-17.2675	0.005371	0.179556	0.155546	-1.5e-05	10.4443	58.4147	-0.02403	-0.758822	-0.612071	8.3e-05	-511.725
China	Hubei	Jingzhou	Shashi	-0.561426	-22.3939	0.001527	0.596744	0.028651	-4e-06	-1.29896	-43.3046	0.002586	1.15526	0.07269	-8e-06	619.303
China	Hubei	Jingzhou	Shishou	-2.4189	-32.4554	0.003982	0.6213	0.128407	-1.1e-05	-2.19421	-10.0908	0.005618	0.110873	0.123928	-1.8e-05	536.26
China	Hubei	Jingzhou	Songzi	-1.34594	-5.99853	0.002516	0.039401	0.072549	-7e-06	-1.29891	-1.0224	0.002997	-0.098739	0.080802	-1.2e-05	141.106
China	Hubei	Qianjiang	Qianjiang	-2.71447	-21.9443	0.005236	0.356201	0.143382	-1.5e-05	-8.33991	-35.7026	0.020635	0.3262	0.501237	-7.5e-05	793.639
China	Hubei	Wuhan	Hanyang	-0.667003	-11.6908	0.0011	0.245507	0.034576	-3e-06	-0.738734	5.29647	0.001976	-0.213939	0.04101	-6e-06	109.144
China	Hubei	Wuhan	Huangpi	-1.08635	-12.6503	0.001777	0.234016	0.058	-5e-06	-0.046439	8.31045	0.001159	-0.223196	0.006377	-5e-06	76.834
China	Hubei	Wuhan	Wuchang	-0.177558	-0.168315	0.000326	-0.005657	0.00959	-1e-06	1.97182	21.726	-0.004332	-0.440452	-0.110165	1.4e-05	-242.084
China	Hubei	Wuhan	Wuhan	9.68723	234.919	-0.022753	-5.72548	-0.583977	8.1e-05	-111.989	-744.667	0.313877	13.6328	6.81579	-0.001157	6215.78
China	Hubei	Wuhan	Xinzhou	-2.52972	-33.3389	0.004156	0.642556	0.132353	-1.1e-05	3.20124	40.4089	-0.006362	-0.868713	-0.17643	1.8e-05	-41.2197
China	Hubei	Xiangfan	Nanzhang	-1.64055	-8.44369	0.004435	0.127659	0.090438	-1.3e-05	6.16889	30.1778	-0.020567	-0.502021	-0.400623	8.7e-05	-232.544
China	Hubei	Xiangfan	Xiangfan	4.45185	76.7527	-0.014046	-1.83526	-0.2468	4.3e-05	-25.1095	-110.172	0.081442	1.60028	1.54586	-0.000308	581.545
China	Hubei	Xianning	Jiayu	0.228262	-7.69259	-0.00063	0.212898	-0.012243	2e-06	-2.08303	-10.9587	0.005198	0.144797	0.122523	-1.8e-05	214.904
China	Hubei	Xianning	Xianning	0.011575	15.3544	-9.8e-05	-0.432068	-0.001185	0	-3.56269	-56.4135	0.007745	1.32595	0.209182	-2.7e-05	442.027
China	Hubei	Xiaogan	Xiaogan	-1.24292	-8.38692	0.002288	0.115901	0.066767	-7e-06	7.55671	38.8641	-0.017577	-0.450212	-0.440157	6e-05	-416.416
China	Hubei	Xiaogan	Yingcheng	-0.385014	-12.9187	0.000709	0.309546	0.022011	-2e-06	-0.502168	5.79014	0.000643	-0.234509	0.025231	-1e-06	106.273
China	Hubei	Yichang	Dangyang	-4.98599	-42.7464	0.010168	0.751029	0.276986	-3.1e-05	-16.6787	-73.3297	0.042961	0.749445	1.01099	-0.000158	1533.85
China	Hubei	Yichang	Yichang	1.03843	11.0804	-0.003258	-0.251845	-0.064125	1.2e-05	-14.8569	-75.9577	0.044122	1.13664	0.976407	-0.00019	779.829
China	Hubei	Yichang	Yuan'an	-1.29909	-19.7786	0.0029	0.467458	0.079948	-1.1e-05	0.879337	6.30315	-0.004393	-0.178093	-0.070346	2.3e-05	153.876
China	Hunan	Changde	Jinshi	-0.44322	-13.8421	0.001039	0.343578	0.025017	-3e-06	6.78419	27.2834	-0.016242	-0.185879	-0.408319	5.9e-05	-262.486
China	Hunan	Changde	Li	-0.729455	0.456276	0.00111	-0.093008	0.03904	-3e-06	-0.185005	-6.6749	0.000643	0.188483	0.014441	-3e-06	80.9271
China	Hunan	Changde	Shimen	-1.94684	-14.9526	0.003323	0.203001	0.108141	-1e-05	-4.54427	-15.0584	0.010595	0.011334	0.277337	-4e-05	448.45
China	Hunan	Changde	Taoyuan	1.74853	13.5686	-0.003202	-0.203816	-0.098333	1e-05	-5.00275	-31.7585	0.012637	0.518854	0.295971	-4.5e-05	213.799
China	Hunan	Huaihua	Xinhuang Dong Dongzu	1.66155	11.6915	-0.002776	-0.131615	-0.09409	9e-06	-5.43875	-35.6669	0.012479	0.537875	0.329128	-4.6e-05	278.062
China	Hunan	Loudi	Lengshuijang	-0.357974	3.29537	0.000504	-0.146924	0.021188	-2e-06	1.64053	-3.20444	-0.003977	0.265581	-0.107685	1.7e-05	-24.091
China	Hunan	Shaoyang	Dongkou	-3.01213	-24.16	0.0046	0.288851	0.16358	-1.3e-05	12.7585	109.323	-0.025788	-1.87307	-0.768364	9.3e-05	-951.742
China	Hunan	Shaoyang	Longhui	-2.6274	-13.8125	0.004607	0.106599	0.143045	-1.4e-05	9.13702	53.3338	-0.021457	-0.740563	-0.543796	7.6e-05	-468.229
China	Hunan	Shaoyang	Shaodong	0.227845	8.63903	0.000123	-0.172249	-0.013884	0	-9.93656	-96.0358	0.019911	1.77723	0.578054	-6.7e-05	1028.23
China	Hunan	Shaoyang	Shaoyang Shíå	10.4466	99.3402	-0.01671	-1.52041	-0.572695	5e-05	-29.6953	-183.822	0.065243	2.48832	1.74153	-0.000225	1107.32
China	Hunan	Shaoyang	Shaoyang Xiíæn	1.71335	15.7235	-0.002695	-0.224001	-0.090384	7e-06	-9.88082	-67.3192	0.020982	0.977007	0.567431	-6.9e-05	659.512
China	Hunan	Shaoyang	Wugang	4.40232	45.3832	-0.00714	-0.733118	-0.236907	2.1e-05	-15.1894	-85.2649	0.033118	1.01256	0.869154	-0.000109	593.367
China	Hunan	Shaoyang	Xinshao	-1.00548	-12.3984	0.001676	0.234752	0.052711	-5e-06	2.55435	12.302	-0.005844	-0.120644	-0.147275	1.9e-05	-24.8561
China	Hunan	Xiangxi Tujia and Miao	Fenghuang	-1.02073	-32.5663	0.002917	0.911046	0.057205	-1e-05	2.46459	45.6961	-0.006551	-1.22977	-0.172803	3.1e-05	-106.714
China	Hunan	Xiangxi Tujia and Miao	Huayuan	-3.60979	-38.2732	0.006318	0.706573	0.224041	-2.4e-05	5.22386	36.6612	-0.011476	-0.571574	-0.352577	5.2e-05	16.3331
China	Hunan	Yiyang	Anhua	0.282527	-2.16844	-0.000496	0.10098	-0.015534	1e-06	-3.63041	-25.9602	0.008096	0.414697	0.22311	-3.1e-05	319.801
China	Hunan	Zhangjiajie	Dayong	-0.52692	-17.1687	0.001088	0.490088	0.033093	-4e-06	7.98097	48.345	-0.018461	-0.674244	-0.534427	8.3e-05	-421.989
China	Jiangsu	Changzhou	Jintan	-1.11142	-2.87404	0.002494	-0.032244	0.068647	-1e-05	4.68305	21.2566	-0.011584	-0.194659	-0.299397	4.7e-05	-226.513
China	Jiangsu	Huai'an	Hongze	-0.608545	-7.32715	0.001069	0.150399	0.041495	-6e-06	0.992442	11.886	-0.003061	-0.305063	-0.074359	1.7e-05	-25.8472
China	Jiangsu	Huai'an	Huaiyin	0.583351	10.3025	-0.001776	-0.274635	-0.032402	5e-06	-0.428097	-5.83444	0.000775	0.148022	0.022781	0	-37.6516
China	Jiangsu	Huai'an	Jinhu	-0.129328	-9.52419	-5e-06	0.260576	0.009393	-1e-06	2.34432	12.7262	-0.007264	-0.224974	-0.156452	3.2e-05	-51.6402
China	Jiangsu	Huai'an	Lianshui	0.101219	11.3999	-0.000644	-0.380688	-0.004756	2e-06	-1.14465	-17.6024	0.003173	0.508249	0.07816	-1.4e-05	65.3824
China	Jiangsu	Huai'an	Xuyi	-1.38018	-1.87502	0.003133	-0.087784	0.080869	-1.1e-05	7.17077	33.8544	-0.022711	-0.502291	-0.453722	9.1e-05	-349.669
China	Jiangsu	Lianyungang	Donghai	1.52804	10.322	-0.004775	-0.22788	-0.092346	1.7e-05	1.26465	13.0974	-0.00555	-0.362609	-0.097104	3.2e-05	-215.579
China	Jiangsu	Lianyungang	Ganyu	-0.116309	-2.02865	-0.000749	0.012968	0.006366	4e-06	4.10398	15.3928	-0.015772	-0.22065	-0.31118	9.1e-05	-134.123
China	Jiangsu	Lianyungang	Guannan	1.38438	14.9947	-0.003911	-0.367424	-0.085843	1.5e-05	-1.69145	-21.2033	0.005514	0.607162	0.112234	-2.4e-05	38.1417
China	Jiangsu	Lianyungang	Guanyun	3.58827	33.2238	-0.010152	-0.775456	-0.234294	4.3e-05	-2.22027	-26.8672	0.008121	0.788829	0.153109	-3.9e-05	-100.84
China	Jiangsu	Lianyungang	Lianyungang	3.53316	20.1726	-0.010535	-0.374119	-0.233933	4.6e-05	-0.83321	5.41581	0.002639	-0.265322	0.056525	-1.2e-05	-238.532
China	Jiangsu	Nanjing	Jiangning	-1.52808	-12.8372	0.00347	0.220929	0.087741	-1.2e-05	5.75033	37.9207	-0.015552	-0.667275	-0.35148	5.8e-05	-282.352
China	Jiangsu	Nanjing	Lishui	-0.18022	2.42952	0.000823	-0.076101	0.009883	-3e-06	3.22648	16.6142	-0.00874	-0.226036	-0.19678	3.2e-05	-227.923
China	Jiangsu	Nanjing	Luhe	-0.410422	2.44812	0.000934	-0.125522	0.022319	-3e-06	4.40904	17.5386	-0.013379	-0.18309	-0.270986	5.1e-05	-238.032
China	Jiangsu	Nantong	Hai'an	0.418857	-2.01079	-0.000798	0.100332	-0.024402	2e-06	-0.461324	-8.43749	0.000914	0.222315	0.026572	-2e-06	87.7349
China	Jiangsu	Nantong	Nantong	-0.601432	-1.25958	0.001501	-0.021632	0.039948	-7e-06	-9.44631	-59.8597	0.025535	1.02316	0.608625	-0.000106	710.806
China	Jiangsu	Nantong	Rudong	-0.269489	-6.61163	0.001382	0.217162	0.022314	-8e-06	-2.37857	-23.4566	0.005988	0.53333	0.157177	-2.6e-05	283.217
China	Jiangsu	Suqian	Shuyang	2.06941	20.7525	-0.005657	-0.484005	-0.124372	2e-05	0.069328	-8.65053	-0.00135	0.29498	-0.006818	8e-06	-145.038
China	Jiangsu	Suqian	Sihong	-0.093121	6.75546	0.000306	-0.214517	0.008795	-2e-06	1.61018	-0.736782	-0.00613	0.146241	-0.10685	2.7e-05	-75.6886
China	Jiangsu	Suqian	Siyang	0.528575	3.4662	-0.001115	-0.071481	-0.028155	3e-06	2.67178	7.79731	-0.010934	-0.069885	-0.179743	5e-05	-139.294
China	Jiangsu	Suqian	Suqian	-0.699377	3.38619	0.0015	-0.180529	0.044985	-7e-06	1.32181	17.9133	-0.006527	-0.51892	-0.088852	2.9e-05	-156.524
China	Jiangsu	Suzhou	Kunshan	1.66788	5.21415	-0.003699	-0.006781	-0.096272	1.2e-05	-14.331	-97.3753	0.037092	1.70422	0.873054	-0.000138	1053.86
China	Jiangsu	Suzhou	Suzhou	4.74956	83.0826	-0.008966	-1.94531	-0.280088	3.1e-05	-14.1144	-168.019	0.034563	3.87895	0.867068	-0.000131	860.667
China	Jiangsu	Suzhou	Taicang	0.526362	-0.139355	-0.001295	0.044555	-0.029388	4e-06	-12.9423	-80.3283	0.034816	1.34202	0.803845	-0.000135	937.762
China	Jiangsu	Suzhou	Wujiang	6.33899	54.1128	-0.012339	-0.943375	-0.443503	5.9e-05	-1.95572	-50.098	0.000595	1.32956	0.124228	4e-06	-126.51
China	Jiangsu	Taizhou	Jingjiang	0.793062	4.69821	-0.000877	-0.045408	-0.044205	2e-06	-3.21371	-42.2837	0.00776	1.03949	0.200863	-3e-05	345.393
China	Jiangsu	Taizhou	Taixing	-0.169515	7.21769	0.000248	-0.240287	0.014566	-2e-06	-13.7824	-87.3375	0.039368	1.57318	0.88393	-0.000162	926.501
China	Jiangsu	Taizhou	Xinghua	0.610737	9.91936	-0.001071	-0.252697	-0.036807	4e-06	-4.50965	-35.4973	0.011974	0.740195	0.299613	-5.3e-05	275.582
China	Jiangsu	Wuxi	Yixing	-2.6511	-19.3089	0.005267	0.261388	0.157634	-1.9e-05	6.99108	32.7873	-0.016919	-0.318688	-0.440446	6.7e-05	-186.663
China	Jiangsu	Xuzhou	Feng	1.14508	10.8708	-0.003389	-0.24561	-0.065994	1.1e-05	6.60382	31.1093	-0.026148	-0.581201	-0.44104	0.000117	-447.1
China	Jiangsu	Xuzhou	Pizhou	0.672492	13.1196	-0.00304	-0.378994	-0.027374	6e-06	5.74933	27.7816	-0.022285	-0.497515	-0.396543	0.000106	-417.423
China	Jiangsu	Xuzhou	Suining	1.5404	11.0884	-0.004749	-0.235796	-0.082021	1.3e-05	0.858979	21.93	-0.003587	-0.652829	-0.067625	2.1e-05	-299.882
China	Jiangsu	Xuzhou	Tongshan	-1.03807	3.52476	0.002552	-0.20425	0.067889	-1.1e-05	6.97809	31.0297	-0.025879	-0.507759	-0.475313	0.00012	-349.079
China	Jiangsu	Xuzhou	Xinyi	2.55298	17.6912	-0.006769	-0.336385	-0.153387	2.4e-05	0.881424	-1.67994	-0.003742	0.127422	-0.05737	1.6e-05	-202.646
China	Jiangsu	Xuzhou	Xuzhou	-3.44844	-8.35397	0.008632	-0.056126	0.216336	-3.4e-05	16.2158	87.4274	-0.060499	-1.71787	-1.11057	0.000283	-758.83
China	Jiangsu	Yancheng	Binhai	0.088283	12.8177	-0.000913	-0.437917	-0.004106	3e-06	-3.53399	-25.8997	0.012393	0.613624	0.238591	-5.6e-05	157.076
China	Jiangsu	Yancheng	Dafeng	-0.754784	3.18168	0.001818	-0.174617	0.048947	-8e-06	-4.4004	-30.9385	0.013575	0.645554	0.291987	-5.9e-05	315.527
China	Jiangsu	Yancheng	Dongtai	-0.685984	-6.09704	0.001443	0.127108	0.045416	-7e-06	-2.07837	-12.8506	0.006665	0.246824	0.132862	-2.7e-05	207.803
China	Jiangsu	Yancheng	Funing	-1.49899	4.92492	0.003006	-0.324075	0.092958	-1.2e-05	-4.02044	-29.2907	0.01509	0.693447	0.274958	-7e-05	287.182
China	Jiangsu	Yancheng	Sheyang	-1.43075	-0.900083	0.003265	-0.112433	0.09089	-1.4e-05	-3.23931	-18.0438	0.011423	0.357628	0.224719	-5.4e-05	230.56
China	Jiangsu	Yancheng	Xiangshui	-0.452793	4.95465	0.000854	-0.220458	0.030239	-4e-06	-1.47615	-5.82426	0.005339	0.084198	0.101966	-2.5e-05	44.2554
China	Jiangsu	Yancheng	Yandu	0.025131	5.57311	-0.000264	-0.182042	-0.001974	1e-06	-5.31731	-31.9726	0.016602	0.607886	0.35396	-7.3e-05	304.807
China	Jiangsu	Yangzhou	Baoying	-0.047512	-11.6032	0.000173	0.357004	0.006882	-2e-06	-0.795138	11.8695	0.0008	-0.509602	0.045365	0	36.4854
China	Jiangsu	Zhenjiang	Jurong	-0.337566	7.90174	0.000602	-0.273898	0.023856	-3e-06	-11.8539	-70.0609	0.034359	1.21151	0.741788	-0.000135	755.055
China	Jiangsu	Zhenjiang	Zhenjiang	-1.90748	-14.9132	0.004174	0.259016	0.118478	-1.6e-05	3.84259	22.6159	-0.009929	-0.345776	-0.25574	4.4e-05	-85.4791
China	Jiangxi	Shangrao	Yushan	0.09147	-36.4382	0.000415	1.26189	0.002553	-3e-06	-6.07037	-54.0159	0.009699	0.796219	0.383889	-3.8e-05	904.462
China	Nei Mongol	Alxa	Alxa Left	4.61756	27.231	-0.052994	-1.06835	-0.442007	0.000498	-2.10365	-8.46752	0.007007	0.30358	0.359565	-0.000443	-123.744
China	Nei Mongol	Baotou	Baotou	0.972664	2.23665	-0.007416	-0.020579	-0.093147	6.3e-05	-0.307904	-1.45493	0.001626	0.036851	0.058611	-6e-05	-12.0944
China	Nei Mongol	Baynnur	Dengkou	-0.013932	-2.05052	0.011713	0.107759	0.012498	-0.000128	-1.20713	-5.02468	0.005861	0.223753	0.173696	-0.000171	35.2236
China	Nei Mongol	Baynnur	Linhe	0.276009	2.16955	0.007223	-0.06614	-0.017455	-9.8e-05	-0.889241	-5.98336	0.004129	0.34197	0.143294	-0.000147	9.8101
China	Nei Mongol	Baynnur	Urad Back	-0.982336	-0.051734	0.026858	-0.011895	0.119992	-0.000311	-0.013641	-1.45007	-0.01564	0.084954	0.028097	0.0001	6.87977
China	Nei Mongol	Baynnur	Urad Front	-1.1561	-1.32619	0.016614	0.027969	0.124163	-0.000191	-0.162841	-3.50275	-0.004205	0.185466	0.042086	4.7e-05	24.8519
China	Nei Mongol	Baynnur	Urad Middle	-1.82446	-1.86607	0.03263	0.039117	0.206831	-0.000384	0.629415	-1.34082	-0.026563	0.039397	-0.052999	0.0004	18.6837
China	Nei Mongol	Baynnur	Wuyuan	0.252412	0.659164	1.6e-05	-0.01691	-0.01833	-1.6e-05	-1.88924	-7.36029	0.02058	0.325939	0.297698	-0.000504	29.1894
China	Nei Mongol	Chifeng	Aohan	-0.700906	-2.06321	0.001838	-0.024637	0.107027	-5.5e-05	0.384656	1.69816	-0.003116	-0.046832	-0.114699	0.000181	13.8708
China	Nei Mongol	Chifeng	Ar Horqin	-0.970244	-8.18604	0.004518	0.298086	0.137272	-8.6e-05	1.73847	12.7385	-0.012104	-0.594274	-0.372886	0.000535	-2.40453
China	Nei Mongol	Chifeng	Bairin Left	-1.00767	-7.6072	0.00477	0.260216	0.188888	-0.000162	1.85553	18.0428	-0.014732	-1.30419	-0.59916	0.001497	-9.21183
China	Nei Mongol	Chifeng	Bairin Right	0.49364	0.858317	-0.004148	-0.051146	-0.034707	4.2e-05	-1.36372	-13.945	0.010535	1.19555	0.408162	-0.000964	23.4072
China	Nei Mongol	Chifeng	Chifeng	-1.3532	-6.16729	0.006517	0.13293	0.159123	-8.6e-05	5.05741	37.4328	-0.031827	-1.63581	-0.785335	0.000758	-129.118
China	Nei Mongol	Chifeng	Linxi	0.386521	5.69581	-0.001672	-0.420782	-0.097692	0.000124	-0.001654	-7.26409	-0.003795	1.01241	0.252744	-0.001079	-12.5357
China	Nei Mongol	Chifeng	Ongniud	-1.18462	-1.62334	0.00764	-0.032252	0.108811	-5.5e-05	1.12051	4.74137	-0.016112	-0.271516	-0.090705	0.000146	-5.04996
China	Nei Mongol	Hohhot	Hohhot	1.08388	6.76694	-0.00739	-0.253567	-0.109659	7.8e-05	-0.205786	-1.41152	-0.000287	0.041499	0.042474	-1.3e-05	-34.2291
China	Nei Mongol	Hohhot	Horinger	-0.678578	-9.83511	0.005716	0.491315	0.079964	-7.3e-05	0.81658	8.7405	-0.007058	-0.596885	-0.13344	0.000183	17.2553
China	Nei Mongol	Hohhot	Togtoh	0.043027	3.91631	-0.00092	-0.19754	0.011158	-1.8e-05	-0.887523	-2.2342	0.008626	0.05422	0.136568	-0.000189	-8.18002
China	Nei Mongol	Hohhot	Tumd Left	0.227852	0.165515	-0.007386	-0.042551	0.001043	2.9e-05	-0.816081	2.89147	0.013491	-0.238916	0.084051	-0.000177	-5.30675
China	Nei Mongol	Hohhot	Tumd Right	-0.116255	-2.61818	-0.000869	0.15665	0.033122	-4e-05	0.131614	4.60869	0.004728	-0.229627	-0.066445	1.9e-05	-4.66007
China	Nei Mongol	Hulunbuir	Arun	0.020662	-0.267707	-1.4e-05	0.028034	0.000319	-1e-06	-0.026415	-0.450599	0.000119	0.915034	0.019793	-0.000577	1.29664
China	Nei Mongol	Hulunbuir	Chenbarag Qi	-0.079931	-5.73722	-0.000159	0.83035	0.124645	-0.000397	0.973297	-9.18135	-0.010781	-1.40072	0.295092	0.001182	-13.6917
China	Nei Mongol	Hulunbuir	Xinbarag Left	-0.009694	-1.38571	-0.000388	0.233707	0.030982	-9.6e-05	0.264378	-4.3719	-0.002386	-0.878251	0.138746	0.000763	-3.86337
China	Nei Mongol	Ordos	Dalad	1.12878	8.50169	-0.008474	-0.307131	-0.108454	7.6e-05	1.32577	10.3344	-0.014601	-0.572455	-0.157361	0.000225	-99.6516
China	Nei Mongol	Ordos	Hanggin	1.24176	-1.99457	-0.018251	0.140344	-0.123749	0.000183	1.84484	15.8551	-0.020485	-0.933566	-0.241493	0.000342	-59.2897
China	Nei Mongol	Ordos	Otog	7.18973	8.81794	-0.087327	-0.106201	-0.660477	0.000746	-2.76066	-0.828411	0.029141	-0.205022	0.389865	-0.0006	-65.5859
China	Nei Mongol	Ordos	Uxin	2.63875	0.465338	-0.020415	0.18408	-0.225177	0.000145	-0.905135	1.0791	0.000508	-0.350286	0.151992	-6.9e-05	-19.7596
China	Nei Mongol	Ulaan Chab	Liangcheng	0.476804	-3.18366	-0.005203	0.239729	-0.016711	6e-06	-0.144851	0.875815	6.8e-05	-0.179657	0.000442	8.7e-05	6.90448
China	Nei Mongol	Ulaan Chab	Shangdu	0.309147	2.10433	-0.002112	-0.101895	-0.035099	2.6e-05	0.469457	2.23122	-0.00582	-0.176405	-0.116702	0.000403	-17.1261
China	Nei Mongol	Ulaan Chab	Xinghe	-0.451127	-2.96913	0.00439	0.146883	0.047603	-5e-05	0.62242	2.59531	-0.008016	-0.219668	-0.092592	0.000221	5.83862
China	Nei Mongol	Xilin Gol	Dong Ujimqin	0.475735	2.21888	-0.00538	-0.180108	-0.027347	5.7e-05	-0.332663	-1.92272	0.006462	1.48882	0.055134	-0.001556	-8.10118
China	Ningxia Hui	Guyuan	Guyuan	-0.373811	-5.79857	0.004174	0.296766	0.031538	-3.6e-05	2.24826	10.4455	-0.017034	-0.379713	-0.28872	0.000295	-29.2978
China	Ningxia Hui	Guyuan	Longde	-5.50805	-29.6725	0.036919	1.02654	0.589131	-0.000416	5.63783	32.9543	-0.037694	-1.31434	-0.790019	0.000751	18.2242
China	Ningxia Hui	Shizuishan	Pingluo	-0.869661	-2.13425	0.014612	0.059119	0.062968	-8.1e-05	-0.879916	-1.81714	-0.000282	-0.017997	0.143899	-0.000118	34.8122
China	Ningxia Hui	Wuzhong	Qingtongxia	-4.97563	-27.2761	0.065045	0.994248	0.389796	-0.000398	1.92355	6.45675	-0.019748	-0.222963	-0.212262	0.000232	150.5
China	Ningxia Hui	Wuzhong	Wuzhong	-14.5297	-43.6953	0.172499	1.356	1.16521	-0.001105	13.4452	23.8048	-0.16091	-0.427888	-1.44197	0.001831	155.875
China	Ningxia Hui	Yinchuan	Yinchuan	-0.661769	2.48064	0.01099	-0.128644	0.039428	-4e-05	0.10794	-0.425848	-0.006707	0.007861	0.019325	-9e-06	-6.08998
China	Ningxia Hui	Yinchuan	Yongning	-0.840677	4.22791	0.020061	-0.170214	0.028613	-5.6e-05	-0.599591	-8.97003	-0.011521	0.370942	0.142627	-7.2e-05	26.4571
China	Qinghai	Haibei Tibetan	Menyuan Hui	1.34562	-0.993436	-0.028687	3.83924	0.03031	-0.003685	-2.3253	10.4109	0.048427	1.20659	-1.01735	-0.009615	2.5249
China	Qinghai	Haidong	Hualong Hui	-5.93458	-49.8232	0.034285	2.2403	0.973206	-0.000915	-11.5652	-68.8002	0.096889	3.44916	2.87451	-0.005927	441.755
China	Qinghai	Haidong	Huzhu Tu	-3.48418	-29.5339	0.02135	1.41545	0.638387	-0.000745	-10.1706	-53.1314	0.11142	3.1663	2.48154	-0.006563	286.211
China	Qinghai	Haidong	Minhe Hui and Tu	-13.4263	-81.3518	0.093704	3.15036	1.69784	-0.001489	-10.8876	-43.2932	0.091032	1.3842	1.87243	-0.002672	651.048
China	Qinghai	Haidong	Ping'an	-7.87963	-70.0453	0.057276	4.29897	1.6037	-0.002359	-1.55431	-3.02465	0.009105	-1.42961	0.701059	-0.001892	254.036
China	Qinghai	Haidong	Xunhua Salar	-17.8328	-121.597	0.112781	5.0874	2.66352	-0.002484	10.8394	94.5125	-0.071381	-5.3603	-2.50331	0.003814	276.649
China	Qinghai	Hainan Tibetan	Gonghe	0.382859	8.31434	0.001805	-0.394538	-0.067416	-1.3e-05	1.51918	4.2472	-0.029625	9.52877	-0.222407	-0.018592	-55.0504
China	Qinghai	Hainan Tibetan	Guinan	1.78109	19.4585	-0.016801	-1.19043	-0.199285	0.000245	-0.426018	-12.019	0.007767	4.30182	0.268611	-0.00303	-75.9435
China	Qinghai	Hainan Tibetan	Tongde	-5.81035	-20.714	0.03146	0.140408	0.792209	-0.000582	0.991754	-26.0789	-0.019629	9.26886	0.818795	-0.009103	133.91
China	Qinghai	Haixi Mongol and Tibetan	Delingha	-0.470189	1.3415	0.001807	-0.119596	0.069066	-4.3e-05	0.335213	-1.50385	-0.008948	0.609209	0.031448	-0.00151	-4.7543
China	Qinghai	Haixi Mongol and Tibetan	Dulan	4.11022	17.8762	-0.036525	-0.582722	-0.379399	0.000314	-8.02802	-42.1775	0.117093	3.17658	2.0822	-0.007705	-8.65226
China	Qinghai	Haixi Mongol and Tibetan	Wulan	1.7578	12.0111	-0.010998	-0.537799	-0.245585	0.000218	0.511122	9.91799	-0.014302	6.21776	-0.56595	-0.018603	-61.08
China	Qinghai	Huangnan Tibetan	Jainca	-4.4718	-51.0639	0.026067	3.26603	1.14174	-0.001698	1.18765	11.9436	-0.011785	-1.20447	-0.149123	-0.000273	118.076
China	Qinghai	Xining	Datong Hui and Tu	-2.58541	-35.3085	0.01729	2.81739	0.755696	-0.001562	-4.46952	-35.2792	0.054092	3.11825	1.94837	-0.009779	154.376
China	Qinghai	Xining	Huangzhong	-3.5322	-25.564	0.021006	1.08386	0.720567	-0.000892	-2.44728	-23.7684	0.018303	1.83058	1.15029	-0.003955	142.034
China	Shaanxi	Ankang	Xunyang	-0.570088	-6.50965	0.001452	0.165378	0.037945	-6e-06	3.81577	32.9374	-0.01336	-0.902017	-0.325016	9.7e-05	-201.346
China	Shaanxi	Baoji	Fengxiang	0.940106	14.7003	-0.003105	-0.459913	-0.079781	2.3e-05	1.5504	17.1379	-0.006503	-0.610541	-0.096387	1.9e-05	-236.91
China	Shaanxi	Baoji	Fufeng	-1.92347	-6.84849	0.007406	0.110428	0.135816	-3.6e-05	0.009298	4.98757	-0.000951	-0.240965	-0.011206	1.8e-05	54.4399
China	Shaanxi	Baoji	Long	-0.509055	1.08699	0.002907	-0.050046	0.045677	-2.3e-05	1.82793	20.9621	-0.007028	-0.770628	-0.138974	3.1e-05	-149.915
China	Shaanxi	Baoji	Qianyang	1.77669	3.59594	-0.007348	0.021204	-0.131978	4e-05	-1.18343	7.44559	0.006742	-0.431233	0.135163	-7.6e-05	-89.3233
China	Shaanxi	Baoji	Qishan	-1.2818	-0.027486	0.004965	-0.106477	0.094385	-2.7e-05	0.899461	16.9643	-0.003974	-0.683337	-0.057891	1.8e-05	-89.9633
China	Shaanxi	Hanzhong	Chenggu	0.726948	9.7551	-0.002021	-0.250291	-0.052281	1.1e-05	-2.24663	-15.1311	0.008028	0.34304	0.183658	-5.4e-05	48.1387
China	Shaanxi	Hanzhong	Hanzhong	-6.79841	-47.6331	0.021481	0.975876	0.475451	-0.000107	-13.06	-114.518	0.046711	3.14329	1.01278	-0.000282	1439.34
China	Shaanxi	Hanzhong	Mian	0.472684	8.45762	-0.00151	-0.254434	-0.037179	9e-06	-10.0356	-54.4138	0.03477	1.02865	0.807979	-0.000225	452.237
China	Shaanxi	Hanzhong	Nanzheng	-2.40177	-27.4144	0.006261	0.71196	0.188921	-3.9e-05	-8.71343	-54.7642	0.027603	1.09332	0.735057	-0.000195	730.146
China	Shaanxi	Shangluo	Luonan	-1.29167	2.6602	0.005612	-0.203924	0.093965	-2.9e-05	2.10995	19.6582	-0.007892	-0.610428	-0.179046	5.7e-05	-143.633
China	Shaanxi	Shangluo	Shang	-3.81787	-29.491	0.01331	0.757436	0.313012	-8.9e-05	5.65186	18.9069	-0.019671	-0.020531	-0.519073	0.000164	45.3358
China	Shaanxi	Shangluo	Zhashui	-0.046012	-0.085323	0.000289	0.003566	0.008104	-5e-06	5.13181	39.3754	-0.01923	-1.12299	-0.489478	0.000176	-290.069
China	Shaanxi	Weinan	Chencang	1.41691	8.92421	-0.007429	-0.219157	-0.097248	3.3e-05	-2.15428	6.40838	0.013291	-0.387773	0.18068	-8.6e-05	-104.998
China	Shaanxi	Weinan	Dali	-0.494398	3.88621	0.001835	-0.149223	0.021746	-2e-06	-1.9019	-7.80577	0.010849	0.163725	0.130711	-5e-05	59.776
China	Shaanxi	Weinan	Hancheng	2.68625	9.32367	-0.016856	-0.195308	-0.165257	6.3e-05	-1.22231	15.9442	0.011779	-0.642821	0.10219	-7.1e-05	-200.745
China	Shaanxi	Weinan	Hua	-0.11593	12.6119	0.002518	-0.397603	-0.011762	-1e-06	-1.23988	-3.72868	0.005732	0.034809	0.118861	-4.8e-05	-55.0406
China	Shaanxi	Weinan	Huayin	-2.12345	-7.78182	0.008505	0.122579	0.126758	-3e-05	4.97523	31.564	-0.018917	-0.745306	-0.36131	0.000101	-196.615
China	Shaanxi	Weinan	Tongguan	0.048234	12.3643	0.002243	-0.369068	-0.019252	-1e-06	-1.08872	-4.48641	0.004832	0.067273	0.105611	-4.1e-05	-55.5526
China	Shaanxi	Weinan	Weinan	-3.06548	7.63507	0.012497	-0.45756	0.201979	-5.5e-05	8.47958	15.9475	-0.032741	0.212743	-0.670174	0.000207	-245.04
China	Shaanxi	Xi'an	Gaoling	-2.44341	-11.2735	0.009062	0.246632	0.151499	-3.4e-05	-0.240087	-0.07982	0.00365	0.021483	-0.017427	4e-06	131.073
China	Shaanxi	Xi'an	Zhouzhi	-1.49236	11.1234	0.007372	-0.423537	0.088811	-2.8e-05	-7.6972	-16.2681	0.03224	-0.059313	0.601534	-0.000195	153.889
China	Shaanxi	Xianyang	Bin	3.04384	0.249623	-0.012828	0.212841	-0.224158	6.8e-05	5.6334	33.26	-0.02899	-0.957045	-0.440581	0.000179	-312.306
China	Shaanxi	Xianyang	Changwu	0.706999	4.5751	-0.002019	-0.08203	-0.052222	8e-06	4.76368	30.7006	-0.024153	-0.959243	-0.390819	0.000163	-277.451
China	Shaanxi	Xianyang	Qian	0.587474	8.2103	-0.0019	-0.204083	-0.047563	1.3e-05	-1.69194	-2.42085	0.007583	-0.064561	0.149152	-5.6e-05	-36.546
China	Shaanxi	Xianyang	Wugong	-4.44011	-1.32434	0.017485	-0.217747	0.280429	-7e-05	-5.66537	-16.6569	0.023734	0.146547	0.407651	-0.000121	280.864
China	Shaanxi	Xianyang	Xianyang	-7.99664	-1.17115	0.030607	-0.464902	0.519109	-0.000129	-2.60829	-20.9757	0.015905	0.673431	0.153171	-6.1e-05	307.556
China	Shaanxi	Xianyang	Xunyi	1.72881	8.8916	-0.008465	-0.211184	-0.126956	4.4e-05	0.841366	10.1617	-0.002961	-0.371948	-0.052429	5e-06	-153.725
China	Shaanxi	Yan'an	Huangling	-2.19298	4.92146	0.012943	-0.285093	0.146813	-5.9e-05	-0.812853	-5.88322	0.003586	0.176133	0.063526	-1.7e-05	36.6986
China	Shaanxi	Yan'an	Zhidan	5.0199	19.548	-0.028302	-0.45417	-0.451286	0.000228	-4.19226	-25.1201	0.024063	0.865793	0.52803	-0.000384	-15.2749
China	Shaanxi	Yan'an	Zichang	1.93486	4.29782	-0.012308	-0.056031	-0.167917	9.4e-05	-0.655882	-4.4754	0.002848	0.144117	0.096246	-6.8e-05	-17.4007
China	Shaanxi	Yulin	Yulin	6.88365	25.5043	-0.046039	-0.635449	-0.63598	0.000391	-0.056847	-3.19177	0.00124	0.199339	0.02391	-5e-05	-189.97
China	Shandong	Binzhou	Binxian	2.14291	34.6749	-0.00968	-1.00787	-0.149499	4.5e-05	-8.12495	-71.3421	0.039619	2.13614	0.610256	-0.000221	282.786
China	Shandong	Binzhou	Boxing	4.17868	9.77924	-0.020282	-0.104352	-0.267966	8.3e-05	-5.36192	-5.40749	0.028499	-0.136263	0.410856	-0.000166	-32.8716
China	Shandong	Binzhou	Huimin	-3.72553	-6.25019	0.013761	-0.036394	0.225955	-5.1e-05	0.710284	8.94069	-0.001094	-0.233506	-0.055606	9e-06	36.8277
China	Shandong	Binzhou	Wudi	-3.06202	3.9972	0.013281	-0.319913	0.192692	-5.3e-05	0.261109	7.07325	-0.000484	-0.212368	-0.017117	1e-06	-39.419
China	Shandong	Binzhou	Yangxin	-3.66388	-11.8719	0.014176	0.149584	0.222268	-5.2e-05	1.48245	21.0453	-0.005548	-0.631998	-0.108981	3.1e-05	-13.4709
China	Shandong	Binzhou	Zhanhua	4.87314	37.6483	-0.023171	-0.982438	-0.310738	9.5e-05	-3.03684	-10.0776	0.016066	0.200052	0.237234	-9.9e-05	-252.188
China	Shandong	Binzhou	Zouping	-0.167025	-8.08923	-0.001383	0.208496	0.007991	7e-06	-2.36326	12.8141	0.015323	-0.551342	0.176385	-8.4e-05	5.69123
China	Shandong	Dezhou	Dezhou	-4.30517	-23.4591	0.016838	0.468741	0.246774	-5.5e-05	2.37552	20.975	-0.011732	-0.582374	-0.151092	4.7e-05	82.666
China	Shandong	Dezhou	Leling	-3.7367	-12.5802	0.014176	0.170201	0.22825	-5.3e-05	1.06099	17.081	-0.003249	-0.523117	-0.082381	2.2e-05	27.37
China	Shandong	Dezhou	Ling	-5.16917	-19.1621	0.020417	0.29299	0.302204	-7e-05	1.76588	15.6185	-0.007722	-0.419383	-0.116799	3.4e-05	103.443
China	Shandong	Dezhou	Linyi	-5.74505	-23.4247	0.021286	0.376573	0.341394	-7.5e-05	2.64559	21.9166	-0.010076	-0.553705	-0.187422	5e-05	90.4551
China	Shandong	Dezhou	Ningjin	-5.47314	-39.5035	0.022008	0.925464	0.331507	-8.1e-05	1.28689	44.8689	-0.004503	-1.53079	-0.08316	1.6e-05	70.5913
China	Shandong	Dezhou	Pingyuan	-4.94598	-1.94412	0.018406	-0.245299	0.28983	-6.2e-05	3.33394	17.9109	-0.013813	-0.353346	-0.23913	7.1e-05	-75.2383
China	Shandong	Dezhou	Qihe	-4.5492	-18.8378	0.01538	0.28405	0.261385	-5e-05	6.15048	30.297	-0.027492	-0.633839	-0.409969	0.000121	-68.5321
China	Shandong	Dezhou	Qingyun	-3.59985	5.31182	0.015209	-0.368051	0.214471	-5.4e-05	1.94327	1.58574	-0.01186	0.055424	-0.141799	6.4e-05	-17.0047
China	Shandong	Dezhou	Wucheng	-0.915006	-3.17818	0.001106	0.010352	0.045316	1e-06	2.50549	25.4781	-0.009783	-0.691952	-0.163717	3.9e-05	-170.296
China	Shandong	Dezhou	Xiajin	-2.56869	-10.5387	0.007289	0.121303	0.145469	-2.2e-05	-1.36048	21.2019	0.012137	-0.710136	0.101917	-6.4e-05	-13.1422
China	Shandong	Dezhou	Yuncheng	-4.68353	-24.4676	0.015665	0.442787	0.2668	-5e-05	2.30744	23.4583	-0.009283	-0.632454	-0.148925	3.7e-05	83.1809
China	Shandong	Dongying	Guangrao	4.24055	15.7957	-0.01961	-0.280673	-0.27297	8.2e-05	-4.26886	-5.52111	0.022909	-0.057498	0.328157	-0.000134	-95.6868
China	Shandong	Dongying	Hekou	-0.17669	-11.1226	0.001328	0.360262	0.012654	-6e-06	-6.5795	-19.4072	0.033697	0.284551	0.504001	-0.000197	290.873
China	Shandong	Dongying	Kenli	1.86608	21.3649	-0.010761	-0.694454	-0.130394	5.5e-05	3.29475	11.4883	-0.017096	-0.193429	-0.283113	0.000124	-270.896
China	Shandong	Dongying	Lijin	3.67601	16.1509	-0.018926	-0.353618	-0.243248	8.4e-05	-0.541372	-1.07045	0.004662	0.031844	0.04907	-3.5e-05	-156.791
China	Shandong	Heze	Cao	5.60006	32.0625	-0.021898	-0.647265	-0.325517	7.4e-05	-3.18375	-5.40966	0.017527	0.030416	0.214619	-7.9e-05	-285.211
China	Shandong	Heze	Chengwu	1.81872	-8.33975	-0.010953	0.293401	-0.105121	3.7e-05	-4.31298	11.1024	0.026926	-0.547373	0.293047	-0.000124	12.4437
China	Shandong	Heze	Dingtao	-3.17384	-23.2871	0.008345	0.456431	0.186963	-3e-05	1.34081	4.68999	0.001327	0.011554	-0.083518	-1e-05	190.479
China	Shandong	Heze	Dongming	-1.84498	-14.0961	0.003687	0.269648	0.110868	-1.4e-05	3.31291	29.411	-0.01177	-0.734183	-0.212634	4.7e-05	-117.207
China	Shandong	Heze	Heze	-1.27806	-41.6295	0.001157	1.1415	0.100409	-1.5e-05	-19.2505	-21.4077	0.094562	-0.400061	1.29094	-0.000426	774.435
China	Shandong	Heze	Juancheng	-0.333115	0.398124	-0.001543	-0.07831	0.020265	5e-06	-0.159863	8.85498	0.004685	-0.257087	0.015008	-2.5e-05	-59.5375
China	Shandong	Heze	Juye	-1.0186	-10.5286	0.002872	0.242965	0.062498	-1.1e-05	-4.03231	-21.8097	0.022	0.540567	0.273981	-0.000101	312.488
China	Shandong	Heze	Shan	2.52757	24.75	-0.009546	-0.596078	-0.151532	3.4e-05	-0.474297	-9.28899	0.007474	0.375309	0.029165	-3.2e-05	-189.123
China	Shandong	Heze	Yucheng	-1.52209	-15.665	0.003852	0.355967	0.090579	-1.4e-05	-1.81474	0.090183	0.012391	-0.065839	0.128712	-6.1e-05	175.2
China	Shandong	Jinan	Changqing	6.55287	18.3122	-0.027657	-0.220909	-0.403086	0.000105	-11.1711	-17.9238	0.056474	-0.024033	0.800675	-0.000289	17.0234
China	Shandong	Jinan	Jinan	0.678339	-2.16946	-0.003484	0.082222	-0.040206	1.3e-05	-3.88912	1.94948	0.021729	-0.272099	0.274983	-0.000109	41.304
China	Shandong	Jinan	Jiyang	-2.9344	-20.5436	0.010079	0.432033	0.175634	-3.6e-05	-1.82926	20.3299	0.014835	-0.739601	0.124484	-7.1e-05	85.8095
China	Shandong	Jinan	Pingyin	4.02527	-8.88002	-0.019239	0.442378	-0.253342	7.5e-05	-12.32	-4.35935	0.066722	-0.495322	0.873411	-0.000332	191.396
China	Shandong	Jinan	Shanghe	-1.5823	-15.5551	0.004741	0.365828	0.090398	-1.5e-05	-3.11401	5.12787	0.018327	-0.322473	0.228145	-9.7e-05	150.901
China	Shandong	Jinan	Zhangqiu	3.77999	16.3519	-0.017051	-0.327226	-0.238045	6.8e-05	-5.7295	-3.91507	0.029505	-0.222363	0.426009	-0.000163	-82.9162
China	Shandong	Jining	Jiaxiang	-3.09385	-13.6569	0.010118	0.195899	0.188786	-3.8e-05	3.24693	7.21306	-0.01326	-0.007587	-0.228574	6.6e-05	72.5787
China	Shandong	Jining	Jining	-1.73864	-2.51243	0.006091	-0.049293	0.10558	-2.3e-05	1.51053	6.77212	-0.006053	-0.111611	-0.111602	3.3e-05	-14.1684
China	Shandong	Jining	Jinxiang	0.560883	13.4174	-0.003495	-0.411741	-0.029519	1e-05	2.51759	16.143	-0.00877	-0.34685	-0.178973	4.5e-05	-266.704
China	Shandong	Jining	Liangshan	-1.50649	-0.044725	0.005366	-0.097891	0.09011	-2e-05	3.28308	22.0957	-0.014584	-0.548312	-0.224548	6.9e-05	-176.018
China	Shandong	Jining	Qufu	4.49018	34.9093	-0.016481	-0.811831	-0.278871	6.3e-05	0.206187	-18.6148	-0.002804	0.653967	-0.012018	1.3e-05	-218.092
China	Shandong	Jining	Sishui	-1.53552	7.10256	0.005843	-0.357602	0.107523	-2.7e-05	6.39156	20.4548	-0.02621	-0.211481	-0.474887	0.000143	-262.843
China	Shandong	Jining	Weishan	0.841642	9.13519	-0.003343	-0.237335	-0.051706	1.2e-05	0.612458	3.71908	-0.000948	-0.066215	-0.045477	7e-06	-121.928
China	Shandong	Jining	Wenshang	-0.788412	-13.2549	0.001247	0.329476	0.042417	-2e-06	-1.82113	0.697111	0.010061	-0.112312	0.130166	-5.1e-05	146.357
China	Shandong	Jining	Yanzhou	4.43336	16.4326	-0.016936	-0.23938	-0.277118	6.6e-05	-3.70194	-14.2073	0.017148	0.269415	0.262051	-8.5e-05	-51.7437
China	Shandong	Jining	Yutai	-8.26566	-37.4843	0.030225	0.625295	0.504096	-0.000113	5.21168	10.4641	-0.024421	-0.038911	-0.362321	0.000118	307.003
China	Shandong	Laiwu	Laiwu	5.74848	16.5092	-0.023049	-0.164279	-0.373551	9.8e-05	-7.67959	-17.065	0.035582	0.057153	0.593176	-0.000212	-2.25278
China	Shandong	Liaocheng	Chiping	-2.00927	-1.46179	0.005918	-0.101623	0.112755	-1.8e-05	4.24775	25.1952	-0.019058	-0.583627	-0.288508	8.8e-05	-185.272
China	Shandong	Liaocheng	Dong'e	0.468616	9.89861	-0.003789	-0.311155	-0.030708	1.5e-05	0.690947	17.3087	-0.001922	-0.522195	-0.050208	1e-05	-214.633
China	Shandong	Liaocheng	Gaotang	-1.71483	-1.66241	0.004517	-0.08688	0.094096	-1.3e-05	1.03896	17.6359	-0.001177	-0.478823	-0.070399	5e-06	-97.2766
China	Shandong	Liaocheng	Guan	2.15666	12.9103	-0.011835	-0.323175	-0.133442	4.5e-05	1.72723	20.507	-0.005524	-0.554806	-0.114924	2.3e-05	-303.529
China	Shandong	Liaocheng	Liaocheng	-1.42905	-0.34205	0.005013	-0.085145	0.081798	-1.6e-05	1.62031	16.8696	-0.007159	-0.465859	-0.114673	3.6e-05	-111.76
China	Shandong	Liaocheng	Linqing	0.72695	10.8081	-0.005143	-0.321352	-0.051223	2.2e-05	3.48006	22.5224	-0.016664	-0.553973	-0.236377	7.6e-05	-296.172
China	Shandong	Liaocheng	Shenxian	-0.305392	4.23379	-0.001431	-0.192588	0.017213	5e-06	2.11732	16.956	-0.008393	-0.419849	-0.146567	4e-05	-171.349
China	Shandong	Liaocheng	Yanggu	1.21387	6.8301	-0.006586	-0.172731	-0.076213	2.5e-05	-0.503274	14.5421	0.003998	-0.490835	0.034733	-1.9e-05	-168.637
China	Shandong	Linyi	Cangshan	4.99557	35.0281	-0.017049	-0.758444	-0.302971	6.3e-05	1.04322	10.3004	-0.004583	-0.271793	-0.080209	2.7e-05	-458.775
China	Shandong	Linyi	Feixian	6.19827	30.5507	-0.022646	-0.578604	-0.397003	9.3e-05	2.53967	11.0276	-0.009737	-0.168692	-0.18667	5.3e-05	-453.371
China	Shandong	Linyi	Junan	3.59953	6.50582	-0.013214	0.054465	-0.238859	5.9e-05	2.10052	33.1063	-0.008918	-1.08054	-0.16608	5.5e-05	-355.385
China	Shandong	Linyi	Linshu	1.15098	14.1384	-0.003818	-0.381374	-0.073632	1.6e-05	2.07112	4.27148	-0.006732	0.034904	-0.157673	4e-05	-189.385
China	Shandong	Linyi	Linyi	5.06237	63.7306	-0.015456	-1.64336	-0.327487	6.4e-05	5.98655	-30.2005	-0.024801	1.58448	-0.430348	0.000129	-477.394
China	Shandong	Linyi	Mengyin	7.14942	35.1705	-0.027155	-0.669872	-0.465292	0.000115	-2.27501	-11.0394	0.011625	0.274234	0.174033	-6.7e-05	-283.905
China	Shandong	Linyi	Pingyi	4.50476	20.9205	-0.016504	-0.365715	-0.288384	6.8e-05	-1.24542	0.632833	0.006033	-0.107358	0.093496	-3.3e-05	-226.125
China	Shandong	Linyi	Tancheng	-0.025382	11.9115	-0.000993	-0.407921	0.010615	0	6.89675	23.2864	-0.027618	-0.277877	-0.482382	0.000135	-365.236
China	Shandong	Linyi	Yinan	4.22414	29.2866	-0.016126	-0.696215	-0.278717	7.1e-05	0.84028	5.16332	-0.000723	-0.057865	-0.072677	1e-05	-338.098
China	Shandong	Linyi	Yishui	3.82794	31.234	-0.015258	-0.80981	-0.256898	6.9e-05	2.94677	14.879	-0.010086	-0.252848	-0.237794	6.6e-05	-431.054
China	Shandong	Qingdao	Huangdao	0.955594	6.34277	-0.003079	-0.145006	-0.067211	1.5e-05	3.48022	17.9351	-0.012734	-0.346192	-0.262428	7.3e-05	-236.683
China	Shandong	Qingdao	Jiaonan	-0.680068	0.71012	0.002808	-0.077672	0.050678	-1.5e-05	-0.194385	0.7622	0.002447	-0.014061	0.013824	-1.4e-05	-2.29428
China	Shandong	Qingdao	Jimo	1.73207	23.2402	-0.004655	-0.6751	-0.127972	2.6e-05	-0.762724	-19.4783	0.001637	0.676109	0.073305	-1.7e-05	-58.2387
China	Shandong	Qingdao	Laixi	1.68746	10.4944	-0.00611	-0.230039	-0.130103	3.7e-05	-0.835326	-5.54944	0.003665	0.14244	0.090257	-4e-05	-57.9846
China	Shandong	Qingdao	Pingdu	1.10696	-0.944285	-0.005079	0.105905	-0.084629	2.8e-05	-2.63097	-14.2827	0.012509	0.349435	0.216932	-8.2e-05	116.372
China	Shandong	Rizhao	Juxian	2.99536	18.1313	-0.011504	-0.401184	-0.209239	5.6e-05	1.39013	10.9967	-0.005571	-0.30403	-0.104585	3.2e-05	-268.09
China	Shandong	Rizhao	Rizhao	3.53475	24.5342	-0.01242	-0.57934	-0.251924	6.3e-05	0.247556	5.89128	-0.001877	-0.204683	-0.018802	1.1e-05	-270.363
China	Shandong	Rizhao	Wulian	1.10523	5.10162	-0.004362	-0.099195	-0.08479	2.5e-05	-0.339513	-2.13991	0.002297	0.058976	0.030725	-1.7e-05	-32.3045
China	Shandong	Tai'an	Dongping	11.1279	39.9919	-0.044114	-0.583173	-0.675845	0.000163	-7.47269	-6.19372	0.03421	-0.258656	0.529541	-0.000172	-358.765
China	Shandong	Tai'an	Feicheng	3.87306	0.447428	-0.016484	0.198643	-0.238743	6.2e-05	-6.9157	-13.8936	0.033585	0.062506	0.495767	-0.000172	123.609
China	Shandong	Tai'an	Ningyang	1.65205	-0.750104	-0.007409	0.106912	-0.102457	2.8e-05	-1.02065	4.59021	0.005573	-0.220783	0.077039	-3.1e-05	-36.4628
China	Shandong	Tai'an	Tai An	1.84756	4.86165	-0.007638	-0.039834	-0.118909	3.2e-05	-0.87031	5.33253	0.004256	-0.259646	0.070465	-2.8e-05	-90.2577
China	Shandong	Weifang	Anqiu	3.20668	34.6082	-0.012816	-0.95697	-0.218291	5.9e-05	-0.126501	-8.23082	-0.000592	0.296728	0.014245	2e-06	-245.482
China	Shandong	Weifang	Changle	1.05514	16.2059	-0.00436	-0.473162	-0.070714	1.9e-05	0.236143	4.14734	-0.000505	-0.125613	-0.013696	1e-06	-170.142
China	Shandong	Weifang	Changyi	2.74924	28.2671	-0.010226	-0.754034	-0.186488	4.7e-05	-0.842791	-14.1661	0.002323	0.460392	0.067114	-1.4e-05	-146.103
China	Shandong	Weifang	Gaomi	3.49377	33.2834	-0.013875	-0.91933	-0.247906	6.9e-05	-1.04008	-11.4828	0.003206	0.344917	0.082117	-1.9e-05	-194.675
China	Shandong	Weifang	Linqu	-2.33562	14.3374	0.008993	-0.687555	0.16268	-4.3e-05	8.77759	37.6414	-0.035856	-0.644005	-0.712763	0.000237	-428.889
China	Shandong	Weifang	Qingzhou	-0.497887	5.7404	0.00214	-0.218308	0.02952	-8e-06	1.26894	14.1531	-0.006017	-0.45363	-0.092551	3.3e-05	-143.513
China	Shandong	Weifang	Shouguang	6.68157	32.3718	-0.029426	-0.657432	-0.43875	0.000127	-5.08931	-19.8528	0.024448	0.389294	0.396999	-0.000148	-149.458
China	Shandong	Weifang	Weifang Shíå	1.53036	17.5935	-0.003605	-0.434853	-0.102166	1.6e-05	1.00381	1.39188	-0.009116	-0.034134	-0.071548	5.1e-05	-177.474
China	Shandong	Weifang	Zhucheng	2.4434	8.28228	-0.01077	-0.102604	-0.179105	5.7e-05	2.908	24.7094	-0.010411	-0.714762	-0.225873	6.3e-05	-291.934
China	Shandong	Weihai	Rencheng	1.73006	22.9331	-0.005757	-0.752013	-0.134139	3.6e-05	0.513137	-10.1934	-0.000988	0.528678	-0.054969	1.4e-05	-118.829
China	Shandong	Weihai	Rushan	-0.1058	10.925	0.001369	-0.438723	0.0133	-1e-05	2.30646	5.69622	-0.008387	0.050029	-0.196796	6e-05	-143.064
China	Shandong	Weihai	Weihai	2.54906	28.9363	-0.006704	-0.865817	-0.21032	4.5e-05	1.07465	-15.0977	-0.004963	0.777715	-0.096574	4.1e-05	-150.991
China	Shandong	Weihai	Wendeng	2.10826	23.0731	-0.007011	-0.695337	-0.160708	4.2e-05	2.02566	3.89179	-0.007384	0.087171	-0.173928	5.4e-05	-238.736
China	Shandong	Yantai	Haiyang	-0.783942	5.6368	0.003944	-0.276459	0.066379	-2.5e-05	3.74111	14.6741	-0.014895	-0.214611	-0.319012	0.000108	-171.763
China	Shandong	Yantai	Laizhou	3.76545	40.5381	-0.011106	-1.10443	-0.275193	5.9e-05	-2.51209	-25.2502	0.007423	0.72538	0.218747	-5.7e-05	-150.479
China	Shandong	Yantai	Muping	1.3823	22.7284	-0.004967	-0.77161	-0.098355	2.6e-05	2.22502	1.44494	-0.007586	0.224171	-0.195791	5.9e-05	-212.997
China	Shandong	Yantai	Penglai	2.40191	21.4152	-0.008534	-0.587295	-0.174794	4.6e-05	-0.552798	-11.9084	0.00295	0.459725	0.056167	-2.8e-05	-109.071
China	Shandong	Yantai	Qixia	0.280275	16.0875	4.1e-05	-0.600378	-0.014914	-4e-06	1.04617	-5.95281	-0.004387	0.385128	-0.097367	3.8e-05	-89.3923
China	Shandong	Yantai	Yantai	0.415801	16.3813	-0.000415	-0.607813	-0.028837	1e-06	3.49415	9.9125	-0.013253	0.016449	-0.308863	0.000105	-225.898
China	Shandong	Yantai	Zhaoyuan	1.09621	13.1843	-0.00265	-0.370849	-0.081097	1.4e-05	0.317371	-1.02111	-0.00398	0.024552	-0.024239	2.9e-05	-101.287
China	Shandong	Zaozhuang	Teng	-3.1572	-8.92318	0.012825	0.100651	0.188528	-4.7e-05	6.01661	9.02182	-0.026784	0.094616	-0.425538	0.000135	-21.9257
China	Shandong	Zibo	Gaoqing	-1.17122	-0.059397	0.000839	-0.142868	0.073414	-3e-06	1.43126	22.773	-0.000554	-0.616637	-0.109676	4e-06	-155.31
China	Shandong	Zibo	Huantai	10.8362	55.1472	-0.043512	-1.09196	-0.715506	0.00019	4.87791	48.9021	-0.025381	-1.5591	-0.355002	0.000137	-962.019
China	Shandong	Zibo	Zibo	-2.04056	-0.028695	0.012127	-0.06397	0.129706	-5e-05	3.31946	23.8467	-0.021646	-0.757892	-0.246164	0.000123	-164.504
China	Shanghai	Shanghai	Fengxian	-0.313111	-2.0099	0.001463	0.046548	0.022982	-8e-06	-0.699232	-20.3614	0.001265	0.6355	0.037379	-2e-06	189.521
China	Shanxi	Changzhi	Changzhi Shíå	1.9028	8.80774	-0.009274	-0.199069	-0.17137	7.5e-05	4.65198	21.1213	-0.025183	-0.534868	-0.45749	0.000243	-231.748
China	Shanxi	Changzhi	Changzhi Xiíæn	-1.77947	-7.50254	0.008084	0.142457	0.146032	-5.6e-05	-2.67522	-13.0241	0.013559	0.312972	0.292773	-0.000154	163.186
China	Shanxi	Changzhi	Huguan	-3.4739	-21.5012	0.017206	0.610367	0.287405	-0.000118	0.05117	4.20693	-0.002148	-0.290934	0.019896	1e-06	150.405
China	Shanxi	Changzhi	Lucheng	-3.60486	-22.3477	0.019879	0.653864	0.286043	-0.000127	-1.06644	6.68772	0.006125	-0.46755	0.112967	-6e-05	155.463
China	Shanxi	Changzhi	Pingshun	1.35859	12.6883	-0.003939	-0.360836	-0.119072	3.4e-05	2.37984	0.985541	-0.015112	0.149371	-0.205026	0.000119	-131.497
China	Shanxi	Changzhi	Tunliu	1.4845	3.8861	-0.007142	-0.039824	-0.132881	5.6e-05	-3.78845	-15.4591	0.021356	0.377033	0.389001	-0.000218	76.2062
China	Shanxi	Changzhi	Wuxiang	2.02162	5.73654	-0.009462	-0.056575	-0.193589	8.7e-05	-1.58214	-9.5998	0.006664	0.260993	0.200715	-0.000107	6.11074
China	Shanxi	Changzhi	Xiangyuan	1.54406	6.06893	-0.006436	-0.10909	-0.137056	5e-05	-1.48639	-6.46424	0.007118	0.133451	0.173139	-9e-05	-9.26408
China	Shanxi	Changzhi	Zhangzi	-0.510368	-7.98173	0.002163	0.273056	0.03448	-9e-06	-3.77688	-22.8142	0.019098	0.673864	0.37831	-0.000186	219.154
China	Shanxi	Datong	Tianzhen	-1.61896	-8.27173	0.014219	0.334803	0.163586	-0.000143	-9.91108	-70.2008	0.066489	3.41482	1.87346	-0.002415	328.478
China	Shanxi	Datong	Yanggao	1.32497	3.34401	-0.005981	0.001874	-0.143942	6.6e-05	-8.29819	-64.9745	0.054801	3.39968	1.5884	-0.002015	216.235
China	Shanxi	Jincheng	Gaoping	-1.01141	-7.19607	0.00385	0.185199	0.069528	-1.7e-05	6.97358	30.9795	-0.036194	-0.748783	-0.612521	0.000282	-190.977
China	Shanxi	Jinzhong	Heshun	-0.795752	-14.922	0.004332	0.644233	0.085363	-5.2e-05	-0.329292	14.3911	0.005426	-0.875416	0.010156	-3.7e-05	30.0751
China	Shanxi	Jinzhong	Pingyao	-1.36429	-9.98978	0.005376	0.267443	0.100502	-2.9e-05	0.233086	-2.48156	-0.000814	0.169759	-0.007555	-5e-06	90.6112
China	Shanxi	Jinzhong	Qi	0.816383	-8.7944	-0.006409	0.389532	-0.069532	4.5e-05	-0.432369	-0.255563	0.003869	-0.006744	0.04586	-4e-05	54.2084
China	Shanxi	Jinzhong	Taigu	2.73395	4.94907	-0.015863	0.000339	-0.247513	0.00013	0.30325	2.19252	-0.002259	-0.089359	-0.021386	1.2e-05	-67.5147
China	Shanxi	Jinzhong	Yuci	6.14423	23.9306	-0.033711	-0.515424	-0.542816	0.000263	-0.796564	-8.30404	0.002468	0.344083	0.128866	-8.8e-05	-163.194
China	Shanxi	Jinzhong	Zuoquan	-2.03667	-13.881	0.010692	0.440012	0.191305	-9.6e-05	1.57278	12.4711	-0.006502	-0.465117	-0.180007	9e-05	24.4558
China	Shanxi	Linfen	Anze	0.691803	2.08576	-0.005115	-0.056659	-0.062069	3.7e-05	-1.21763	-14.2698	0.006208	0.555072	0.122119	-5.8e-05	71.8277
China	Shanxi	Linfen	Fushan	0.011844	-2.57458	-0.000864	0.076935	-0.008498	9e-06	-0.263942	1.18475	0.002484	-0.052519	0.038815	-2.7e-05	12.2294
China	Shanxi	Linfen	Gu	0.498521	1.21882	-0.003221	-0.023921	-0.036385	1.7e-05	-1.52392	0.806847	0.009696	-0.151328	0.137274	-7.5e-05	-2.63349
China	Shanxi	Linfen	Hongtong	0.160757	-7.69897	-0.001859	0.277822	-0.014244	1.1e-05	-3.4048	-8.08679	0.022114	0.10558	0.285408	-0.000151	136.414
China	Shanxi	Linfen	Houma	-0.500845	-8.41058	0.001335	0.241164	0.02657	-3e-06	-2.75045	-0.631195	0.017688	-0.146978	0.213103	-0.000102	108.579
China	Shanxi	Linfen	Huo	0.878745	0.111466	-0.005459	0.045953	-0.062377	2.7e-05	-2.37951	-6.45503	0.015201	0.089031	0.217804	-0.000123	49.6033
China	Shanxi	Linfen	Linfen	1.0891	1.76547	-0.00685	-0.008711	-0.082861	3.9e-05	1.45437	11.7619	-0.006509	-0.404365	-0.125253	4.9e-05	-102.557
China	Shanxi	Linfen	Quwo	3.07763	11.9036	-0.017615	-0.252951	-0.220754	8.7e-05	-2.19181	-3.26589	0.014812	0.000956	0.191505	-0.000105	-78.432
China	Shanxi	Linfen	Xiangfen	-1.01887	-6.373	0.001373	0.127381	0.0682	-9e-06	-5.16281	-9.07273	0.031879	0.039286	0.402817	-0.000189	178.176
China	Shanxi	Taiyuan	Qingxu	3.0743	17.4244	-0.01912	-0.535682	-0.292808	0.000171	1.12145	-0.125602	-0.01177	0.093605	-0.093289	0.000104	-132.871
China	Shanxi	Taiyuan	Taiyuan	1.45792	13.7575	-0.007743	-0.491404	-0.143503	7.5e-05	-0.407058	-11.9408	-0.001132	0.592093	0.068078	-1.2e-05	-32.0451
China	Shanxi	Yuncheng	Hejin	3.11848	14.4485	-0.019371	-0.336019	-0.203072	8e-05	-7.80592	-14.2697	0.047548	0.067106	0.610217	-0.000286	30.8699
China	Shanxi	Yuncheng	Jiang	1.73453	15.452	-0.011329	-0.466841	-0.115484	4.9e-05	-1.09519	15.8547	0.010976	-0.661728	0.092725	-7e-05	-221.717
China	Shanxi	Yuncheng	Jishan	2.61721	19.8159	-0.016618	-0.539106	-0.165291	6.4e-05	-8.396	-21.2187	0.049119	0.302481	0.65171	-0.000288	45.1687
China	Shanxi	Yuncheng	Linyi	2.40067	25.4382	-0.015669	-0.707272	-0.146325	5.6e-05	-7.80792	-10.9577	0.043641	-0.046608	0.570307	-0.000226	-67.4029
China	Shanxi	Yuncheng	Xinjiang	3.55382	0.123719	-0.022995	0.149271	-0.222485	9e-05	1.7636	20.5207	-0.006186	-0.650812	-0.13017	3.4e-05	-196.932
China	Shanxi	Yuncheng	Yongji	0.603707	11.799	-0.004574	-0.354989	-0.042113	2e-05	-2.83045	-1.39255	0.01487	-0.136922	0.214914	-8.3e-05	-52.8369
China	Sichuan	Bazhong	Nanjiang	0.300541	5.10575	-0.000292	-0.093834	-0.019652	1e-06	11.6649	71.2384	-0.035691	-1.38323	-0.924789	0.000225	-732.159
China	Sichuan	Bazhong	Pingchang	0.782876	-18.2202	-0.000749	0.646442	-0.042545	2e-06	14.1781	81.1471	-0.039677	-1.31111	-0.90258	0.000161	-831.039
China	Sichuan	Bazhong	Tongjiang	0.838379	12.7169	-0.002192	-0.316196	-0.05097	8e-06	1.14566	21.0313	-0.002356	-0.61553	-0.087035	1.4e-05	-293.001
China	Sichuan	Chengdu	Chongqing	-3.58922	-9.50854	0.010692	0.049127	0.197566	-3.2e-05	-11.1922	-49.1201	0.033658	0.630608	0.677213	-0.000123	798.873
China	Sichuan	Chengdu	Dayi	-2.6616	10.1692	0.008763	-0.465246	0.154754	-3e-05	-1.0802	-20.0549	0.000831	0.466935	0.050833	5e-06	176.166
China	Sichuan	Chengdu	Jintang	3.15157	14.0963	-0.008767	-0.172499	-0.176206	2.7e-05	-12.7542	-45.5434	0.044656	0.553532	0.79642	-0.000172	390.192
China	Sichuan	Chengdu	Peng	0.690346	-1.54888	-0.002268	0.098003	-0.042384	8e-06	4.74744	34.3509	-0.015203	-0.74525	-0.314489	6.7e-05	-346.652
China	Sichuan	Chengdu	Pujiang	-5.31612	-33.9455	0.013688	0.560131	0.304182	-4.5e-05	6.14073	77.95	-0.016204	-1.86892	-0.372211	6e-05	-353.74
China	Sichuan	Chengdu	Qionglai	-5.38675	3.83015	0.015241	-0.443999	0.295239	-4.6e-05	8.45579	18.1283	-0.026328	0.028653	-0.510973	9.6e-05	-226.129
China	Sichuan	Dazhou	Da	3.11059	31.4729	-0.006919	-0.607351	-0.170876	2.1e-05	0.956973	19.3248	-0.001589	-0.485554	-0.062417	7e-06	-553.252
China	Sichuan	Dazhou	Dazhu	2.87531	30.0432	-0.006227	-0.56618	-0.149658	1.7e-05	1.21119	17.2438	-0.002056	-0.380616	-0.078461	9e-06	-544.206
China	Sichuan	Dazhou	Kaijiang	4.23248	41.398	-0.009425	-0.776252	-0.228366	2.7e-05	3.73256	27.2879	-0.008217	-0.468874	-0.237238	3.3e-05	-812.422
China	Sichuan	Dazhou	Qu	5.67172	50.7984	-0.01399	-0.962529	-0.304812	4.1e-05	2.51309	14.2113	-0.003988	-0.152995	-0.154507	1.5e-05	-801.871
China	Sichuan	Dazhou	Wanyuan	2.34531	25.9655	-0.005224	-0.574723	-0.154985	2.3e-05	0.079062	17.9793	-6.6e-05	-0.64909	-0.003867	0	-385.531
China	Sichuan	Dazhou	Xuanhan	2.88257	15.7681	-0.006166	-0.167104	-0.165975	2e-05	-6.22103	-25.8266	0.015805	0.205212	0.397696	-6.5e-05	132.299
China	Sichuan	Deyang	Deyang	-10.8266	67.7986	0.035945	-2.4335	0.580988	-0.000104	25.219	-10.3042	-0.085445	1.97658	-1.50385	0.000304	-797.966
China	Sichuan	Deyang	Guanghan	4.68015	59.3306	-0.01292	-1.29945	-0.263975	4.1e-05	19.8751	90.0917	-0.06184	-1.2977	-1.14212	0.000203	-1814.24
China	Sichuan	Deyang	Mianzhu	2.27723	66.8319	-0.003577	-1.64264	-0.135482	1.3e-05	11.498	43.162	-0.038982	-0.555612	-0.670317	0.000134	-1239.02
China	Sichuan	Deyang	Shifang	2.187	50.7305	-0.005651	-1.26612	-0.132321	2.1e-05	17.2282	62.2728	-0.055401	-0.664532	-1.04726	0.000204	-1335.13
China	Sichuan	Deyang	Zhongjiang	-5.2878	22.1112	0.017241	-0.894787	0.281273	-4.9e-05	6.59044	28.9232	-0.015082	-0.284396	-0.35703	4e-05	-525.221
China	Sichuan	GarzíÈ Tibetan	Danba	1.57532	-0.73995	-0.004095	0.337306	-0.134672	3e-05	-11.5425	-93.7664	0.051629	3.39084	1.58274	-0.000963	466.645
China	Sichuan	GarzíÈ Tibetan	Luding	-7.6934	-60.1111	0.016582	1.02957	0.491436	-6.8e-05	-4.13106	-40.9479	0.015667	1.36219	0.347518	-0.000113	988.885
China	Sichuan	Guang'an	Guang'an	4.81149	63.1657	-0.011415	-1.35951	-0.247938	3e-05	-3.93994	-85.7538	0.012357	2.28827	0.230815	-4.2e-05	83.2867
China	Sichuan	Guang'an	Huayun	1.0118	-35.2265	-0.003168	1.009	-0.047067	7e-06	12.9384	93.1579	-0.035145	-1.72834	-0.767055	0.000123	-779.149
China	Sichuan	Guang'an	Linshui	3.29401	51.9762	-0.00733	-1.11744	-0.171589	2e-05	0.123965	1.90335	0.002183	0.019191	-0.006558	-7e-06	-623.888
China	Sichuan	Guang'an	Wusheng	-2.24966	15.2377	0.004833	-0.571086	0.113332	-1.2e-05	0.263076	-11.6377	0.00245	0.412066	-0.019338	-7e-06	4.26462
China	Sichuan	Guang'an	Yuechi	2.49708	40.3122	-0.006498	-0.891204	-0.131193	1.8e-05	0.592788	-37.816	0.001998	1.23571	-0.030305	-8e-06	-160.957
China	Sichuan	Guangyuan	Cangxi	-2.40402	-10.0043	0.006654	0.1302	0.133205	-2e-05	18.429	93.3905	-0.05602	-1.47778	-1.1646	0.000224	-968.58
China	Sichuan	Guangyuan	Chaotian	-1.46165	-9.69576	0.004825	0.198154	0.103293	-2.4e-05	5.86014	28.3857	-0.019881	-0.466549	-0.461345	0.000124	-186.67
China	Sichuan	Guangyuan	Jiange	-2.98384	29.4067	0.009733	-0.998828	0.16038	-2.8e-05	3.94121	18.8558	-0.008215	-0.198619	-0.213076	1.9e-05	-471.74
China	Sichuan	Guangyuan	Shizhong	2.34046	11.9319	-0.008002	-0.210311	-0.135693	2.7e-05	-10.8091	-42.6478	0.040779	0.626208	0.718889	-0.000181	358.41
China	Sichuan	Leshan	Emeishan	7.73441	7.75661	-0.018956	0.383115	-0.440917	6.1e-05	-4.42404	-8.12057	0.013202	-0.074991	0.263585	-4.7e-05	-93.5844
China	Sichuan	Leshan	Mabian Yi	7.58142	20.4924	-0.021678	0.140284	-0.571983	0.000123	17.0032	151.617	-0.048854	-3.76615	-1.43566	0.000348	-1563.03
China	Sichuan	Leshan	Qianwei	6.24729	20.8115	-0.016312	-0.14859	-0.332461	4.6e-05	-5.76537	-8.79295	0.019175	-0.079291	0.325841	-6.1e-05	-155.988
China	Sichuan	Leshan	Shizhong	-1.41589	8.52493	0.003403	-0.322278	0.065476	-7e-06	-0.473714	-4.8961	0.002355	0.136544	0.039037	-1.1e-05	-1.36782
China	Sichuan	Liangshan Yi	Dechang	0.625855	15.6858	-0.000795	-0.369888	-0.037126	3e-06	-1.19635	7.29137	0.00254	-0.511877	0.093071	-1.6e-05	-167.315
China	Sichuan	Liangshan Yi	Huidong	-1.02556	-5.59909	0.002912	0.112855	0.061373	-1e-05	-4.80334	-48.7174	0.010874	1.14114	0.333466	-5.2e-05	524.566
China	Sichuan	Liangshan Yi	Huili	-1.75304	-6.36001	0.003348	0.027162	0.084327	-8e-06	-3.20868	-13.8838	0.007675	0.128871	0.19765	-2.9e-05	313.974
China	Sichuan	Liangshan Yi	Jingyang	-0.250444	-0.314277	0.001056	0.000302	0.018284	-6e-06	-0.102438	13.2928	-0.001089	-0.67626	0.006575	1e-05	-56.9601
China	Sichuan	Liangshan Yi	Muli Tibetan	-0.554742	44.1233	0.005311	-3.09973	0.099041	-0.000134	0.379053	-73.4047	-0.005055	5.21364	-0.065278	0.00012	100.687
China	Sichuan	Liangshan Yi	Ningnan	2.54012	25.6938	-0.004229	-0.44764	-0.154091	1.6e-05	0.345218	-15.1618	-0.002454	0.631802	-0.031366	1.7e-05	-207.558
China	Sichuan	Liangshan Yi	Xichang	-1.008	-19.5028	0.002821	0.51308	0.054379	-8e-06	-2.23836	10.6534	0.002154	-0.815306	0.186043	-2.1e-05	183.454
China	Sichuan	Liangshan Yi	Xide	-0.98893	-20.3107	0.0031	0.563642	0.068753	-1.3e-05	-7.95634	-70.0746	0.020746	1.65752	0.609891	-0.000123	805.039
China	Sichuan	Liangshan Yi	Yanyuan	0.48732	4.22038	-0.004055	-0.14812	-0.039047	3.3e-05	2.51507	8.739	-0.006876	0.002504	-0.268198	7.9e-05	-111.476
China	Sichuan	Liangshan Yi	Yuexi	-0.539333	-7.82761	0.001404	0.202954	0.037288	-7e-06	1.98531	2.64115	-0.005316	0.262266	-0.183099	4.5e-05	12.1438
China	Sichuan	Luzhou	Luzhou	-5.1011	23.7793	0.012691	-0.946243	0.250797	-3.1e-05	10.9738	21.0163	-0.030858	0.175776	-0.59418	9.1e-05	-539.383
China	Sichuan	Luzhou	Níæxi	-11.7517	-44.3867	0.029505	0.367157	0.601081	-7.7e-05	4.08917	43.4616	-0.009383	-0.885656	-0.218665	2.6e-05	228.363
China	Sichuan	Meishan	Danleng	0.621298	16.9471	6.1e-05	-0.366686	-0.048874	3e-06	9.52712	61.7273	-0.027264	-1.16457	-0.606849	0.000111	-851.939
China	Sichuan	Meishan	Hongya	-1.23466	4.28814	0.005421	-0.159546	0.067099	-1.9e-05	6.66135	42.4336	-0.018902	-0.78428	-0.472954	9.5e-05	-457.777
China	Sichuan	Meishan	Jingyan	0.019476	3.90405	-0.000378	-0.109951	-0.006008	2e-06	-26.2714	-129.977	0.080743	1.99454	1.51317	-0.000268	1627.31
China	Sichuan	Meishan	Meishan	-6.00277	26.3926	0.015304	-1.12851	0.313117	-4.2e-05	-9.23319	-91.4312	0.027028	2.01065	0.562059	-9.9e-05	869.153
China	Sichuan	Meishan	Pengshan	-9.30666	3.73464	0.025181	-0.709939	0.508364	-7.5e-05	-3.00022	-25.0812	0.007534	0.455315	0.169211	-2.3e-05	472.33
China	Sichuan	Mianyang	Mianyang	-3.06386	30.2677	0.009877	-1.03631	0.178286	-3.3e-05	29.4623	105.477	-0.09797	-1.15425	-1.80507	0.000368	-1627.76
China	Sichuan	Mianyang	Pingwu	-7.55291	-44.7876	0.024953	0.864685	0.527243	-0.000122	32.3545	139.867	-0.120773	-2.17838	-2.49671	0.00072	-981.744
China	Sichuan	Mianyang	Santai	-1.83343	30.7294	0.00649	-0.930606	0.091325	-1.7e-05	-5.75116	-48.1675	0.021164	1.10543	0.370945	-8.6e-05	236.622
China	Sichuan	Mianyang	Yanting	-6.20667	23.5937	0.019995	-1.01177	0.323908	-5.5e-05	-17.2489	-126.096	0.053688	2.55515	1.06273	-0.000204	1294.94
China	Sichuan	Nanchong	Langzhong	-0.887581	-14.7264	0.001793	0.362959	0.049139	-6e-06	9.79883	45.226	-0.028793	-0.644267	-0.61358	0.000113	-408.838
China	Sichuan	Nanchong	Nanbu	0.1419	21.5929	-7.5e-05	-0.57206	-0.008072	0	-1.93802	-6.90021	0.009099	0.12857	0.111042	-3.1e-05	-118.655
China	Sichuan	Nanchong	Nanchong Shíå	2.38003	20.7499	-0.006112	-0.403496	-0.121064	1.6e-05	-2.67279	-26.7917	0.00996	0.652834	0.149593	-3.2e-05	21.0409
China	Sichuan	Nanchong	Peng'an	1.81303	18.393	-0.005612	-0.397898	-0.094585	1.6e-05	4.90686	39.0718	-0.011985	-0.756491	-0.305691	4.7e-05	-639.174
China	Sichuan	Nanchong	Xichong	0.214966	16.7009	-0.001127	-0.449271	-0.006634	2e-06	-8.10057	-66.3457	0.03212	1.56587	0.481733	-0.000114	515.156
China	Sichuan	Nanchong	Yilong	8.21928	46.5926	-0.022528	-0.722746	-0.448909	6.8e-05	-7.40568	-17.7655	0.024937	0.02274	0.450255	-9.3e-05	-321.815
China	Sichuan	Nanchong	Yingshan	9.49279	48.7975	-0.024598	-0.647966	-0.521159	7.4e-05	3.64627	53.4104	-0.008395	-1.3134	-0.239174	3.7e-05	-1182.15
China	Sichuan	Neijiang	Weiyuan	17.4868	93.0128	-0.045277	-1.29903	-0.934455	0.000129	-102.511	-556.615	0.303571	8.85818	5.81176	-0.000976	5778.41
China	Sichuan	Neijiang]]	Zizhong	0.965887	6.65457	-0.002088	-0.115396	-0.058331	8e-06	-21.7218	-117.512	0.06751	1.94642	1.23769	-0.000219	1386.7
China	Sichuan	Ngawa Tibetan and Qiang	Jinchuan	9.42375	86.03	-0.02602	-2.16603	-0.895916	0.000234	-29.9544	-307.104	0.123974	13.0478	4.85066	-0.00324	735.846
China	Sichuan	Ngawa Tibetan and Qiang	Li	-0.567565	1.83707	0.002428	-0.219631	0.044352	-1.3e-05	-32.6636	-309.715	0.129968	11.7089	4.88481	-0.002918	1557.43
China	Sichuan	Ngawa Tibetan and Qiang	Mao	-2.61729	-19.4731	0.008463	0.441607	0.214255	-5.7e-05	10.7333	82.9364	-0.037396	-2.15486	-0.936875	0.000286	-494.312
China	Sichuan	Ngawa Tibetan and Qiang	Nanping	-2.98826	-35.0547	0.011848	1.54905	0.373527	-0.000184	36.0755	357.223	-0.164338	-16.161	-6.19302	0.004862	-1351.76
China	Sichuan	Ngawa Tibetan and Qiang	Songpan	2.18003	19.7109	-0.007767	-0.625181	-0.245731	9.9e-05	1.03977	9.27557	-0.005247	-0.396364	-0.212379	0.00017	-153.635
China	Sichuan	Ngawa Tibetan and Qiang	Wenchuan	-5.58528	-25.2621	0.018376	0.369997	0.443384	-0.000116	15.8001	109.285	-0.056098	-2.70032	-1.41883	0.000454	-621.915
China	Sichuan	Ngawa Tibetan and Qiang	Xiaojin	2.12405	16.5555	-0.007092	-0.444412	-0.280085	0.000125	-5.99469	-54.002	0.024254	2.00194	0.960295	-0.000621	159.733
China	Sichuan	Panzhihua	East	1.64522	-60.1128	-0.011115	1.83328	-0.099507	4.2e-05	4.34174	84.0305	-0.008425	-2.23513	-0.29807	4.1e-05	-261.323
China	Sichuan	Panzhihua	Miyi	0.786386	15.6991	-0.00098	-0.31092	-0.043458	3e-06	-1.95805	7.92735	0.003841	-0.511234	0.128279	-1.6e-05	-183.871
China	Sichuan	Suining	Shehong	-2.5025	5.84302	0.007061	-0.309054	0.130967	-1.9e-05	-16.3075	-98.6814	0.056838	1.90293	0.966901	-0.000199	1125.83
China	Sichuan	Suining	Suining	3.46613	18.8013	-0.010832	-0.322902	-0.175239	2.8e-05	7.76498	26.8589	-0.021508	-0.192824	-0.469503	7.9e-05	-637.698
China	Sichuan	Ya'an	Baoxing	-4.04512	-37.6676	0.011128	0.910035	0.424287	-0.000122	-6.38598	-81.1772	0.024139	3.47813	0.878473	-0.000447	680.708
China	Sichuan	Ya'an	Hanyuan	-19.8673	-96.819	0.058274	1.23134	1.54013	-0.000351	5.39393	-18.5882	-0.017906	1.60976	-0.457678	0.000129	1043.5
China	Sichuan	Ya'an	Lushan	1.0353	5.10595	-0.00119	0.030814	-0.101227	1.6e-05	3.8058	27.7522	-0.01447	-0.78494	-0.344301	0.000118	-267.969
China	Sichuan	Ya'an	Shimian	3.73655	23.4164	-0.00764	-0.242034	-0.275742	4.1e-05	-0.580968	11.0882	0.003014	-0.648746	0.022487	-5e-06	-304.062
China	Sichuan	Ya'an	Tianquan	-6.24	-40.9485	0.01969	0.865196	0.472813	-0.000114	11.3313	63.5307	-0.037372	-1.149	-0.974528	0.000276	-190.784
China	Sichuan	Ya'an	Ya An	-7.34498	26.1856	0.021895	-1.58444	0.47238	-9.2e-05	-0.516961	-130.116	-0.003662	4.63207	0.094596	-4e-06	857.926
China	Sichuan	Ya'an	Yingjing	-10.5964	-55.8158	0.030943	0.84362	0.760811	-0.00016	2.58873	-17.5083	-0.008876	1.03255	-0.177696	4.2e-05	658.871
China	Sichuan	Yibin	Changning	-22.9255	-87.0195	0.054516	0.651949	1.16952	-0.000141	-44.8959	-239.247	0.130021	3.68193	2.53132	-0.000414	4541.59
China	Sichuan	Yibin	Gao	-0.583123	-40.7087	-0.000997	0.95343	0.003815	1e-05	37.7987	207.531	-0.105367	-3.16309	-2.14017	0.000337	-2222.57
China	Sichuan	Yibin	Gong	1.01201	-5.4743	-0.003463	0.211005	-0.07276	1.6e-05	16.6297	105.071	-0.046795	-1.84735	-1.02004	0.000176	-1176.54
China	Sichuan	Yibin	Jiang'an	8.52184	57.1643	-0.018653	-0.828742	-0.453649	5.3e-05	21.1421	130.256	-0.05612	-2.11911	-1.21081	0.000184	-2408.82
China	Sichuan	Yibin	Junlian	-8.73583	-50.9649	0.032563	1.0901	0.61201	-0.000159	12.9324	71.841	-0.046345	-1.44935	-0.953225	0.000251	-201.378
China	Sichuan	Yibin	Nanxi	2.01414	41.7631	-0.006623	-0.952053	-0.109616	1.9e-05	11.7183	43.1812	-0.027541	-0.290469	-0.628221	7.9e-05	-1147.2
China	Sichuan	Yibin	Xingwen	32.0916	191.513	-0.080458	-2.85934	-1.83753	0.000264	0.129602	15.499	0.002715	-0.391807	-0.004645	-1.2e-05	-2623.44
China	Sichuan	Yibin	Yibin Xiíæn	-0.752414	-8.41438	0.00136	0.155529	0.032624	-2e-06	1.79885	11.2254	-0.001335	-0.098469	-0.099161	3e-06	-57.3071
China	Sichuan	Zigong	Zigong	-4.6857	19.4812	0.010948	-0.820666	0.217845	-2.3e-05	9.22574	-16.6256	-0.026209	1.07632	-0.491388	7.4e-05	-110.309
China	Tianjin	Tianjin	Ji	3.44281	15.6289	-0.015371	-0.328208	-0.250139	8.1e-05	-1.3558	-10.4932	0.005244	0.318289	0.136871	-5.6e-05	-78.7615
China	Tianjin	Tianjin	Jinghai	8.11708	37.8539	-0.035696	-0.773222	-0.530749	0.000153	-2.63962	-26.331	0.006787	0.761693	0.222725	-5.8e-05	-189.334
China	Xinjiang Uygur	Aksu	Aksu	1.36115	-2.08527	-0.021749	0.062144	-0.073222	6.2e-05	-1.6589	1.7273	0.04849	-0.105992	0.119197	-0.000259	13.693
China	Xinjiang Uygur	Aksu	Awat	-1.66449	10.4142	0.021685	-0.261262	0.070768	-3.7e-05	10.4429	13.6738	-0.221787	-0.369477	-0.884512	0.001587	-211.439
China	Xinjiang Uygur	Aksu	Baicheng	-4.39431	-4.3585	0.063058	0.06237	0.236836	-0.000184	1.01667	3.01005	-0.012053	-0.131518	-0.136818	0.000252	44.9804
China	Xinjiang Uygur	Aksu	Kalpin	0.079413	-1.7779	-0.001077	0.047106	-0.002362	0	1.04875	2.1638	-0.01656	-0.086221	-0.132239	0.00031	5.70092
China	Xinjiang Uygur	Aksu	Kuqa	-2.92394	12.7527	0.076649	-0.280586	0.134613	-0.000154	-3.73297	-0.546424	0.110587	-0.034348	0.306193	-0.000751	-133.683
China	Xinjiang Uygur	Aksu	Shayar	-8.51094	-1.17385	0.143309	-0.032761	0.387231	-0.000298	-5.70938	-11.0921	0.172305	0.359687	0.520258	-0.001431	122.442
China	Xinjiang Uygur	Aksu	Toksu	7.96659	4.0608	-0.18709	-0.055417	-0.343834	0.000352	2.60983	0.569681	-0.121708	-0.008251	-0.215544	0.000834	-69.7716
China	Xinjiang Uygur	Aksu	Wensu	18.8522	71.0046	-0.200257	-1.51742	-0.92686	0.000482	-2.48157	-6.42465	0.069165	0.318559	0.212414	-0.000557	-780.306
China	Xinjiang Uygur	Aksu	Wushi	3.3271	12.6608	-0.025719	-0.293004	-0.196183	9e-05	6.03068	14.3864	-0.084374	-0.468857	-0.699873	0.001112	-218.119
China	Xinjiang Uygur	Altay	Altay	-1.65082	2.87837	0.014256	-0.150068	0.118926	-7.4e-05	-0.461546	-0.774651	0.01165	0.108552	0.042261	-0.000194	-5.72629
China	Xinjiang Uygur	Altay	Fuhai	1.37683	2.45052	-0.012198	-0.040099	-0.104185	7.1e-05	0.12713	-1.15535	-0.005089	0.139766	0.085973	-0.000883	-25.6271
China	Xinjiang Uygur	Altay	Fuyun	-0.207653	18.5534	0.010247	-0.740418	0.059387	-0.000127	0.626679	-10.1337	-0.008557	-1.24373	0.70705	0.006045	-130.045
China	Xinjiang Uygur	Altay	Habahe	0.975761	4.03051	-0.006467	-0.098014	-0.059135	2.6e-05	-0.240884	-0.465036	0.003725	0.123432	0.039548	-0.000319	-36.8464
China	Xinjiang Uygur	Altay	Jeminay	-3.13803	-21.4207	0.01925	0.612333	0.212865	-8.8e-05	-0.023322	1.64433	0.002719	-0.174241	-0.03964	2.2e-05	181.731
China	Xinjiang Uygur	Altay	Qinggil	-0.302769	13.5713	0.018798	-0.483339	0.053622	-0.000159	0.052132	-3.84678	0.00044	-0.533546	0.311087	0.003092	-99.0538
China	Xinjiang Uygur	Bayin'gholin Mongol	Bohu	5.23341	-3.16605	-0.10843	0.119669	-0.230552	0.000212	-0.708433	-1.53926	0.004747	0.026397	0.077259	-8.8e-05	24.3851
China	Xinjiang Uygur	Bayin'gholin Mongol	Hejing	14.4644	22.9394	-0.164137	-0.408928	-1.14351	0.001032	1.26957	8.73357	-0.035659	-1.74566	-0.648713	0.008795	-234.206
China	Xinjiang Uygur	Bayin'gholin Mongol	Luntai	37.0439	16.2382	-0.953365	-0.188048	-1.55326	0.001675	-7.53988	-4.09962	0.193004	0.050951	0.723385	-0.001937	-241.471
China	Xinjiang Uygur	Bayin'gholin Mongol	Qiemo	-1.08587	6.60172	0.028752	-0.159994	0.048821	-6e-05	5.14918	3.31711	-0.159709	-0.083984	-0.476078	0.001354	-92.8405
China	Xinjiang Uygur	Bayin'gholin Mongol	Yanqi Hui	4.84453	2.06887	-0.059528	0.002883	-0.202684	7.9e-05	-3.77807	-7.29137	0.07116	0.24406	0.3951	-0.000806	0.27333
China	Xinjiang Uygur	Bayin'gholin Mongol	Yuli	5.57651	5.7751	-0.130615	-0.098476	-0.234532	0.000229	6.09307	6.84205	-0.2387	-0.215506	-0.460004	0.001322	-133.271
China	Xinjiang Uygur	Changji Hui	Fukang	3.8142	2.87131	-0.060016	-0.070157	-0.240897	0.000192	-6.54936	-13.2987	0.115214	0.539082	1.07359	-0.002776	43.8746
China	Xinjiang Uygur	Changji Hui	Hutubi	24.4368	53.5516	-0.297288	-0.992033	-1.13536	0.000634	-3.35871	-0.610838	0.069262	-0.050931	0.399748	-0.000843	-683.349
China	Xinjiang Uygur	Changji Hui	Jimsar	5.10038	-4.17625	-0.082961	0.163803	-0.33508	0.000316	0.305552	-3.38522	0.010788	0.576005	0.088454	-0.001347	31.1559
China	Xinjiang Uygur	Changji Hui	Manas	46.2702	117.261	-0.637736	-2.2678	-2.15543	0.001392	58.8954	23.9346	-1.18267	0.831492	-5.98051	0.012215	-1784.59
China	Xinjiang Uygur	Changji Hui	Qitai	6.76442	32.1482	-0.086495	-0.843508	-0.436214	0.000338	-2.77717	-11.1701	0.049848	0.797357	0.868888	-0.003994	-267.046
China	Xinjiang Uygur	Hami	Barkol Kazakh	6.5152	-22.2804	-0.128637	0.975141	-0.501455	0.000762	-0.38241	0.789617	0.047869	0.438444	-0.184686	-0.002328	125.75
China	Xinjiang Uygur	Ili Kazakh	Gongliu	-24.4806	-25.2975	0.29743	0.310112	1.42445	-0.001008	1.096	2.97813	-0.030608	-0.232799	-0.095189	0.000444	330.239
China	Xinjiang Uygur	Ili Kazakh	Huocheng	-3.12861	-17.4914	0.024106	0.454493	0.180201	-8.2e-05	1.22093	5.56709	-0.016437	-0.397364	-0.150448	0.00034	144.863
China	Xinjiang Uygur	Ili Kazakh	Nilka	0.297066	-4.2411	0.002382	0.167446	-0.037726	7e-06	0.650195	4.52752	-0.010375	-0.528335	-0.226952	0.001307	21.708
China	Xinjiang Uygur	Ili Kazakh	Qapqal Xibe	-12.9729	-35.0774	0.113537	0.729005	0.763922	-0.000394	1.54067	7.75482	-0.016764	-0.431661	-0.265678	0.000527	355.311
China	Xinjiang Uygur	Ili Kazakh	Tekes	-21.6782	-47.1032	0.214411	1.00591	1.52989	-0.001069	2.45026	8.38439	-0.05574	-1.02053	-0.331323	0.001806	438.086
China	Xinjiang Uygur	Ili Kazakh	Xinyuan	-11.8909	-20.8783	0.139208	0.443253	0.879951	-0.000765	1.42695	12.8546	-0.036442	-2.85324	-0.796287	0.010793	188.479
China	Xinjiang Uygur	Ili Kazakh	Yining	-1.81402	-16.5894	0.011453	0.527128	0.118415	-4.7e-05	0.618085	6.12874	-0.006856	-0.745331	-0.249634	0.001198	121.639
China	Xinjiang Uygur	Ili Kazakh	Yining Shíå	-3.60064	-7.94894	0.037133	0.154906	0.191174	-0.000106	-0.729921	-0.214638	0.003341	-0.106708	0.153316	-0.000226	99.576
China	Xinjiang Uygur	Ili Kazakh	Zhaosu	-4.142	-6.88816	0.035723	0.064012	0.286993	-0.000168	-0.32068	-6.07064	0.001087	0.908014	0.279194	-0.001826	91.9201
China	Xinjiang Uygur	Kashgar	Jiashi	-0.299374	17.5356	0.011365	-0.421504	0.010005	-1.8e-05	8.41161	-0.760985	-0.232893	0.153389	-0.705026	0.001623	-193.982
China	Xinjiang Uygur	Kashgar	Kashgar	0.796823	19.646	-0.005395	-0.475546	-0.044428	2.1e-05	7.37066	14.5232	-0.138744	-0.49877	-0.653882	0.001085	-300.741
China	Xinjiang Uygur	Kashgar	Makit	-3.26342	-15.9817	0.056309	0.352797	0.156259	-0.000131	1.41228	0.721368	-0.106832	-0.033843	-0.140884	0.000878	178.274
China	Xinjiang Uygur	Kashgar	Shufu	-1.98924	-20.943	0.028186	0.509006	0.096154	-6.6e-05	0.647443	-4.61046	-0.074954	0.168457	-0.036549	0.000531	245.476
China	Xinjiang Uygur	Kashgar	Shule	1.76968	4.1508	-0.022528	-0.082762	-0.086791	5.6e-05	-0.121847	2.35863	0.003732	-0.103626	0.018844	-7.3e-05	-63.068
China	Xinjiang Uygur	Kashgar	Taxkorgan Tajik	-0.286246	-7.479	0.003437	0.805931	0.065845	-0.000175	0.21796	-4.39702	-0.00701	-0.944132	0.019422	8.4e-05	11.9275
China	Xinjiang Uygur	Kashgar	Yengisar	2.56164	14.4808	-0.030409	-0.369846	-0.135627	8.1e-05	-0.337486	0.390321	0.033227	-0.019234	0.004537	-0.000128	-141.067
China	Xinjiang Uygur	Kashgar	Yopurga	-1.04411	-3.00713	0.01905	0.063037	0.049778	-4.4e-05	0.999335	-1.10129	-0.060193	0.044132	-0.08635	0.00044	43.5727
China	Xinjiang Uygur	Kashgar	Zepu	-3.24816	14.1589	0.047814	-0.347298	0.150463	-9.4e-05	8.93696	-2.16588	-0.318557	0.163455	-0.731587	0.002112	-141.402
China	Xinjiang Uygur	Khotan	Lop	0.237122	3.16317	-0.003684	-0.069212	-0.012169	9e-06	3.1139	3.47099	-0.090468	-0.107084	-0.220559	0.000451	-62.8317
China	Xinjiang Uygur	Khotan	Pishan	1.00529	25.7676	0.008189	-0.641666	-0.041288	-3.6e-05	15.4747	-4.83945	-0.751252	0.382449	-1.42256	0.00634	-251.709
China	Xinjiang Uygur	Kizilsu Kirghiz	Akqi	-3.17159	-16.7	0.027608	0.616105	0.305149	-0.000252	0.026199	1.16612	0.0011	-0.269884	0.022375	-0.000679	105.747
China	Xinjiang Uygur	Kizilsu Kirghiz	Akto	-6.44945	-17.2661	0.08179	0.38425	0.342015	-0.00023	8.2697	10.4358	-0.207548	-0.347642	-0.781835	0.00185	117.846
China	Xinjiang Uygur	Kizilsu Kirghiz	Artux	-1.13555	8.96234	0.015651	-0.259967	0.057202	-4.1e-05	5.65864	5.21968	-0.116157	-0.105417	-0.574032	0.001193	-116.432
China	Xinjiang Uygur	Kizilsu Kirghiz	Wuqia	1.02391	4.63755	-0.007818	-0.174209	-0.134477	0.00013	0.40808	0.044391	-0.00833	-0.768562	-0.003874	0.001383	-28.9327
China	Xinjiang Uygur	Shihezi	Shihezi	2.16691	-33.4439	-0.065683	0.7541	-0.12313	0.000171	-16.9214	-16.7977	0.289685	0.218266	2.04268	-0.004218	499.381
China	Xinjiang Uygur	Tacheng	Emin	0.199096	30.7737	0.004485	-1.02347	-0.000519	-3.4e-05	-0.572734	-2.76796	0.009588	0.280051	0.124018	-0.000509	-225.194
China	Xinjiang Uygur	Tacheng	Shawan	-3.0765	1.16141	0.0121	-0.067175	0.129474	-1.6e-05	-6.32693	-9.96872	0.108656	0.278187	0.731649	-0.001422	75.7344
China	Xinjiang Uygur	Tacheng	Tacheng	1.2403	23.9922	-0.005093	-0.656389	-0.063899	9e-06	-3.17545	-16.5357	0.031344	0.820647	0.648599	-0.001247	-159.428
China	Xinjiang Uygur	Tacheng	Toli	-1.73625	-0.274593	0.017605	-0.029819	0.072462	-3.1e-05	-0.233577	-2.32868	-0.002241	0.089587	0.104735	-0.000162	27.0266
China	Xinjiang Uygur	Tacheng	Usu	5.01951	-9.71502	-0.079477	0.282684	-0.247993	0.000192	-2.1894	-4.65776	0.034865	0.145514	0.315668	-0.000663	106.717
China	Xinjiang Uygur	Tacheng	Yumin	0.940321	3.96968	-0.0057	-0.096664	-0.060048	2.3e-05	-0.180333	-2.54506	0.002148	0.22852	0.110533	-0.000453	-33.9722
China	Xinjiang Uygur	Turfan	Shanshan	-1.76654	-57.5299	-0.025569	1.08249	0.070955	2.5e-05	-0.274828	7.27041	0.209915	-0.26559	-0.056634	-0.000568	716.956
China	Xizang	Chamdo	Lhorong	0.008433	1.30616	4.5e-05	0.106025	-0.024479	1.1e-05	-1.36089	19.1133	0.005632	1.21874	-0.397291	-0.000513	52.789
China	Xizang	Lhasa	DagzíÈ	1.11101	4.01209	-0.000924	0.45836	-0.171853	3.7e-05	0.499942	-5.74006	-0.000144	2.22082	-0.156913	-2.6e-05	-51.4286
China	Xizang	Lhasa	DoilungdíÈqíÈn	0.159837	-0.109069	0.001014	0.462027	-0.05114	-4e-06	0.249119	8.19571	0.000116	0.178371	-0.204806	0.00023	-20.1858
China	Xizang	Lhasa	Lhasa	-0.672374	-12.3298	-0.000322	0.227031	0.102912	-1.1e-05	0.879456	25.2104	-0.005642	-2.7397	-0.289897	0.000494	34.186
China	Xizang	Lhasa	Maizhokunggar	0.981239	9.81472	-0.001458	0.059177	-0.161666	4e-05	0.05766	14.5328	0.002212	-2.68862	-0.282307	0.000887	-68.5226
China	Xizang	Lhasa	NyíÈmo	1.18733	39.8844	-0.001441	-1.87106	-0.214566	5.2e-05	0.34661	-17.0283	-0.003644	2.21695	0.202078	-0.000311	-167.819
China	Xizang	Lhasa	Qí_xí_	3.91266	59.8095	-0.006863	-1.61077	-0.489648	0.000108	0.181139	-9.34078	-0.001484	1.04495	0.044695	-5.6e-05	-366.408
China	Xizang	Nyingtri	Gongbo'gyamda	1.86298	28.4571	-0.003463	-0.751822	-0.392165	0.000167	0.210806	2.28848	-0.001896	-0.21312	-0.058184	7.5e-05	-124.84
China	Xizang	Shannan	Gonggar	4.70416	88.5317	-0.008121	-2.93129	-0.603315	0.000133	-0.185877	-24.922	-0.001311	2.31682	0.238719	-0.000241	-475.81
China	Xizang	Shannan	NíÈdong	2.77081	39.714	-0.004173	-0.814233	-0.36916	7.7e-05	-0.489081	-32.6145	-0.000974	2.83737	0.368735	-0.000416	-199.418
China	Xizang	Shannan	Qonggyai	-0.143268	10.8972	0.001757	-0.360246	0.011226	-2.7e-05	-0.277417	-31.6084	-0.001586	3.33587	0.35508	-0.000479	-16.6549
China	Xizang	Shannan	Qusum	0.038672	8.23116	0.001137	-0.258775	-0.038291	-1.1e-05	0.524445	-8.0868	-0.004922	7.56893	0.105388	-0.001708	-39.5977
China	Xizang	Shannan	Sangri	0.487786	7.70766	0.000154	0.198139	-0.094734	5e-06	0.394819	-8.14167	-0.003747	2.58201	0.066864	-0.000357	-53.0512
China	Xizang	Shigatse	Bainang	3.36509	35.7969	-0.005588	-0.461083	-0.373962	6.9e-05	-1.69764	-68.103	0.004	5.51488	0.540656	-0.000421	-118.225
China	Xizang	Shigatse	LhazíÈ	2.06052	43.0745	-0.003993	-1.64884	-0.372664	0.000127	0.380081	-5.26423	-0.002152	3.26175	0.062757	-0.000517	-200.955
China	Xizang	Shigatse	Xaitongmoin	8.05021	199.415	-0.014313	-8.62274	-1.25618	0.000342	-0.115609	-119.373	-0.00535	20.2903	1.41087	-0.002726	-870.536
China	Yunnan	Baoshan	Longling	3.7077	28.5159	-0.011318	-0.54281	-0.228262	4.3e-05	-7.50755	-61.1838	0.021627	1.23868	0.485782	-9.1e-05	330.535
China	Yunnan	Baoshan	Tengchong	0.594158	-11.2366	-0.001057	0.371203	-0.034934	4e-06	-1.36717	-22.0453	0.002504	0.553717	0.103562	-1.4e-05	280.8
China	Yunnan	Chuxiong Yi	Chuxiong	-3.19674	-109.169	0.011329	3.15929	0.19405	-4.2e-05	-0.102061	124.137	-0.001081	-4.12414	0.023097	-2e-06	-0.905297
China	Yunnan	Chuxiong Yi	Dayao	1.0171	-134.486	-0.008639	4.27032	-0.079059	4.3e-05	2.37245	183.803	-0.005174	-5.9773	-0.13936	1.3e-05	-353.642
China	Yunnan	Chuxiong Yi	Lufeng	6.91626	-33.3337	-0.025488	1.47499	-0.472937	0.000118	-13.0243	2.26553	0.044964	-1.0374	0.939994	-0.000232	341.058
China	Yunnan	Chuxiong Yi	Mouding	-0.509107	-21.517	0.001006	0.619176	0.037646	-7e-06	-3.83001	10.934	0.012659	-0.68399	0.252232	-5.4e-05	174.614
China	Yunnan	Chuxiong Yi	Nanhua	-6.18055	-127.73	0.020286	3.57329	0.399342	-8.6e-05	10.3596	189.374	-0.033675	-5.49336	-0.709918	0.000159	-471.096
China	Yunnan	Chuxiong Yi	Shuangbai	-1.7806	-27.0336	0.005402	0.667133	0.115378	-2.3e-05	1.43707	44.8448	-0.003453	-1.2904	-0.102857	1.9e-05	-118.457
China	Yunnan	Chuxiong Yi	Wuding	-4.30751	-101.653	0.013052	3.04587	0.295304	-6.1e-05	7.50285	135.67	-0.023334	-4.10385	-0.544417	0.000122	-253.422
China	Yunnan	Chuxiong Yi	Yao'an	-2.44996	-225.062	0.003963	7.07566	0.149851	-1.1e-05	7.47277	299.606	-0.022032	-9.66198	-0.504348	9.8e-05	-523.681
China	Yunnan	Chuxiong Yi	Yongren	-6.70605	-126.619	0.024298	3.33482	0.399407	-8.6e-05	8.73781	181.042	-0.031951	-5.12791	-0.546473	0.000125	-396.777
China	Yunnan	Chuxiong Yi	Yuanmou	-3.42762	-42.2035	0.012464	1.01161	0.189236	-3.8e-05	4.4681	70.7396	-0.016726	-1.88019	-0.258474	5.6e-05	-228.417
China	Yunnan	Dali Bai	Binchuan	-10.568	-285.461	0.03443	8.21756	0.678574	-0.000143	24.6774	412.885	-0.08238	-11.803	-1.67413	0.00038	-1066.29
China	Yunnan	Dali Bai	Dali	23.203	-259.62	-0.102817	10.2367	-1.62339	0.000503	-6.60968	411.662	0.042317	-14.9924	0.522778	-0.000249	-1219.56
China	Yunnan	Dali Bai	Eryuan	2.18792	-65.3529	-0.010212	2.92936	-0.176729	6.7e-05	-2.0011	82.3146	0.010235	-3.7892	0.159639	-6.8e-05	-78.5362
China	Yunnan	Dali Bai	Heqing	1.06702	0.389597	-0.006246	0.068916	-0.091246	4.3e-05	-1.77135	9.76732	0.00856	-0.614329	0.154088	-6.3e-05	-43.3187
China	Yunnan	Dali Bai	Jianchuan	0.942892	-18.0698	-0.004652	1.344	-0.125273	8e-05	-1.52328	27.7428	0.006386	-2.21413	0.20382	-0.000114	-21.8277
China	Yunnan	Dali Bai	Midu	4.31121	-103.763	-0.018993	3.35664	-0.282058	8e-05	-0.770641	131.227	0.0049	-4.22248	0.07823	-3.3e-05	-224.174
China	Yunnan	Dali Bai	Yangbi Yi	-4.2096	-60.5953	0.015272	1.90332	0.332653	-9.6e-05	8.71142	105.97	-0.031326	-3.31876	-0.723037	0.000217	-331.698
China	Yunnan	Dali Bai	Yongping	8.78064	-24.1903	-0.03294	1.44096	-0.591765	0.00015	-8.37041	31.7579	0.03159	-1.79017	0.596557	-0.00016	-51.1616
China	Yunnan	Dali Bai	Yulong Naxi	-4.256	-8.70248	0.01682	-0.234875	0.383932	-0.000139	5.86183	14.2526	-0.023018	0.265608	-0.540653	0.000199	-59.0866
China	Yunnan	Dehong Dai and Jingpo	Luxi	12.9138	172.727	-0.037015	-3.98764	-0.791303	0.000138	-25.4062	-325.067	0.069708	7.77851	1.65433	-0.000294	1400.29
China	Yunnan	DíÈqíÈn Tibetan	DíÈqíÈn	0.704024	27.7499	-0.003377	-2.25301	-0.13087	0.000126	-1.84146	-40.408	0.00809	2.74703	0.364808	-0.000323	51.3093
China	Yunnan	Honghe Hani and Yi	Gejiu	-7.58129	-58.4957	0.024346	1.13437	0.430115	-7.8e-05	16.8304	106.702	-0.057574	-2.04032	-1.03477	0.000218	-517.137
China	Yunnan	Honghe Hani and Yi	Honghe	1.71485	-62.8359	-0.006884	1.83956	-0.096953	2.2e-05	-0.929017	77.1428	0.005267	-2.33073	0.056038	-2e-05	-101.663
China	Yunnan	Honghe Hani and Yi	Jianshui	-3.71497	-161.112	0.004682	4.31328	0.230118	-2e-05	13.1753	249.518	-0.035351	-6.66564	-0.864005	0.000154	-776.015
China	Yunnan	Honghe Hani and Yi	Pingbian Miao	-9.75143	-152.737	0.022528	3.62303	0.584571	-8.1e-05	10.4406	198.164	-0.025086	-5.22952	-0.660556	0.0001	-285.047
China	Yunnan	Kunming	Anning	4.83165	-92.5278	-0.017642	3.23947	-0.362404	9.6e-05	-7.03257	90.7348	0.02396	-3.56728	0.551976	-0.000146	85.7503
China	Yunnan	Kunming	Chenggong	5.57537	-161.921	-0.021917	5.87009	-0.41228	0.000118	-17.8366	139.872	0.062513	-6.66831	1.3635	-0.000365	435.507
China	Yunnan	Kunming	Jinning	-11.9831	-117.267	0.036153	2.65951	0.78839	-0.000155	32.9628	245.755	-0.108305	-5.35808	-2.35976	0.000554	-1219.98
China	Yunnan	Kunming	Lunan	-10.6718	-168.954	0.031182	4.42706	0.701012	-0.000134	-4.36601	130.86	0.016778	-4.7217	0.342732	-0.000101	622.321
China	Yunnan	Kunming	Xundian Hui and Yi	2.86945	-20.4952	-0.012013	0.887691	-0.230309	7.5e-05	5.29576	64.459	-0.013971	-1.68039	-0.429642	9.3e-05	-416.89
China	Yunnan	Lijiang	Huaping	-6.18189	313.547	0.040398	-11.0695	0.456795	-0.000213	-12.058	-516.88	0.023643	17.5626	0.871845	-0.000116	1556.79
China	Yunnan	Lijiang	Lijiang	-0.942066	-13.9776	0.004835	0.710554	0.133767	-9.9e-05	1.99049	24.5323	-0.009162	-1.1424	-0.288678	0.000193	-50.3616
China	Yunnan	Lijiang	Ninglang Yi	0.914999	14.3045	-0.003052	-0.57912	-0.0978	3.4e-05	-1.2422	-20.8383	0.004039	0.879106	0.137946	-4.8e-05	34.3707
China	Yunnan	Lijiang	Yongsheng	-1.4557	-34.3444	0.005881	1.20955	0.114438	-3.6e-05	3.68709	49.2994	-0.013793	-1.6274	-0.296959	8.9e-05	-119.354
China	Yunnan	Lincang	Fengqing	3.66708	-9.66096	-0.013353	0.565494	-0.233849	5.5e-05	-5.53907	2.1784	0.019655	-0.520928	0.377264	-9.1e-05	93.1605
China	Yunnan	Lincang	Gengma Dai and Va	0.514683	1.4676	-0.001053	-0.002681	-0.026407	3e-06	-9.68231	-73.3863	0.022988	1.27433	0.561392	-7.7e-05	859.585
China	Yunnan	Pu'er	Mojiang Hani	-6.7959	-43.4878	0.01949	0.788399	0.380109	-6.1e-05	9.84517	69.5185	-0.029159	-1.38609	-0.593919	0.000106	-245.525
China	Yunnan	Qujing	Fuyuan	3.4035	37.2254	-0.010406	-1.10915	-0.234851	5e-05	0.14624	-23.6351	-0.000898	1.06938	-0.057364	2.8e-05	-158.766
China	Yunnan	Qujing	Huize	2.20286	-26.0926	-0.011453	1.11121	-0.173457	7.1e-05	0.78528	44.9577	0.002214	-1.55964	-0.080723	-6e-06	-156.088
China	Yunnan	Qujing	Luoping	0.381682	-43.2495	-0.004471	1.29309	-0.02261	1.8e-05	0.134579	47.7543	0.003226	-1.46285	-0.028246	-7e-06	-15.8812
China	Yunnan	Qujing	Malong	2.91587	40.7197	-0.008999	-1.32855	-0.227098	5.3e-05	-4.87255	-73.8988	0.014361	2.44804	0.388497	-9e-05	241.28
China	Yunnan	Qujing	Zhanyi	10.706	16.6545	-0.036297	0.197427	-0.785045	0.000194	-11.246	-28.0534	0.038203	0.144535	0.866829	-0.000225	78.4551
China	Yunnan	Yuxi	Xinping Yi and Dai	4.12739	-25.2527	-0.015023	0.856567	-0.224187	4.5e-05	-11.1773	7.00532	0.038547	-0.846733	0.64876	-0.000131	306.695
China	Yunnan	Yuxi	Yimen	-0.924657	-69.9539	0.003353	2.13213	0.047414	-8e-06	-1.91453	69.6904	0.004853	-2.51578	0.155322	-3.4e-05	86.2221
China	Yunnan	Yuxi	Yuanjiang Hani Yi and Dai	1.30053	-122.911	-0.005428	3.43039	-0.068332	1.5e-05	-4.99607	160.042	0.017137	-5.04703	0.303103	-6.2e-05	-168.999
China	Yunnan	Yuxi	Yuxi	-2.63965	-310.131	0.002134	8.94355	0.142616	0	24.334	494.76	-0.076975	-13.8321	-1.59193	0.000329	-1634.74
China	Yunnan	Zhaotong	Yongshan	2.1416	39.7346	-0.008521	-1.74341	-0.226043	9e-05	10.9874	44.1513	-0.040468	-0.178052	-1.08868	0.000401	-644.151
China	Yunnan	Zhaotong	Zhaotong	10.774	19.8395	-0.044976	0.229935	-0.97131	0.000362	-11.851	-27.6935	0.049466	-0.053106	1.13577	-0.000449	44.7985
China	Zhejiang	Hangzhou	Chun'an	1.2011	9.23264	-0.000967	0.003993	-0.0917	5e-06	-4.50616	-56.2742	0.006917	1.15571	0.326385	-3.4e-05	432.758
China	Zhejiang	Hangzhou	Jiande	1.31755	19.8699	-0.001071	-0.388948	-0.094905	6e-06	-0.58702	-19.5154	-0.000714	0.501621	0.044084	3e-06	-25.9682
China	Zhejiang	Hangzhou	Lin'an	-0.228154	-14.5207	0.001343	0.601594	0.017525	-8e-06	-2.32637	-9.38348	0.004402	-0.083206	0.17379	-2.4e-05	228.701
China	Zhejiang	Hangzhou	Tonglu	1.18169	15.3562	-0.001982	-0.364578	-0.085354	1e-05	-4.77244	-65.2856	0.010078	1.68664	0.339456	-5.1e-05	443.604
China	Zhejiang	Hangzhou	Yuhang	0.347629	-12.6927	-7.5e-05	0.529367	-0.017932	-1e-06	-4.75656	-36.5435	0.01056	0.646765	0.32357	-4.9e-05	467.514
China	Zhejiang	Huzhou	Anji	2.01202	22.8113	-0.003432	-0.482894	-0.135753	1.4e-05	2.32702	-3.31406	-0.007785	0.358784	-0.181733	4.6e-05	-242.5
China	Zhejiang	Huzhou	Deqing	3.31991	47.8445	-0.007375	-1.23928	-0.22259	3.3e-05	3.44324	4.55179	-0.008301	0.302955	-0.255985	4.6e-05	-552.317
China	Zhejiang	Huzhou	Huzhou	1.56879	9.32493	-0.00271	-0.076862	-0.111854	1.4e-05	3.22005	25.688	-0.008902	-0.542375	-0.224828	4.4e-05	-370.748
China	Zhejiang	Jiaxing	Haining	1.11173	38.4744	-0.00268	-1.20978	-0.069291	1e-05	-4.12932	-49.3841	0.012074	1.33076	0.284411	-5.7e-05	129.993
China	Zhejiang	Jiaxing	Haiyan	0.849412	15.1164	-0.001625	-0.431328	-0.051288	5e-06	-4.61446	-53.3884	0.012561	1.39907	0.310099	-5.7e-05	354.794
China	Zhejiang	Jiaxing	Jiashan	2.82591	45.4126	-0.008289	-1.30504	-0.176595	3.4e-05	-7.33217	-63.9282	0.022308	1.5356	0.499947	-0.000105	214.311
China	Zhejiang	Jiaxing	Jiaxing	1.48752	33.3733	-0.003778	-0.990246	-0.093894	1.5e-05	-7.78275	-72.8578	0.021775	1.72361	0.539672	-0.000105	413.245
China	Zhejiang	Jiaxing	Tongxiang	4.51726	46.9305	-0.00936	-1.0064	-0.309337	4.3e-05	0.928761	-15.1988	-0.00395	0.593584	-0.070446	2.2e-05	-368.258
China	Zhejiang	Jinhua	Dongyang	0.433651	-8.11976	-0.000205	0.375522	-0.030227	1e-06	-0.822913	-10.6684	0.000565	0.210937	0.052685	-1e-06	154.001
China	Zhejiang	Jinhua	Pan'an	3.10903	41.6608	-0.005092	-0.956227	-0.224123	2.7e-05	-4.09689	-90.0117	0.007617	2.58986	0.290928	-3.8e-05	361.344
China	Zhejiang	Jinhua	Wuyi	1.31779	-2.11594	-0.000733	0.379397	-0.099681	6e-06	-2.13662	-0.901518	0.002009	-0.389538	0.156569	-1.3e-05	48.3763
China	Zhejiang	Lishui	Qingtian	1.37102	0.965975	-0.001964	0.206198	-0.097894	1e-05	-2.80343	-28.9716	0.004574	0.55448	0.19089	-2.1e-05	251.689
China	Zhejiang	Ningbo	Ninghai	4.97757	46.7901	-0.009858	-0.887225	-0.352326	4.9e-05	-4.51032	-45.7458	0.009339	0.946359	0.322103	-4.8e-05	-26.2504
China	Zhejiang	Quzhou	Changshan	0.182937	5.93211	0.000505	-0.127225	-0.020464	0	0.244644	-22.764	-0.001835	0.755164	-0.008924	6e-06	114.982
China	Zhejiang	Quzhou	Jiangshan	-0.269105	-35.0949	0.001296	1.2267	0.017804	-6e-06	-1.35436	18.5463	0.000757	-0.992952	0.084189	-1e-06	202.044
China	Zhejiang	Quzhou	Kaihua	0.852981	2.52556	-0.000657	0.145383	-0.068527	5e-06	-2.63991	-27.1602	0.003912	0.454068	0.196871	-2.2e-05	229.028
China	Zhejiang	Quzhou	Longyou	1.92554	17.1027	-0.0021	-0.189937	-0.138617	1.1e-05	-2.94924	-27.9392	0.004092	0.433848	0.207282	-2.1e-05	110.183
China	Zhejiang	Shaoxing	Shangyu	-0.246458	15.9232	0.000499	-0.599399	0.019405	-3e-06	-2.60438	-50.6639	0.007651	1.54214	0.179561	-3.6e-05	306.254
China	Zhejiang	Shaoxing	Shaoxing Xiíæn	3.22447	47.7637	-0.007054	-1.21483	-0.219655	3.3e-05	-4.87835	-57.4634	0.012984	1.46582	0.337006	-6.2e-05	88.5168
China	Zhejiang	Shaoxing	Shengsi	2.29323	38.7598	-0.004991	-1.04365	-0.160266	2.4e-05	-2.36437	-40.2113	0.007023	1.20998	0.17108	-3.6e-05	-14.497
China	Zhejiang	Shaoxing	Zhuji	1.92434	12.5029	-0.003548	-0.110383	-0.132423	1.7e-05	-4.15618	-32.2178	0.009368	0.554496	0.288184	-4.5e-05	193.382
China	Zhejiang	Taizhou	Linhai	3.61878	59.9063	-0.006791	-1.57416	-0.261569	3.5e-05	1.17361	-38.9641	-0.004009	1.50785	-0.076926	1.9e-05	-281.124
China	Zhejiang	Taizhou	Sanmen	1.70729	30.7202	-0.004242	-0.895207	-0.119886	2.1e-05	2.24864	0.344954	-0.003851	0.390139	-0.151094	1.7e-05	-343.916
China	Zhejiang	Taizhou	Tiantai	1.20316	32.5113	-0.002479	-0.994893	-0.08461	1.2e-05	2.54665	-11.1135	-0.006194	0.761754	-0.17781	3e-05	-256.417
China	Zhejiang	Wenzhou	Ruian	3.61894	36.9394	-0.007726	-0.778377	-0.229199	3.1e-05	-3.77079	-22.2533	0.008795	0.318814	0.243685	-3.6e-05	-119.686
China	Zhejiang	Wenzhou	Yongjia	2.61669	46.1254	-0.005813	-1.29674	-0.178882	2.7e-05	-2.98601	-60.1279	0.007241	1.77945	0.205288	-3.4e-05	102.467
Democratic People's Republic of Korea				-0.475803	-2.69239	0.000882	-0.046349	0.058215	-1.3e-05	-0.333777	-3.26641	0.001581	0.180587	0.014211	-6e-06	51.6224
Japan	Aichi			-1.14515	8.15771	0.001967	-0.452597	0.070773	-8e-06	-8.45385	-123.975	0.014813	2.80678	0.548648	-6.3e-05	1232.38
Japan	Aomori			3.64919	43.6557	-0.009657	-1.37817	-0.411377	0.000123	-1.02035	-15.016	0.003113	0.623168	0.10658	-3.5e-05	-188.686
Japan	Fukuoka			1.08915	18.9957	-0.001364	-0.419308	-0.070082	6e-06	-6.8903	-90.6452	0.010355	1.78418	0.440678	-4.2e-05	790.516
Japan	Gifu			0.005023	13.3874	0.0002	-0.532516	-0.002761	-1e-06	-7.71567	-125.399	0.012957	3.3052	0.649763	-9.2e-05	943.956
Japan	Hyogo			-0.760223	-2.51022	0.001268	-0.057736	0.049475	-5e-06	-2.15605	-41.3522	0.004412	1.12599	0.149349	-2.1e-05	416.723
Japan	Iwate			1.74836	25.4514	-0.003823	-0.827576	-0.190148	4.5e-05	-0.02292	-0.647593	0.000556	0.170851	-0.000842	-6e-06	-166.85
Japan	Kumamoto			0.697686	18.0757	-0.000805	-0.472905	-0.048423	4e-06	-4.51449	-70.3235	0.006198	1.48907	0.307205	-2.9e-05	553.569
Japan	Kyoto			0.614316	12.8403	-0.001238	-0.368176	-0.040955	6e-06	-4.14476	-57.3293	0.00888	1.45048	0.289947	-4.4e-05	414.943
Japan	Mie			-1.18163	-1.41082	0.001818	-0.171829	0.07636	-8e-06	-5.43139	-92.1173	0.009819	2.27859	0.360548	-4.3e-05	936.197
Japan	Nagano			0.551928	15.8252	-0.000893	-0.657717	-0.051506	7e-06	-5.46768	-89.7339	0.010781	2.94029	0.634199	-0.000146	463.12
Japan	Naoasaki			1.9939	28.9601	-0.002332	-0.523384	-0.122003	9e-06	-7.92563	-113.449	0.011493	2.24157	0.479014	-4.2e-05	933.873
Japan	Nara			-0.787057	-7.78104	0.001095	0.083592	0.054388	-5e-06	-4.98301	-78.7607	0.009068	1.97022	0.348533	-4.4e-05	819.916
Japan	Oita			1.08813	23.9134	-0.001231	-0.57148	-0.071654	5e-06	-3.61407	-51.5745	0.005252	1.07978	0.236371	-2.3e-05	308.177
Japan	Okayama			0.049249	8.83682	-0.000486	-0.376285	-0.00487	3e-06	-7.42069	-87.8053	0.016185	2.112	0.529204	-8.2e-05	770.041
Japan	Shiga			0.496522	13.6295	-0.000833	-0.410894	-0.035963	5e-06	-7.61288	-109.039	0.014474	2.68605	0.547419	-7.5e-05	888.869
Japan	Shizuoka			-0.583491	8.36147	0.000992	-0.37909	0.040021	-5e-06	-6.69269	-103.634	0.010634	2.29844	0.430509	-4.4e-05	1017.78
Japan	Tokushima			-1.19722	-7.30955	0.001583	-0.007325	0.075252	-6e-06	-4.76063	-65.3252	0.008364	1.41976	0.298106	-3.3e-05	802.345
Japan	Yamaguchi			0.607142	2.61716	-0.00089	-0.020921	-0.043757	4e-06	-3.61091	-56.995	0.005805	1.34388	0.251299	-2.8e-05	513.216
South Korea	Ch'ungch'ong-bukto (chungcheongbuk province)			1.13779	10.0346	-0.002357	-0.20014	-0.087001	1.4e-05	-1.78464	-13.1272	0.004301	0.238012	0.151351	-3.1e-05	27.4516
South Korea	Ch'ungch'ong-namdo (chungcheongnam province)			-0.310285	-6.98824	0.000426	0.193519	0.026114	-3e-06	-1.91862	-22.5485	0.004563	0.621731	0.158608	-3.1e-05	239.325
South Korea	Kangwon-do (gangwon province)			-1.519	-15.6225	0.003561	0.351402	0.126492	-2.4e-05	4.16953	45.3563	-0.010291	-1.19519	-0.41303	0.0001	-197.212
Western Southern and South-eastern Asia
Cyprus				-1.2697	-8.56722	0.005362	0.188606	0.054044	-4e-06	-2.78634	-8.37382	0.020273	0.150258	0.158238	-6.3e-05	199.551
Afghanistan	Faryab			-1.91196	-2.87014	0.02699	0.05313	0.086328	-5.2e-05	2.13494	9.34768	-0.028193	-0.282839	-0.152884	0.000143	-36.1991
Afghanistan	Ghazni			-0.300213	-6.56024	0.00174	0.204507	0.022195	-1.1e-05	-0.971418	-5.12354	0.007311	0.180557	0.105565	-8.5e-05	84.7966
Afghanistan	Herat			-1.05029	-4.15503	0.012898	0.087645	0.047474	-2.7e-05	-2.01183	-5.8827	0.022115	0.14861	0.133423	-9.7e-05	105.086
Afghanistan	Jawzjan			-2.37572	-5.1426	0.038846	0.091467	0.092686	-5.7e-05	9.15672	10.0567	-0.132367	-0.159541	-0.544297	0.000466	-50.9239
Afghanistan	Kapisa			-0.733815	-6.63841	0.003019	0.207071	0.058556	-1.9e-05	-0.119528	-3.92826	0.000402	0.260194	0.017494	-7e-06	66.3561
Afghanistan	Khost			-0.125726	-8.59136	-0.000579	0.208291	0.004026	3e-06	-1.47962	-7.09779	0.00725	0.158517	0.108248	-3.9e-05	158.121
Afghanistan	Sari Pul			-1.74454	-5.68117	0.020091	0.119866	0.082884	-4.4e-05	6.88274	10.9076	-0.074301	-0.184885	-0.536056	0.000449	-41.6951
Afghanistan	Takhar			-0.413236	1.53019	0.005019	-0.033267	0.021383	-1.2e-05	-3.5301	-12.3425	0.021459	0.253001	0.238328	-9.7e-05	109.819
Bangladesh	Dhaka	Tangail		-0.500673	-4.84879	0.001955	0.08162	0.021484	-4e-06	0.654863	11.4733	-0.000972	-0.18593	-0.028254	2e-06	-96.793
Bangladesh	Rajshahi	Naogaon		0.567982	6.71434	-0.000733	-0.087593	-0.021437	1e-06	-0.903671	1.84818	0.001482	-0.08674	0.034786	-2e-06	-105.217
Bangladesh	Rajshahi	Natore		0.309328	2.82846	-0.001313	-0.05363	-0.01243	2e-06	-1.24438	2.86661	0.002313	-0.132855	0.052483	-4e-06	-29.78
Bangladesh	Rajshahi	Nawabganj		0.886415	10.0305	-0.001256	-0.133048	-0.033077	2e-06	-1.34032	0.093082	0.002462	-0.0676	0.050701	-4e-06	-127.849
Bangladesh	Rajshahi	Rajshahi		0.185396	0.975418	-0.000682	-0.01682	-0.007297	1e-06	-1.20646	3.72095	0.002339	-0.145723	0.050831	-4e-06	-19.4487
Bhutan	Pemagatsel			0.676244	11.8626	-0.000452	-0.139025	-0.031502	1e-06	-1.15793	2.41881	0.001506	-0.221117	0.059717	-4e-06	-153.751
Bhutan	Samdrup Jongkhar			-1.85946	-17.9553	0.001264	0.089682	0.073555	-2e-06	3.82596	33.0256	-0.004834	-0.365104	-0.172483	1e-05	-155.314
Bhutan	Tashi Yangtse			2.72167	51.9736	-0.002394	-0.881696	-0.176369	1e-05	-2.23218	-33.5461	0.003868	0.844156	0.185531	-2.7e-05	-310.197
India	Haryana	Bhiwani	Bawani Khera	-0.475704	5.18518	0.001453	-0.089929	0.015057	-1e-06	-0.186806	-16.6154	0.001159	0.322162	0.005006	-1e-06	141.769
India	Haryana	Bhiwani	Bhiwani	-0.421931	5.96816	0.001145	-0.101993	0.013384	-1e-06	-0.318262	-15.7702	0.002336	0.30379	0.009948	-2e-06	119.543
India	Haryana	Bhiwani	Dadri	-0.520247	6.15868	0.00151	-0.106788	0.016492	-2e-06	0.567597	-11.2027	-0.002202	0.229238	-0.024621	4e-06	50.2736
India	Haryana	Bhiwani	Loharu	-0.215656	5.15321	0.000225	-0.086369	0.006936	0	-1.12693	-19.5811	0.005786	0.3635	0.040662	-7e-06	188.271
India	Haryana	Bhiwani	Siwani	0.214052	7.43893	-0.00165	-0.116065	-0.00669	2e-06	-3.5094	-30.3855	0.021157	0.541704	0.133765	-3e-05	305.443
India	Haryana	Faridabad	Faridabad	0.019377	6.40477	8.2e-05	-0.103313	-0.000405	0	3.53871	4.3566	-0.014612	-0.004715	-0.139141	2.3e-05	-206.763
India	Haryana	Faridabad	Hathin	0.02941	6.28951	8.3e-05	-0.10098	-0.000762	0	3.3033	1.15007	-0.014305	0.049728	-0.129495	2.2e-05	-159.316
India	Haryana	Fatehabad	Fatehabad	-0.115252	7.27074	0.000484	-0.115141	0.003136	0	-2.90361	-38.3339	0.014991	0.705319	0.111455	-2.1e-05	406.052
India	Haryana	Fatehabad	Ratia	-0.482972	5.11527	0.002364	-0.085283	0.014756	-2e-06	-1.67238	-31.9112	0.007257	0.59838	0.064625	-1e-05	349.556
India	Haryana	Fatehabad	Tohana	-0.50864	5.29378	0.002403	-0.088743	0.015656	-2e-06	-1.39577	-31.4093	0.005781	0.593366	0.054046	-8e-06	337.667
India	Haryana	Gurgaon	Gurgaon	0.09657	0.173323	-0.00026	-0.004645	-0.002608	0	4.80645	17.2445	-0.021683	-0.241539	-0.191397	3.4e-05	-281.295
India	Haryana	Gurgaon	Pataudi	0.242287	-2.5017	-0.000722	0.041314	-0.007266	1e-06	3.56624	15.5785	-0.016783	-0.238354	-0.142613	2.7e-05	-202.356
India	Haryana	Hisar	Hansi	-0.82909	3.79617	0.002894	-0.073252	0.026268	-3e-06	1.21447	-15.5642	-0.006908	0.326336	-0.04974	1.2e-05	139.444
India	Haryana	Hisar	Hisar	-0.006855	6.70743	-0.000302	-0.105676	2e-05	0	-2.72649	-30.1799	0.015525	0.547821	0.104113	-2.2e-05	308.807
India	Haryana	Jhajjar	Bahadurgarh	-1.54244	0.763608	0.004704	-0.039351	0.050376	-5e-06	5.64909	33.085	-0.023297	-0.537257	-0.228353	3.8e-05	-475.893
India	Haryana	Jhajjar	Jhajjar	-1.65023	0.942711	0.005033	-0.04448	0.053802	-5e-06	6.40162	36.4659	-0.026707	-0.588713	-0.258294	4.4e-05	-528.93
India	Haryana	Jhajjar	Kosli	-2.05509	-3.10072	0.00696	0.015583	0.066522	-7e-06	7.30305	37.764	-0.037893	-0.620543	-0.293807	6.2e-05	-473.928
India	Haryana	Mahendragarh	Mahendragarh	-0.0874	17.2547	0.000358	-0.27857	0.002093	0	1.9521	-17.6864	-0.010391	0.392321	-0.072624	1.5e-05	-70.9852
India	Haryana	Mahendragarh	Narnaul	0.122688	19.7777	-0.000357	-0.317594	-0.0046	0	0.584537	-23.4886	-0.00296	0.486595	-0.019355	3e-06	-24.8151
India	Haryana	Mewat	Firozpur Jhirka	0.188252	6.961	-0.00035	-0.109074	-0.005768	0	2.60382	-7.18123	-0.012546	0.192636	-0.102275	1.9e-05	-52.6129
India	Haryana	Mewat	Nuh	0.124639	0.796144	-0.000314	-0.012885	-0.003637	0	3.36501	11.0677	-0.015156	-0.14883	-0.133752	2.4e-05	-196.293
India	Haryana	Palwal	Palwal	-0.055071	9.0526	0.000425	-0.146921	0.001946	0	5.01323	-1.28945	-0.021958	0.133662	-0.19615	3.4e-05	-193.24
India	Haryana	Rewari	Bawal	0.099627	18.122	-0.000172	-0.289088	-0.003656	0	1.59326	-18.2159	-0.007201	0.401779	-0.058773	1e-05	-81.1413
India	Haryana	Rewari	Rewari	0.065488	16.0592	-9.5e-05	-0.257011	-0.002554	0	1.69077	-15.5482	-0.007727	0.350661	-0.062794	1.1e-05	-82.6552
India	Haryana	Rohtak	Maham	-0.918372	0.541462	0.003129	-0.022862	0.03018	-3e-06	1.9217	12.8385	-0.008592	-0.219468	-0.079542	1.5e-05	-177.354
India	Haryana	Rohtak	Rohtak	-0.956111	0.340783	0.002958	-0.021996	0.031295	-3e-06	3.1512	18.8735	-0.013084	-0.309185	-0.127844	2.2e-05	-267.083
India	Haryana	Sirsa	Dabwali	0.155057	8.5095	-0.001437	-0.132633	-0.005711	2e-06	-4.95394	-47.1043	0.03084	0.855277	0.188649	-4.3e-05	511.662
India	Haryana	Sirsa	Sirsa	0.748062	10.535	-0.003986	-0.156509	-0.02409	4e-06	-5.64763	-47.9775	0.035347	0.860514	0.217318	-5.2e-05	489.63
India	Haryana	Sonipat	Ganaur	-0.434067	0.132306	0.001275	-0.009688	0.014621	-1e-06	0.499634	6.08409	-0.001365	-0.110227	-0.021674	3e-06	-77.2621
India	Haryana	Sonipat	Gohana	-0.437032	0.215638	0.00136	-0.010476	0.014661	-2e-06	0.417535	6.18945	-0.001061	-0.11453	-0.018375	2e-06	-79.0327
India	Haryana	Sonipat	Sonipat	-0.652533	0.297317	0.001825	-0.017265	0.021471	-2e-06	2.31208	15.4898	-0.008399	-0.253319	-0.094018	1.4e-05	-220.703
India	Himachal Pradesh	Kinnaur	Kalpa	0.582615	-0.502894	-0.001226	0.123413	-0.045416	7e-06	-0.255278	-5.90731	0.001357	0.300679	0.033063	-1.9e-05	14.5424
India	Himachal Pradesh	Kinnaur	Morang	0.596109	-0.835369	-0.001281	0.140557	-0.047214	8e-06	-0.49145	-7.1577	0.002361	0.332948	0.061588	-3.4e-05	24.733
India	Himachal Pradesh	Kinnaur	n.a. ( 35)	0.558107	-5.29486	-0.001546	0.367967	-0.053234	1.3e-05	-1.57024	-12.8403	0.008234	0.545257	0.261729	-0.000223	73.3349
India	Himachal Pradesh	Kinnaur	Nichar	0.406555	0.234948	-0.000879	0.090061	-0.037884	7e-06	0.387181	-0.711722	-0.001434	0.181758	-0.052642	3.1e-05	-16.6826
India	Himachal Pradesh	Kinnaur	Sangla	0.284715	-2.61808	-0.000499	0.136816	-0.019506	2e-06	1.75689	5.31093	-0.005892	0.010541	-0.153659	4.6e-05	-52.6382
India	Punjab	Amritsar	Ajnala	-0.843591	-29.0463	0.00204	0.765357	0.043803	-3e-06	-0.908778	54.896	0.00642	-1.31615	0.045011	-1.5e-05	-296.901
India	Punjab	Amritsar	Baba Bakala	-0.041175	2.16569	0.000145	-0.03711	0.000619	0	-3.4905	-39.2711	0.013188	0.745248	0.148237	-2.4e-05	481.792
India	Punjab	Barnala	Barnala	-0.218616	13.3912	0.000967	-0.214757	0.006115	-1e-06	-0.047242	-62.0501	-0.002292	1.23424	0.001355	4e-06	572.871
India	Punjab	Faridkot	Faridkot	0.432549	10.0228	-0.002422	-0.152899	-0.014065	3e-06	-0.64248	-32.3307	0.00608	0.635103	0.025824	-1e-05	248.162
India	Punjab	Fazilka	Abohar	1.01484	10.6086	-0.00542	-0.152705	-0.032445	5e-06	-6.63693	-85.1879	0.043472	1.57758	0.256708	-6.4e-05	965.623
India	Punjab	Fazilka	Fazilka	-2.69018	3.49561	0.040054	-0.106019	0.125002	-8.2e-05	-10.2738	-83.0695	0.073047	1.65547	0.443052	-0.000136	1010.12
India	Punjab	Kapurthala	Kapurthala	0.978637	8.55617	-0.002948	-0.11697	-0.032817	3e-06	-3.28352	-58.494	0.012917	1.137	0.136888	-2.2e-05	598.764
India	Punjab	Kapurthala	Phagwara	0.869247	4.4582	-0.002343	-0.050424	-0.029009	3e-06	-2.18786	-46.0699	0.007994	0.906369	0.092703	-1.4e-05	495.267
India	Punjab	Kapurthala	Sultanpur Lodhi	1.11131	9.22074	-0.003415	-0.125312	-0.03716	4e-06	-3.65995	-59.0439	0.014879	1.13855	0.152072	-2.5e-05	598.89
India	Punjab	Ludhiana	Jagraon	-0.092467	11.3624	0.000157	-0.183684	0.002521	0	0.330143	-48.8108	-0.002421	0.99289	-0.013377	4e-06	425.312
India	Punjab	Ludhiana	Khanna	-0.208799	10.3553	0.000615	-0.170948	0.006184	-1e-06	0.845154	-39.068	-0.004208	0.815248	-0.034666	7e-06	312.474
India	Punjab	Ludhiana	Ludhiana	-0.18181	10.3616	0.000509	-0.169288	0.005333	0	0.684945	-42.1194	-0.003667	0.867883	-0.027859	6e-06	353.652
India	Punjab	Ludhiana	Samrala	-0.154495	10.4037	0.000393	-0.174977	0.004588	0	1.03505	-33.3134	-0.004514	0.721305	-0.043536	8e-06	231.033
India	Punjab	Mansa	Mansa	0.846546	11.864	-0.002361	-0.171453	-0.027735	3e-06	-2.97958	-61.1655	0.01261	1.15933	0.120189	-2e-05	601.6
India	Punjab	Moga	Moga	1.35919	11.2892	-0.003966	-0.152733	-0.044148	4e-06	-2.44264	-45.6268	0.008894	0.862666	0.099541	-1.5e-05	397.937
India	Punjab	Pathankot	Pathankot	0.652222	-19.1289	-0.005596	0.575664	-0.041219	2.2e-05	0.989404	44.63	-0.002665	-1.0841	-0.051444	7e-06	-297.293
India	Punjab	Sahibzada Ajit Singh Nagar	Kharar	-1.05576	-2.26784	0.002516	0.010149	0.03482	-3e-06	-0.399295	-19.6105	0.000852	0.401251	0.014539	-1e-06	301.508
India	Punjab	Tarn Taran	Patti	0.164327	-15.7015	-0.001849	0.422842	-0.005152	2e-06	-4.17774	16.589	0.021129	-0.497337	0.192345	-4.5e-05	20.3642
India	Rajasthan	Ajmer	Ajmer	-0.305574	13.8859	0.002151	-0.218654	0.009521	-2e-06	3.72883	-21.992	-0.022097	0.481983	-0.143992	3.3e-05	27.6189
India	Rajasthan	Ajmer	Beawar	-0.258877	17.6496	0.002203	-0.279309	0.008085	-2e-06	3.57092	-25.8245	-0.020064	0.559492	-0.137725	3e-05	16.4232
India	Rajasthan	Ajmer	Kekri	0.130916	21.9018	0.00057	-0.337158	-0.004524	-1e-06	2.36057	-31.4638	-0.011435	0.649303	-0.088615	1.6e-05	24.2895
India	Rajasthan	Ajmer	Kishangarh	-0.167083	12.8296	0.001463	-0.201057	0.005108	-1e-06	2.93147	-21.7533	-0.01691	0.469554	-0.11372	2.6e-05	45.9845
India	Rajasthan	Ajmer	n.a. ( 566)	-0.15302	17.8968	0.001683	-0.280366	0.00465	-2e-06	3.10696	-26.8526	-0.016504	0.573967	-0.119047	2.4e-05	26.2458
India	Rajasthan	Ajmer	n.a. ( 617)	-0.064887	12.4696	0.001711	-0.19411	0.00182	-2e-06	2.58771	-22.1883	-0.015718	0.467207	-0.099114	2.3e-05	62.46
India	Rajasthan	Ajmer	Nasirabad	-0.230016	14.482	0.001764	-0.227709	0.007091	-2e-06	3.34083	-23.1378	-0.018577	0.503696	-0.128864	2.8e-05	32.9764
India	Rajasthan	Ajmer	Sarwar	-0.030612	17.9585	0.001005	-0.279386	0.000631	-1e-06	2.45798	-28.0522	-0.012744	0.586531	-0.09376	1.9e-05	45.9598
India	Rajasthan	Banswara	Banswara	0.995257	0.155075	-0.002181	0.035816	-0.039309	3e-06	-3.47403	4.42697	0.013662	-0.155393	0.132517	-2e-05	-35.1841
India	Rajasthan	Banswara	Garhi	1.07909	-2.81847	-0.002412	0.09406	-0.04195	4e-06	-3.69303	3.55403	0.014315	-0.143225	0.138532	-2e-05	18.3361
India	Rajasthan	Banswara	Ghatol	0.375342	-0.805599	-0.000887	0.027122	-0.014913	1e-06	-1.84393	6.55665	0.008219	-0.152368	0.070627	-1.2e-05	-63.4076
India	Rajasthan	Banswara	Kalinjara	1.35461	-5.82719	-0.003092	0.163844	-0.053511	5e-06	-4.48526	7.08457	0.017245	-0.229257	0.170338	-2.5e-05	16.0342
India	Rajasthan	Banswara	n.a. ( 965)	1.60203	-14.4524	-0.003722	0.33652	-0.062871	6e-06	-5.36585	8.87057	0.020022	-0.285194	0.201841	-2.8e-05	116.673
India	Rajasthan	Barmer	Barmer	7.1972	0.404163	-0.384234	-0.002832	-0.325909	0.000788	2.67993	50.7034	-0.017903	-1.0426	-0.11528	3.3e-05	-621.291
India	Rajasthan	Barmer	Chauhtan	1.22772	22.846	-0.007037	-0.422161	-0.046083	1e-05	-1.73162	-16.0884	0.015627	0.291879	0.06533	-2.3e-05	-86.2756
India	Rajasthan	Barmer	Gurha Malini	0.920688	19.9862	-0.005492	-0.368808	-0.034217	8e-06	-1.53047	-14.3195	0.014733	0.257588	0.056723	-2.1e-05	-70.5167
India	Rajasthan	Barmer	Pachpadra	0.813998	16.9852	-0.005862	-0.314767	-0.030487	8e-06	-1.57696	-11.9706	0.015938	0.212227	0.058125	-2.2e-05	-59.0811
India	Rajasthan	Barmer	Shiv	1.88962	26.1455	-0.014707	-0.490544	-0.071675	2.2e-05	-2.98604	-10.3218	0.038813	0.183698	0.114096	-5.8e-05	-202.795
India	Rajasthan	Barmer	Siwana	0.688745	17.865	-0.00378	-0.329033	-0.025229	5e-06	-1.42498	-15.959	0.012283	0.285131	0.051739	-1.7e-05	-17.8687
India	Rajasthan	Bharatpur	Bayana	0.119878	18.5246	4.2e-05	-0.287509	-0.004309	0	-3.51497	-42.7653	0.015688	0.763784	0.137557	-2.4e-05	297.365
India	Rajasthan	Bharatpur	Bharatpur	0.274238	13.483	-0.000642	-0.206537	-0.009024	1e-06	-4.8922	-33.9848	0.022628	0.568423	0.189964	-3.4e-05	279.871
India	Rajasthan	Bharatpur	Dig	0.107061	9.56097	-9.9e-05	-0.149067	-0.003694	0	-3.27298	-30.5281	0.014559	0.532192	0.128232	-2.2e-05	280.633
India	Rajasthan	Bharatpur	Kaman	-0.084727	3.19857	0.00038	-0.053243	0.002445	0	-1.7977	-21.0322	0.007195	0.37401	0.07078	-1.1e-05	246.408
India	Rajasthan	Bharatpur	Kumher	0.169536	12.5625	-0.000235	-0.194518	-0.005693	0	-3.83167	-34.007	0.017484	0.589991	0.149776	-2.7e-05	282.531
India	Rajasthan	Bharatpur	Nadbai	0.169536	12.5622	-0.000235	-0.194512	-0.005693	0	-3.83167	-34.0067	0.017484	0.589984	0.149777	-2.7e-05	282.533
India	Rajasthan	Bharatpur	Nagar	0.169536	12.5625	-0.000235	-0.194518	-0.005693	0	-3.83167	-34.007	0.017484	0.589991	0.149776	-2.7e-05	282.531
India	Rajasthan	Bharatpur	Rupbas	0.294022	17.3126	-0.000639	-0.264946	-0.009754	1e-06	-4.9657	-37.2897	0.022784	0.629648	0.192709	-3.4e-05	261.828
India	Rajasthan	Bharatpur	Weir	0.001958	16.3798	0.000368	-0.256577	-0.000551	0	-2.74905	-39.2724	0.012219	0.710724	0.107761	-1.9e-05	279.512
India	Rajasthan	Bikaner	Bikaner	-8.93375	-3.12165	0.237603	0.03795	0.416139	-0.000515	1.89917	6.41219	-0.024246	-0.135309	-0.083128	4.6e-05	-25.2253
India	Rajasthan	Bikaner	Kolayat	-5.555	-4.23791	0.151854	0.08028	0.260685	-0.000336	1.83336	-9.63614	-0.032129	0.199502	-0.08031	6.1e-05	171.394
India	Rajasthan	Bikaner	Lunkaransar	2.34883	18.0254	-0.011487	-0.253287	-0.074441	1.2e-05	-2.9904	-31.2998	0.02035	0.565208	0.123715	-3.6e-05	113.021
India	Rajasthan	Bikaner	Nokha	0.80357	20.0463	-0.00339	-0.298332	-0.025958	4e-06	-0.590883	-29.5098	-0.001538	0.541366	0.026064	0	66.006
India	Rajasthan	Bundi	Naenwa	0.095727	1.49626	-0.001002	-0.028934	-0.00299	1e-06	0.989288	-5.03395	-0.003351	0.122186	-0.03854	5e-06	31.7114
India	Rajasthan	Churu	Churu	1.16847	3.25048	-0.005609	-0.040264	-0.036432	6e-06	0.367756	14.5718	0.001245	-0.27568	-0.016328	-1e-06	-253.079
India	Rajasthan	Churu	Dungargarh	1.05708	1.16752	-0.005067	-0.009566	-0.03241	5e-06	1.79399	24.8983	-0.007832	-0.452586	-0.069778	1.2e-05	-367.701
India	Rajasthan	Churu	Rajgarh	1.17243	7.23386	-0.005968	-0.103886	-0.036856	6e-06	-0.326942	10.8354	0.00797	-0.207546	0.010848	-1.2e-05	-264.107
India	Rajasthan	Churu	Ratangarh	1.25138	2.77132	-0.005369	-0.030282	-0.038974	5e-06	0.101259	13.1299	0.002541	-0.251215	-0.005328	-3e-06	-227.41
India	Rajasthan	Churu	Sardarshahar	1.51173	3.16854	-0.00791	-0.035943	-0.046609	8e-06	0.474999	20.4102	0.002815	-0.384659	-0.019896	-4e-06	-333.589
India	Rajasthan	Churu	Sujangarh	1.21153	2.84939	-0.005004	-0.031813	-0.037504	5e-06	0.435085	14.8645	0.000816	-0.277368	-0.017814	-1e-06	-256.072
India	Rajasthan	Churu	Taranagar	1.73617	6.61966	-0.009057	-0.087421	-0.053987	9e-06	-1.49107	12.7895	0.01819	-0.259327	0.055791	-2.7e-05	-277.61
India	Rajasthan	Dausa	Baswa	1.60967	19.5607	-0.004922	-0.280808	-0.051486	5e-06	-3.34384	-25.9594	0.016429	0.453082	0.135699	-2.7e-05	28.1789
India	Rajasthan	Dausa	Dausa	1.40643	15.2627	-0.00416	-0.215778	-0.045398	4e-06	-3.2692	-22.7915	0.016006	0.391315	0.132531	-2.6e-05	59.0464
India	Rajasthan	Dausa	Lalsot	1.31835	18.8322	-0.003863	-0.271672	-0.042486	4e-06	-2.69246	-25.5346	0.013279	0.452238	0.109466	-2.2e-05	32.3472
India	Rajasthan	Dausa	Mahwah	1.67318	22.3259	-0.00512	-0.322741	-0.053332	5e-06	-3.10567	-26.8769	0.015183	0.474388	0.126202	-2.5e-05	-7.93825
India	Rajasthan	Dausa	Sakrai	1.61029	22.53	-0.004857	-0.326326	-0.05142	5e-06	-3.02674	-27.7161	0.014798	0.491391	0.123019	-2.4e-05	-0.363226
India	Rajasthan	Dhaulpur	Bari	1.76842	38.5433	-0.004647	-0.563559	-0.05467	4e-06	-5.1492	-8.3278	0.024443	0.06705	0.197155	-3.6e-05	-483.901
India	Rajasthan	Dhaulpur	Baseri	0.908957	35.9534	-0.002086	-0.540806	-0.028442	2e-06	-1.77588	-5.0054	0.009388	0.069476	0.06832	-1.4e-05	-512.168
India	Rajasthan	Dhaulpur	Dhaulpur	2.089	37.008	-0.005679	-0.533154	-0.064306	5e-06	-6.29243	-5.3337	0.029203	-0.01411	0.239899	-4.3e-05	-488.515
India	Rajasthan	Dungarpur	Aspur	-1.14307	26.1724	0.002976	-0.536841	0.045967	-5e-06	5.17246	-16.241	-0.018588	0.423874	-0.197382	2.7e-05	-185.098
India	Rajasthan	Dungarpur	Dungarpur	-1.44846	22.7924	0.00346	-0.493937	0.05748	-5e-06	5.50577	-21.4437	-0.020413	0.531231	-0.210982	3e-05	-62.4439
India	Rajasthan	Dungarpur	Sagwara	-1.45822	23.232	0.003507	-0.502434	0.057932	-6e-06	5.54373	-21.4364	-0.02057	0.531908	-0.212494	3e-05	-68.8295
India	Rajasthan	Dungarpur	Simalwara	-1.45834	23.2324	0.003507	-0.502448	0.057937	-6e-06	5.544	-21.4368	-0.020571	0.531924	-0.212504	3e-05	-68.8301
India	Rajasthan	Ganganagar	Anupgarh	-1.1004	-6.43661	0.007276	0.084333	0.033044	-7e-06	4.08474	41.1388	-0.027393	-0.747397	-0.155636	3.8e-05	-442.966
India	Rajasthan	Ganganagar	Ganganagar	1.56836	-1.15974	-0.010163	0.027565	-0.049569	1e-05	-9.19112	3.92072	0.104335	-0.147236	0.358795	-0.00016	6.56506
India	Rajasthan	Ganganagar	Karanpur	4.37553	-4.3104	-0.102284	0.126363	-0.214326	0.000247	4.98552	31.6289	-0.048336	-0.628639	-0.212107	8.7e-05	-360.19
India	Rajasthan	Ganganagar	n.a. ( 230)	5.39329	-1.6892	-0.185886	0.055652	-0.257507	0.000428	-5.62374	-7.31907	0.068264	0.111557	0.243274	-0.000128	121.153
India	Rajasthan	Ganganagar	Padampur	0.830251	-3.13539	-0.005676	0.050953	-0.026526	6e-06	-6.30707	16.6151	0.08039	-0.364577	0.2464	-0.000123	-136.764
India	Rajasthan	Ganganagar	Raisinghnagar	4.60545	-2.03031	-0.122357	0.066143	-0.223385	0.00029	-1.00118	9.3534	0.01449	-0.203485	0.048182	-3.2e-05	-94.2831
India	Rajasthan	Ganganagar	Sadulshahr	2.29739	4.76346	-0.012847	-0.054829	-0.072913	1.3e-05	-9.81107	-7.45211	0.097824	0.060664	0.386139	-0.000152	55.5726
India	Rajasthan	Ganganagar	Sri Vijainagar	-0.153849	-5.99601	0.000252	0.084576	0.00409	0	-0.443208	37.519	0.023349	-0.711452	0.018682	-3.7e-05	-387.86
India	Rajasthan	Ganganagar	Suratgarh	0.255608	-3.8359	-0.002219	0.055315	-0.008597	2e-06	-2.51513	30.273	0.042884	-0.59078	0.098975	-6.6e-05	-320.473
India	Rajasthan	Hanumangarh	Bhadra	1.80126	9.21611	-0.009767	-0.127958	-0.056345	1e-05	-1.67877	15.0936	0.020473	-0.307752	0.062178	-3e-05	-345.544
India	Rajasthan	Hanumangarh	n.a. ( 211)	2.94485	8.90969	-0.017041	-0.111928	-0.091232	1.6e-05	-2.22423	3.17892	0.027982	-0.076103	0.086253	-4.3e-05	-200.845
India	Rajasthan	Hanumangarh	Nohar	3.00053	10.1439	-0.016786	-0.129788	-0.09313	1.6e-05	-3.44548	5.9244	0.037273	-0.14391	0.132472	-5.6e-05	-247.213
India	Rajasthan	Hanumangarh	Pilibangan	3.88524	13.2168	-0.022387	-0.169276	-0.120979	2.2e-05	-4.82925	-11.4847	0.049926	0.182701	0.188795	-7.7e-05	-74.2369
India	Rajasthan	Hanumangarh	Rawatsar	4.24521	15.1626	-0.024322	-0.195714	-0.132474	2.4e-05	-5.72992	-16.8962	0.057204	0.278844	0.224535	-8.8e-05	-33.9533
India	Rajasthan	Hanumangarh	Sangariya	4.30261	17.8589	-0.024224	-0.236376	-0.13501	2.4e-05	-5.54044	-21.8907	0.053869	0.377972	0.218547	-8.4e-05	-15.7289
India	Rajasthan	Hanumangarh	Tibi	3.15224	11.7388	-0.017556	-0.152712	-0.097991	1.7e-05	-4.04955	4.92919	0.041648	-0.132027	0.15573	-6.2e-05	-256.858
India	Rajasthan	Jaisalmer	Jaisalmer	1.29294	-9.40179	-0.010934	0.156971	-0.040938	1.1e-05	-0.213513	16.0771	-0.001334	-0.316294	0.009144	1e-06	-62.8552
India	Rajasthan	Jaisalmer	Pokaran	0.233014	-13.6374	-0.003229	0.213275	-0.007836	3e-06	1.96841	35.5151	-0.015145	-0.660014	-0.073823	2.1e-05	-258.12
India	Rajasthan	Jalor	Ahor	0.85275	12.0081	-0.003679	-0.208435	-0.031238	5e-06	-1.59563	-15.1888	0.008902	0.258199	0.056205	-1.1e-05	51.5699
India	Rajasthan	Jalor	Bhinmal	0.519709	10.4758	-0.002572	-0.190678	-0.019291	4e-06	-0.72741	-9.15659	0.005479	0.162617	0.025269	-7e-06	-13.549
India	Rajasthan	Jalor	Jalor	0.748716	11.4679	-0.003268	-0.200799	-0.027282	4e-06	-1.22406	-13.2293	0.007291	0.227743	0.042531	-9e-06	29.7736
India	Rajasthan	Jalor	Raniwara	0.417803	11.0134	-0.002128	-0.207141	-0.01605	3e-06	-0.545279	-7.7268	0.00482	0.14172	0.019464	-7e-06	-39.5367
India	Rajasthan	Jalor	Sanchor	0.285453	9.82266	-0.001987	-0.181863	-0.010281	3e-06	-0.088813	-8.59059	0.002846	0.160674	0.001714	-3e-06	-16.3863
India	Rajasthan	Jhunjhunun	Chirawa	-0.46912	-10.1922	0.000575	0.149334	0.014405	0	4.94814	37.7895	-0.027569	-0.667801	-0.195054	4.3e-05	-354.137
India	Rajasthan	Jhunjhunun	Jhunjhunun	-0.503241	-12.822	0.000615	0.190178	0.015265	0	4.67257	42.734	-0.02665	-0.771957	-0.183334	4.1e-05	-370.426
India	Rajasthan	Jhunjhunun	Khetri	-0.279519	-9.42619	2.5e-05	0.141553	0.008453	0	3.58509	31.9209	-0.018409	-0.573444	-0.142255	2.9e-05	-282.031
India	Rajasthan	Jhunjhunun	Nawalgarh	-0.316493	-10.7849	0.000115	0.16242	0.009418	0	2.81384	35.3998	-0.013508	-0.655982	-0.110994	2.1e-05	-295.294
India	Rajasthan	Jhunjhunun	Udaipurwati	-0.185579	-9.35233	-0.000199	0.143199	0.00547	0	2.78137	28.4062	-0.013563	-0.5184	-0.110904	2.1e-05	-232.116
India	Rajasthan	Jodhpur	Bhopalgarh	0.902321	0.218607	-0.0041	0.007912	-0.028598	4e-06	-6.35895	2.95529	0.057569	-0.114851	0.242244	-8.4e-05	-12.0946
India	Rajasthan	Jodhpur	Bilara	0.526459	3.34823	-0.001297	-0.040571	-0.016672	1e-06	-5.10654	-4.76527	0.042167	0.036086	0.193663	-6.1e-05	36.1497
India	Rajasthan	Jodhpur	Jodhpur	0.38644	-2.98265	-0.00076	0.055692	-0.012344	1e-06	-6.14236	-6.06237	0.055267	0.05237	0.230591	-7.9e-05	164.047
India	Rajasthan	Jodhpur	Osiyan	1.08277	-2.7062	-0.006532	0.052098	-0.034509	7e-06	-8.12493	-2.82764	0.081957	-0.015885	0.309381	-0.00012	120.269
India	Rajasthan	Jodhpur	Phalodi	1.34301	5.68197	-0.009431	-0.078733	-0.042475	1e-05	-6.12317	-4.56585	0.076272	0.045201	0.235074	-0.000114	-11.273
India	Rajasthan	Jodhpur	Shergarh	0.709283	-4.49437	-0.005375	0.07859	-0.02344	6e-06	-9.54351	-15.9203	0.101221	0.21734	0.362585	-0.000147	333.823
India	Rajasthan	Karauli	Hindaun	0.597764	41.7053	-0.001307	-0.641097	-0.018789	1e-06	1.24367	-39.8918	-0.00492	0.8017	-0.047407	7e-06	-181.982
India	Rajasthan	Karauli	Karauli	0.524257	46.5906	-0.000707	-0.712123	-0.016335	1e-06	0.536761	-57.4399	-0.001754	1.11799	-0.019849	2e-06	-23.8962
India	Rajasthan	Karauli	Nandauti	0.468863	43.6046	-0.000835	-0.673618	-0.01475	1e-06	1.1256	-43.3676	-0.004333	0.865122	-0.043185	6e-06	-161.778
India	Rajasthan	Karauli	Sapotra	0.383364	48.2901	-0.000252	-0.742094	-0.011941	0	0.581492	-60.122	-0.00188	1.16937	-0.021878	3e-06	-12.3639
India	Rajasthan	Karauli	Toda Bhim	0.468865	43.6043	-0.000835	-0.673613	-0.01475	1e-06	1.1255	-43.3685	-0.004333	0.865138	-0.043181	6e-06	-161.761
India	Rajasthan	Pali	Jaitaran	-0.239467	7.67808	0.000516	-0.127915	0.007534	0	2.9667	7.78388	-0.013701	-0.093456	-0.11358	2e-05	-253.446
India	Rajasthan	Pali	Kharchi	-0.411915	7.63427	0.001613	-0.129909	0.013181	-2e-06	3.12597	11.4634	-0.013244	-0.159485	-0.11971	1.9e-05	-301.282
India	Rajasthan	Pali	Pali	-0.433431	9.41025	0.002022	-0.155858	0.013892	-2e-06	4.17848	15.5459	-0.02051	-0.225771	-0.157934	2.9e-05	-394.157
India	Rajasthan	Pali	Raipur	-0.393209	8.15909	0.001164	-0.139353	0.012436	-1e-06	3.10385	7.56643	-0.013637	-0.085091	-0.11975	2e-05	-256.703
India	Rajasthan	Pali	Sojat	-0.40805	7.2997	0.00155	-0.124882	0.013048	-2e-06	3.00772	11.0638	-0.012507	-0.153191	-0.115379	1.8e-05	-289.44
India	Rajasthan	Pratapgarh	Arnaud	4.93117	78.7732	-0.008639	-1.29802	-0.193556	1.3e-05	-8.63848	-32.4006	0.02952	0.396509	0.333378	-4.4e-05	-590.02
India	Rajasthan	Pratapgarh	Bari Sadri	5.26996	78.3533	-0.010489	-1.32132	-0.210712	1.7e-05	-9.91297	-34.6644	0.038057	0.438211	0.390132	-5.9e-05	-534.347
India	Rajasthan	Pratapgarh	Chhoti Sadri	5.26997	78.3533	-0.010489	-1.32132	-0.210712	1.7e-05	-9.91293	-34.6641	0.038056	0.438206	0.390131	-5.9e-05	-534.351
India	Rajasthan	Pratapgarh	Ghatol	4.93129	78.7739	-0.008639	-1.29803	-0.19356	1.3e-05	-8.6387	-32.4002	0.02952	0.396496	0.333387	-4.4e-05	-590.034
India	Rajasthan	Pratapgarh	Lasadia	5.08298	79.8538	-0.01044	-1.36558	-0.200864	1.6e-05	-8.5864	-24.8439	0.035016	0.291601	0.334899	-5.3e-05	-699.897
India	Rajasthan	Pratapgarh	Pratapgarh	5.66558	83.4049	-0.010913	-1.38988	-0.22562	1.7e-05	-10.6573	-37.1185	0.039474	0.457454	0.41746	-6.1e-05	-567.594
India	Rajasthan	Rajsamand	Amet	-0.229278	3.98378	0.001656	-0.065093	0.007692	-2e-06	-0.219915	-10.0396	0.004125	0.20364	0.009957	-7e-06	63.0862
India	Rajasthan	Rajsamand	Devgarh	0.035293	3.36272	0.000805	-0.048063	-0.001364	-1e-06	-1.74811	-8.09019	0.014413	0.137754	0.069987	-2.3e-05	58.9378
India	Rajasthan	Rajsamand	Kumbhalgarh	-0.394145	5.54776	0.002222	-0.095038	0.013482	-3e-06	0.46526	-11.1779	3e-05	0.238709	-0.01834	0	49.8855
India	Rajasthan	Rajsamand	Nathdwara	-0.966486	12.1277	0.004177	-0.222182	0.034265	-5e-06	2.30355	-16.6025	-0.009779	0.390215	-0.096319	1.7e-05	8.88269
India	Rajasthan	Rajsamand	Relmagra	2.08807	27.4887	-0.005879	-0.483989	-0.083607	9e-06	-4.25492	-11.2107	0.020483	0.135102	0.16597	-3.1e-05	-185.213
India	Rajasthan	Sawai Madhopur	Bamanwas	0.69135	34.3473	-0.001961	-0.522579	-0.022783	2e-06	1.07016	-40.0833	-0.001925	0.807902	-0.035784	1e-06	-69.3194
India	Rajasthan	Sawai Madhopur	Bonali	0.654239	33.04	-0.001862	-0.500259	-0.021544	2e-06	0.921863	-35.6612	-0.001046	0.713708	-0.030029	0	-101.832
India	Rajasthan	Sawai Madhopur	Khandar	0.800176	34.3604	-0.002232	-0.518355	-0.026032	2e-06	1.15532	-37.9984	-0.002215	0.767887	-0.03869	2e-06	-102.024
India	Rajasthan	Sawai Madhopur	Sawai Madhopur	0.717535	33.0873	-0.001983	-0.497015	-0.023328	2e-06	0.960043	-36.304	-0.001273	0.723049	-0.031241	0	-96.9627
India	Rajasthan	Sikar	Fatehpur	0.232015	-4.71698	-0.00137	0.07541	-0.008429	2e-06	0.073383	2.78098	-0.001564	-0.054704	-0.001013	1e-06	39.7732
India	Rajasthan	Sikar	Lachhmangarh	0.199347	-4.4085	-0.001166	0.070516	-0.007383	1e-06	0.057994	3.71191	-0.000946	-0.072612	-0.000361	0	22.7799
India	Rajasthan	Sikar	Nim ka Thana	0.469129	-1.13891	-0.00177	0.025063	-0.016148	2e-06	-0.719406	-1.04646	0.004015	0.010774	0.031928	-8e-06	31.2453
India	Rajasthan	Sikar	Shri Madhopur	0.39302	-0.972842	-0.001496	0.02089	-0.013661	2e-06	-0.638506	-0.259426	0.003675	-0.003358	0.028313	-7e-06	19.4247
India	Rajasthan	Sikar	Sikar	0.251939	-1.932	-0.001164	0.032859	-0.009127	1e-06	-0.242804	1.70524	0.001587	-0.03559	0.012148	-4e-06	8.95043
India	Rajasthan	Sirohi	Abu Road	1.08308	9.96611	-0.003171	-0.168203	-0.043504	5e-06	-1.65857	7.78157	0.009509	-0.178292	0.066537	-1.5e-05	-226.106
India	Rajasthan	Sirohi	Pindwara	1.17133	11.1868	-0.003458	-0.194407	-0.048024	6e-06	-1.82953	9.3411	0.011146	-0.214731	0.075068	-1.9e-05	-256.4
India	Rajasthan	Sirohi	Revdar	1.14609	10.7748	-0.003537	-0.182726	-0.045616	6e-06	-1.78432	7.05779	0.010533	-0.163625	0.070894	-1.6e-05	-228.39
India	Rajasthan	Sirohi	Shivganj	1.40027	11.7323	-0.005061	-0.197312	-0.054645	8e-06	-2.31473	7.65287	0.015682	-0.174211	0.090095	-2.4e-05	-251.748
India	Rajasthan	Sirohi	Sirohi	1.11751	10.6289	-0.003339	-0.180028	-0.044597	5e-06	-1.75628	7.13338	0.010085	-0.165881	0.069943	-1.6e-05	-226.871
India	Rajasthan	Tonk	Devli	0.068683	-6.41036	-0.000802	0.095679	-0.002566	1e-06	-0.887527	-3.7591	0.00409	0.061806	0.034312	-6e-06	164.431
India	Rajasthan	Tonk	Malpura	-0.197982	-3.9323	9.1e-05	0.053613	0.006146	0	-0.402097	-11.4496	0.001455	0.217263	0.014658	-2e-06	223.222
India	Rajasthan	Tonk	Niwai	-0.050499	-0.805055	-0.000278	0.00728	0.00133	0	-0.622895	-13.5935	0.002736	0.253309	0.023745	-4e-06	201.861
India	Rajasthan	Tonk	Toda Raisingh	-0.131905	-1.99284	-6.7e-05	0.024253	0.003985	0	-0.47096	-12.5485	0.001962	0.236766	0.017573	-3e-06	206.572
India	Rajasthan	Tonk	Tonk	-0.081067	-0.477879	-0.000186	0.001535	0.002333	0	-0.525868	-13.4471	0.002331	0.252558	0.019879	-3e-06	194
India	Rajasthan	Tonk	Uniara	0.125223	-6.11835	-0.000951	0.091527	-0.004423	1e-06	-0.9199	-4.23759	0.004177	0.070405	0.035838	-6e-06	165.862
India	Tripura	West Tripura	Agartala	-0.819106	-32.9056	0.003007	0.70605	0.035639	-6e-06	0.887992	42.1345	-0.001361	-0.880816	-0.03654	2e-06	-123.218
India	Uttar Pradesh	Agra	Agra	0.718539	-1.71733	-0.002054	0.040659	-0.022173	2e-06	0.008454	-28.2691	-0.001758	0.539306	-0.000281	3e-06	383.897
India	Uttar Pradesh	Agra	Bah	0.479104	1.0519	-0.001281	-0.007248	-0.014546	1e-06	1.91142	-27.7792	-0.010222	0.566244	-0.074047	1.6e-05	313.596
India	Uttar Pradesh	Agra	Fatehabad	0.628746	-1.10353	-0.001798	0.029229	-0.019322	2e-06	0.77219	-27.2811	-0.005223	0.53592	-0.030155	8e-06	352.852
India	Uttar Pradesh	Agra	Khairagarh	0.517875	0.113314	-0.00132	0.008919	-0.016281	1e-06	0.965542	-37.008	-0.005959	0.726007	-0.035657	9e-06	458.215
India	Uttar Pradesh	Agra	Kiraoli	0.777841	-2.46538	-0.0022	0.053455	-0.024048	2e-06	-0.631738	-29.7497	0.001188	0.55384	0.024876	-2e-06	423.084
India	Uttar Pradesh	Allahabad	Handia	-0.529346	-25.0269	0.000971	0.458112	0.018623	-1e-06	0.30656	-33.382	-0.00111	0.641801	-0.00668	0	773.923
India	Uttar Pradesh	Allahabad	Karchana	0.080035	-24.9314	-0.000242	0.482091	-0.004003	1e-06	0.140179	-19.5723	-4e-05	0.377916	-0.001927	-1e-06	574.544
India	Uttar Pradesh	Allahabad	Meja	-0.359161	-22.6194	0.000655	0.424873	0.012817	-1e-06	-0.140477	-37.1098	0.00045	0.707019	0.009301	-2e-06	786.524
India	Uttar Pradesh	Allahabad	Phulpur	-0.447354	-27.6111	0.00082	0.510698	0.015778	-1e-06	1.2774	-19.3921	-0.004419	0.402871	-0.044056	5e-06	602.833
India	Uttar Pradesh	Allahabad	Soraon	-0.293116	-24.447	0.000564	0.458315	0.009928	-1e-06	1.3827	-17.6258	-0.004769	0.372652	-0.048071	6e-06	530.311
India	Uttar Pradesh	Amroha	Amroha	-0.413101	-13.6089	0.000835	0.245512	0.018551	-2e-06	-2.9432	1.7669	0.011992	-0.096883	0.116488	-1.9e-05	203.446
India	Uttar Pradesh	Amroha	Hasanpur	-0.495006	1.43119	0.001465	-0.034021	0.015794	-1e-06	7.52721	25.865	-0.028598	-0.325829	-0.300488	4.6e-05	-453.541
India	Uttar Pradesh	Bahraich	Kaisarganj	-0.078527	-27.2929	1.4e-05	0.526137	0.002117	0	-1.66045	16.6447	0.004944	-0.383511	0.065488	-8e-06	181.137
India	Uttar Pradesh	Bahraich	Nanpara	-0.509965	-31.0059	0.000614	0.574813	0.018686	-1e-06	-3.27629	6.34134	0.008184	-0.256526	0.131781	-1.3e-05	421.464
India	Uttar Pradesh	Ballia	Bansdih	-2.23419	-57.4888	0.00357	0.976198	0.088787	-6e-06	2.68184	16.0859	-0.005726	-0.196736	-0.107758	9e-06	549.939
India	Uttar Pradesh	Ballia	Rasra	-2.37443	-59.0035	0.003902	0.996884	0.093898	-6e-06	2.14005	17.6721	-0.004231	-0.246791	-0.08617	7e-06	567.399
India	Uttar Pradesh	Balrampur	Balrampur	-0.703813	0.905058	0.000609	-0.087792	0.024327	-1e-06	-2.86204	-37.6785	0.006425	0.62525	0.117867	-1.1e-05	588.005
India	Uttar Pradesh	Banda	Baberu	0.369838	-19.8377	-0.001023	0.393816	-0.014417	2e-06	-2.53994	-19.141	0.008275	0.30184	0.098814	-1.3e-05	543.029
India	Uttar Pradesh	Banda	Banda	1.49939	-20.3887	-0.003425	0.453099	-0.057711	5e-06	-4.58108	-30.7297	0.014953	0.469773	0.17664	-2.2e-05	705.403
India	Uttar Pradesh	Banda	Naraini	0.528499	-19.7337	-0.001359	0.399601	-0.020479	2e-06	-2.85294	-18.385	0.009163	0.277838	0.110383	-1.4e-05	533.297
India	Uttar Pradesh	Bijnor	Bijnor	-0.31155	-7.88965	0.000604	0.125286	0.011277	-1e-06	-0.752947	14.6135	0.0018	-0.33922	0.025365	-2e-06	-26.7279
India	Uttar Pradesh	Bijnor	Dhampur	1.04733	-18.996	-0.002051	0.440106	-0.040707	3e-06	1.66114	27.8016	-0.005261	-0.51787	-0.070813	1e-05	-169.104
India	Uttar Pradesh	Bijnor	Nagina	0.963889	-13.0817	-0.001844	0.327607	-0.038622	3e-06	1.43632	26.2966	-0.004451	-0.507101	-0.063227	9e-06	-212.681
India	Uttar Pradesh	Bijnor	Najibabad	-0.040328	-2.31545	0.000121	0.041509	0.002062	0	-0.053976	13.1313	-0.001005	-0.301801	-0.001764	3e-06	-106.724
India	Uttar Pradesh	Budaun	Bisauli	1.26027	1.73252	-0.001563	0.03744	-0.045175	2e-06	-3.63793	-20.2956	0.011244	0.29452	0.13762	-1.6e-05	257.105
India	Uttar Pradesh	Budaun	Budaun	1.20276	-0.791972	-0.001112	0.088921	-0.042426	1e-06	-2.85314	-13.5613	0.008651	0.184547	0.107221	-1.2e-05	186.824
India	Uttar Pradesh	Budaun	Dataganj	1.11688	-8.71498	-0.000927	0.241223	-0.038683	1e-06	-2.20549	-8.35886	0.00634	0.099026	0.080797	-9e-06	213.066
India	Uttar Pradesh	Budaun	Sahaswan	-0.744483	36.5367	0.002429	-0.606202	0.022996	-2e-06	10.9228	-16.6152	-0.03929	0.630304	-0.423469	5.9e-05	-538.153
India	Uttar Pradesh	Bulandshahr	Anupshahr	0.051957	9.20269	7.6e-05	-0.146543	-0.001767	0	4.48299	20.1889	-0.017459	-0.288786	-0.174404	2.7e-05	-471.464
India	Uttar Pradesh	Bulandshahr	Bulandshahr	0.040464	6.52194	4e-05	-0.103898	-0.001375	0	3.75644	20.5781	-0.014848	-0.316148	-0.146377	2.3e-05	-421.062
India	Uttar Pradesh	Chandauli	Chandauli	-1.20307	-32.8731	0.000653	0.530274	0.046052	-1e-06	6.60734	-5.01905	-0.022395	0.266869	-0.255143	3.3e-05	448.163
India	Uttar Pradesh	Chitrakoot	Karwi	2.96906	8.61486	-0.005464	-0.020135	-0.113729	8e-06	-7.83713	-36.3254	0.022344	0.449937	0.296016	-3.2e-05	436.04
India	Uttar Pradesh	Chitrakoot	Mau	2.48047	4.95264	-0.004512	0.027946	-0.095103	7e-06	-7.02882	-29.9764	0.019891	0.352359	0.265816	-2.8e-05	399.008
India	Uttar Pradesh	Deoria	Deoria	-3.39799	-33.468	0.004671	0.418634	0.131377	-7e-06	5.55171	29.398	-0.01229	-0.34322	-0.215862	1.8e-05	57.5
India	Uttar Pradesh	Deoria	Salempur	-3.24728	-18.0297	0.004777	0.148247	0.125201	-7e-06	4.07041	12.8681	-0.009699	-0.10064	-0.156283	1.4e-05	102.043
India	Uttar Pradesh	Etah	Aliganj	-0.249437	-2.15032	0.00053	0.02934	0.008267	-1e-06	5.03304	27.3118	-0.021524	-0.429799	-0.200919	3.4e-05	-374.656
India	Uttar Pradesh	Etah	Etah	-0.572232	-1.83251	0.001745	0.019908	0.018242	-2e-06	6.52538	18.018	-0.028723	-0.219594	-0.256905	4.5e-05	-276.706
India	Uttar Pradesh	Etah	Jalesar	-0.237646	-3.78475	0.001029	0.058931	0.007396	-1e-06	4.51335	-3.72066	-0.022166	0.149169	-0.175835	3.4e-05	59.3108
India	Uttar Pradesh	Etawah	Bharthana	0.892056	-17.042	-0.002809	0.283462	-0.026232	2e-06	1.7699	8.10213	-0.009087	-0.12777	-0.072306	1.5e-05	132.627
India	Uttar Pradesh	Etawah	Etawah	0.903716	-12.0879	-0.002862	0.205962	-0.026778	3e-06	2.14332	1.45823	-0.011074	0.00631	-0.085795	1.8e-05	135.031
India	Uttar Pradesh	Faizabad	Bikapur	-1.59767	-35.4803	0.002311	0.587208	0.063023	-4e-06	0.981415	-31.0832	-0.002486	0.639466	-0.038854	4e-06	900.6
India	Uttar Pradesh	Faizabad	Faizabad	-1.92558	-37.349	0.002706	0.599626	0.075347	-4e-06	1.0535	-28.128	-0.002337	0.589549	-0.04123	4e-06	897.772
India	Uttar Pradesh	Fatehpur	Bindki	3.78775	-20.3784	-0.008484	0.541911	-0.143726	1.2e-05	-3.62061	-14.0283	0.012114	0.178161	0.136217	-1.7e-05	407.944
India	Uttar Pradesh	Fatehpur	Fatehpur	2.52011	-17.2077	-0.005526	0.42973	-0.095226	8e-06	-4.76317	-29.643	0.015289	0.439899	0.179184	-2.2e-05	631.968
India	Uttar Pradesh	Fatehpur	Khaga	1.33814	-19.4393	-0.002969	0.422951	-0.050537	4e-06	-4.47524	-34.6897	0.014005	0.540134	0.169231	-2e-05	758.347
India	Uttar Pradesh	Firozabad	Etmadpur	-0.570751	56.356	0.002537	-0.88753	0.016405	-2e-06	3.76337	-71.6211	-0.015002	1.47496	-0.139222	2e-05	-30.9435
India	Uttar Pradesh	Firozabad	Firozabad	-0.623149	61.9423	0.002866	-0.978582	0.018081	-3e-06	5.42588	-75.3275	-0.02227	1.58606	-0.202725	3.1e-05	-95.6739
India	Uttar Pradesh	Firozabad	Jasrana	-0.584306	66.4702	0.002867	-1.05121	0.016878	-3e-06	6.3532	-76.7185	-0.026112	1.63753	-0.238165	3.7e-05	-165.105
India	Uttar Pradesh	Firozabad	Shikohabad	-0.584301	66.4706	0.002867	-1.05122	0.016878	-3e-06	6.3531	-76.7194	-0.026112	1.63755	-0.238161	3.7e-05	-165.097
India	Uttar Pradesh	Gautam Buddha Nagar	Dadri	-1.83216	24.0841	0.004749	-0.430973	0.058392	-5e-06	5.27353	-40.1732	-0.017643	0.951455	-0.210047	2.8e-05	78.1058
India	Uttar Pradesh	Gautam Buddha Nagar	Khurja	-1.05894	38.6418	0.003142	-0.639701	0.032813	-3e-06	4.571	-50.947	-0.016867	1.12605	-0.176885	2.5e-05	-15.4229
India	Uttar Pradesh	Gautam Buddha Nagar	Sikandarabad	-1.05894	38.6418	0.003142	-0.639701	0.032813	-3e-06	4.571	-50.947	-0.016867	1.12605	-0.176885	2.5e-05	-15.4229
India	Uttar Pradesh	Ghaziabad	Ghaziabad	0.291228	4.54713	-0.000664	-0.068644	-0.009473	1e-06	1.13201	3.47866	-0.004578	-0.038973	-0.043518	7e-06	-138.023
India	Uttar Pradesh	Ghazipur	Ghazipur	-1.95803	-56.5164	0.003284	0.972205	0.07736	-5e-06	0.128486	17.3544	0.001944	-0.3017	-0.00772	-2e-06	564.475
India	Uttar Pradesh	Ghazipur	Muhammadabad	-2.42992	-63.3664	0.003895	1.07387	0.096487	-6e-06	5.22356	41.9769	-0.013898	-0.62641	-0.206103	2.2e-05	253.949
India	Uttar Pradesh	Ghazipur	Saidpur	-1.23166	-48.1791	0.001987	0.849681	0.046632	-3e-06	-6.31768	-16.065	0.023032	0.160635	0.245475	-3.5e-05	986.328
India	Uttar Pradesh	Gonda	Gonda	3.07371	-15.4282	-0.004927	0.471781	-0.119962	8e-06	-4.24681	-16.6047	0.00931	0.149268	0.167109	-1.4e-05	411.959
India	Uttar Pradesh	Gonda	Tarabganj	3.75383	-6.43056	-0.00623	0.327432	-0.144949	9e-06	-5.30615	-17.2374	0.012761	0.135593	0.205601	-1.9e-05	302.053
India	Uttar Pradesh	Gonda	Utraula	3.65134	-24.3866	-0.005563	0.69258	-0.144704	9e-06	-6.01994	-17.6271	0.01276	0.079995	0.241156	-2.1e-05	566.111
India	Uttar Pradesh	Gorakhpur	Bansgaon	1.80512	30.3176	-0.003556	-0.511299	-0.075318	6e-06	-8.15835	-70.3204	0.020257	1.06026	0.325161	-3.2e-05	666.678
India	Uttar Pradesh	Gorakhpur	Gorakhpur	2.02733	34.7403	-0.003536	-0.573016	-0.083147	6e-06	-7.5649	-62.5505	0.017391	0.909692	0.301647	-2.8e-05	492.013
India	Uttar Pradesh	Hapur	Garhmuktesar	-0.380306	-0.994715	0.000547	0.006817	0.012812	-1e-06	0.403012	-0.0995	8.8e-05	0.019548	-0.019874	1e-06	17.6942
India	Uttar Pradesh	Hapur	Hapur	-0.366755	-1.04446	0.000534	0.008323	0.012302	-1e-06	0.474684	0.649668	-0.000249	0.005046	-0.022655	2e-06	8.10617
India	Uttar Pradesh	Hardoi	Bilgram	1.79928	-36.228	-0.004446	0.767519	-0.070207	7e-06	-4.08106	-32.3447	0.013399	0.52042	0.159127	-2e-05	912.162
India	Uttar Pradesh	Hardoi	Hardoi	1.614	-30.4996	-0.003804	0.652409	-0.063743	6e-06	-5.3253	-43.803	0.016333	0.699967	0.208862	-2.5e-05	1016.81
India	Uttar Pradesh	Hardoi	Sandila	2.27743	-26.2295	-0.005083	0.599355	-0.089914	8e-06	-9.58216	-69.8071	0.029726	1.0828	0.37557	-4.6e-05	1357.18
India	Uttar Pradesh	Hardoi	Shahabad	0.572263	-31.4861	-0.001633	0.62975	-0.022335	2e-06	-1.85951	-22.439	0.005339	0.382413	0.07097	-8e-06	719.438
India	Uttar Pradesh	Jalaun	Jalaun	0.232708	32.3958	-0.000294	-0.497405	-0.007278	0	6.19006	9.86483	-0.024958	-0.050816	-0.235361	3.6e-05	-750.413
India	Uttar Pradesh	Jalaun	Konch	-0.431427	32.0576	0.001622	-0.5087	0.013251	-2e-06	8.09335	30.1959	-0.030388	-0.384203	-0.30998	4.5e-05	-1029.77
India	Uttar Pradesh	Jaunpur	Jaunpur	-0.691524	0.336992	0.00051	-0.063682	0.025851	-1e-06	-2.18624	-12.4282	0.008889	0.197613	0.083614	-1.3e-05	226.604
India	Uttar Pradesh	Jaunpur	Kirakat	-0.157255	4.97562	-0.0006	-0.129777	0.004433	1e-06	-3.19405	-17.3325	0.012344	0.264825	0.123693	-1.8e-05	232.865
India	Uttar Pradesh	Jaunpur	Machhlishahr	-1.53737	-9.39515	0.002242	0.087051	0.05948	-3e-06	-0.535748	-5.12368	0.00318	0.099923	0.018433	-4e-06	253.736
India	Uttar Pradesh	Jaunpur	Mariahu	-0.138611	4.30422	-0.000505	-0.112858	0.004711	1e-06	-3.06952	-13.3812	0.011876	0.192708	0.11709	-1.7e-05	184.944
India	Uttar Pradesh	Jaunpur	Shahganj	-0.570146	0.781799	0.000246	-0.068991	0.021012	0	-2.25256	-15.6742	0.008676	0.256033	0.086924	-1.3e-05	263.159
India	Uttar Pradesh	Jhansi	Garautha	-0.888542	-2.93206	0.002853	0.026995	0.028842	-3e-06	7.70788	26.5861	-0.026766	-0.306493	-0.299089	4e-05	-416.455
India	Uttar Pradesh	Jhansi	Jhansi	0.421204	9.38326	-0.0005	-0.134843	-0.012706	0	4.28688	-4.9409	-0.015253	0.209669	-0.165902	2.3e-05	-175.047
India	Uttar Pradesh	Jhansi	Mau Ranipur	-0.526148	-0.717269	0.001864	0.000569	0.017684	-2e-06	5.36914	19.7195	-0.016628	-0.219753	-0.209874	2.6e-05	-339.71
India	Uttar Pradesh	Jhansi	Moth	-0.239767	1.06658	0.001107	-0.020978	0.008066	-1e-06	6.60805	4.85968	-0.025151	0.070153	-0.256417	3.8e-05	-184.981
India	Uttar Pradesh	Kannauj	Chhibramau	-0.02162	-12.9919	0.000133	0.250259	0.003327	-1e-06	4.1961	-11.9215	-0.019237	0.320328	-0.164571	2.9e-05	262.449
India	Uttar Pradesh	Kannauj	Kannauj	0.232474	-17.5281	-0.000755	0.342228	-0.007101	1e-06	3.18667	-15.5132	-0.014977	0.36757	-0.12389	2.2e-05	378.95
India	Uttar Pradesh	Kanpur Dehat	Akbarpur	0.638936	-11.7091	-0.001951	0.239755	-0.023934	3e-06	-0.193158	-28.8963	-0.001058	0.549958	0.008354	1e-06	521.223
India	Uttar Pradesh	Kanpur Dehat	Bilhaur	0.354908	-18.0213	-0.001093	0.355526	-0.011876	1e-06	3.13343	-12.7565	-0.014597	0.313459	-0.121655	2.2e-05	347.548
India	Uttar Pradesh	Kanpur Dehat	Derapur	1.00839	-15.119	-0.002669	0.322713	-0.037362	4e-06	1.50959	-12.9455	-0.006939	0.286773	-0.058198	1e-05	316.754
India	Uttar Pradesh	Kanpur Dehat	Pukhrayan	1.31433	-10.5642	-0.003414	0.245257	-0.049445	5e-06	0.273239	-16.5743	-0.001584	0.330296	-0.010048	2e-06	315.462
India	Uttar Pradesh	Kanpur Nagar	Bilhaur	1.13741	-15.421	-0.002635	0.337545	-0.04426	4e-06	-0.640797	7.03011	0.002906	-0.144858	0.026921	-5e-06	87.4769
India	Uttar Pradesh	Kanpur Nagar	Ghatampur	1.58176	-19.0498	-0.003653	0.422905	-0.060635	6e-06	1.20211	28.2378	-0.002667	-0.498471	-0.043866	3e-06	-189.528
India	Uttar Pradesh	Kanpur Nagar	Kanpur	1.58385	-17.1159	-0.003602	0.387262	-0.060757	5e-06	0.616911	21.1381	-0.000916	-0.379082	-0.021544	0	-111.584
India	Uttar Pradesh	Kaushambi	Allahabad	2.87604	9.43429	-0.005253	-0.039708	-0.109893	8e-06	-7.88913	-32.7132	0.023057	0.383994	0.298203	-3.3e-05	377.914
India	Uttar Pradesh	Kaushambi	Manjhanpur	2.49474	6.67937	-0.004554	-0.005538	-0.095146	7e-06	-7.6993	-38.0742	0.02225	0.491329	0.290878	-3.2e-05	493.128
India	Uttar Pradesh	Kaushambi	Sirathu	2.81959	11.0776	-0.005196	-0.07625	-0.107372	7e-06	-8.64199	-46.8015	0.025742	0.637	0.326691	-3.7e-05	554.868
India	Uttar Pradesh	Lakhimpur Kheri	Lakhimpur	0.44009	13.1495	-0.000914	-0.24362	-0.016528	1e-06	-0.943498	-1.10001	0.003017	-0.002659	0.035529	-4e-06	-145.611
India	Uttar Pradesh	Lakhimpur Kheri	Muhamdi	-0.160879	10.9987	0.000217	-0.228588	0.007607	-1e-06	0.991541	12.6655	-0.001827	-0.204088	-0.041218	3e-06	-320.744
India	Uttar Pradesh	Lakhimpur Kheri	Nighasan	0.493264	9.47248	-0.001008	-0.171143	-0.019117	2e-06	-1.6077	-5.43679	0.004318	0.053382	0.062769	-7e-06	-25.2869
India	Uttar Pradesh	Lucknow	Lucknow	3.33581	13.696	-0.006261	-0.107803	-0.130153	9e-06	-11.0586	-62.1976	0.032649	0.872576	0.43065	-4.9e-05	742.275
India	Uttar Pradesh	Lucknow	Malihabad	3.47925	16.0201	-0.006341	-0.141926	-0.135753	1e-05	-11.1618	-73.1734	0.031604	1.07149	0.435361	-4.8e-05	855.069
India	Uttar Pradesh	Lucknow	Mohanlalganj	4.01042	10.9931	-0.007407	-0.017992	-0.155054	1.1e-05	-8.72592	-46.2195	0.024467	0.619842	0.337685	-3.7e-05	508.617
India	Uttar Pradesh	Maharajganj	Maharajganj	1.13041	33.1921	-0.001514	-0.575144	-0.046563	3e-06	-3.5844	-38.186	0.006162	0.552199	0.144825	-1e-05	140.925
India	Uttar Pradesh	Maharajganj	Pharenda	3.36394	54.6278	-0.004771	-0.850512	-0.134287	8e-06	-7.90557	-53.0723	0.015538	0.658994	0.315743	-2.5e-05	81.994
India	Uttar Pradesh	Mahoba	Charkhari	4.60339	10.8931	-0.008954	0.008722	-0.180092	1.4e-05	-5.99276	-31.2469	0.019108	0.438482	0.228923	-2.8e-05	234.102
India	Uttar Pradesh	Mahoba	Kulpahar	4.48729	12.5022	-0.008682	-0.027539	-0.175666	1.3e-05	-4.84197	-25.3112	0.015577	0.356767	0.184101	-2.3e-05	118.315
India	Uttar Pradesh	Mahoba	Mahoba	4.60339	10.8933	-0.008954	0.008718	-0.180092	1.4e-05	-5.99275	-31.2462	0.019108	0.43847	0.228922	-2.8e-05	234.09
India	Uttar Pradesh	Mainpuri	Bhongaon	-0.667185	23.8704	0.002188	-0.39214	0.021062	-2e-06	5.58703	9.67884	-0.021644	-0.051524	-0.218404	3.3e-05	-575.735
India	Uttar Pradesh	Mainpuri	Karhal	-0.206188	23.512	0.0009	-0.374015	0.006418	-1e-06	2.89243	-5.35482	-0.011213	0.176846	-0.113253	1.7e-05	-347.243
India	Uttar Pradesh	Mainpuri	Mainpuri	-0.09643	23.0938	0.000594	-0.364572	0.002957	-1e-06	2.25535	-8.46747	-0.008626	0.222816	-0.088382	1.4e-05	-293.943
India	Uttar Pradesh	Mau	Ghosi	0.811945	-55.275	-0.002013	1.08128	-0.035238	3e-06	-9.22371	-12.0331	0.026936	-0.056757	0.361417	-4.1e-05	1058.24
India	Uttar Pradesh	Mau	Mau	2.75649	-42.762	-0.005917	0.931081	-0.104847	9e-06	-4.5305	31.85	0.014756	-0.736256	0.169376	-2.1e-05	155.931
India	Uttar Pradesh	Moradabad	Bilari	1.75574	28.5263	-0.003254	-0.48747	-0.066439	5e-06	-6.30981	-25.0055	0.019448	0.302214	0.242393	-2.9e-05	32.2796
India	Uttar Pradesh	Moradabad	Moradabad	1.57459	29.7029	-0.002796	-0.520927	-0.059967	4e-06	-5.79035	-27.1701	0.016959	0.355146	0.224206	-2.5e-05	43.4697
India	Uttar Pradesh	Moradabad	Thakurdwara	1.32466	32.1526	-0.002178	-0.586106	-0.050954	3e-06	-5.07365	-29.4401	0.013902	0.418708	0.199016	-2.1e-05	37.9221
India	Uttar Pradesh	Pratapgarh	Bela	0.251475	24.2887	-0.000398	-0.450952	-0.010925	1e-06	-4.51201	-32.0207	0.015661	0.48896	0.17473	-2.4e-05	177.447
India	Uttar Pradesh	Pratapgarh	Kunda	-0.362579	19.408	0.000832	-0.38411	0.013495	-1e-06	-3.79644	-30.7447	0.013177	0.482757	0.145948	-2e-05	230.151
India	Uttar Pradesh	Pratapgarh	Patti	0.466735	22.1443	-0.000939	-0.403116	-0.019337	2e-06	-5.20009	-30.1407	0.017975	0.435121	0.201634	-2.7e-05	188.12
India	Uttar Pradesh	Saharanpur	Deoband	-1.03943	0.279122	0.002454	-0.034112	0.034043	-3e-06	3.39121	-7.18566	-0.012187	0.248353	-0.141247	2.1e-05	52.8079
India	Uttar Pradesh	Saharanpur	Nakur	-0.87142	1.64748	0.002131	-0.051877	0.028523	-2e-06	2.63701	-9.86886	-0.009768	0.282006	-0.110966	1.7e-05	73.495
India	Uttar Pradesh	Saharanpur	Saharanpur	-0.66159	3.12651	0.00142	-0.07919	0.022263	-2e-06	2.57585	-6.18269	-0.008766	0.224219	-0.113628	1.7e-05	1.76964
India	Uttar Pradesh	Sambhal	Gunnaur	0.666544	5.17891	-0.001644	-0.065457	-0.02081	2e-06	1.64645	-1.16498	-0.006043	0.064402	-0.063801	9e-06	-111.47
India	Uttar Pradesh	Sambhal	Sambhal	0.557869	-36.8896	-0.001378	0.751943	-0.019789	2e-06	-1.55798	5.21493	0.00586	-0.144145	0.056234	-7e-06	413.949
India	Uttar Pradesh	Sant Kabir Nagar	Khalilabad	-0.281025	-26.9038	0.000292	0.49493	0.010403	0	1.33369	13.0809	-0.002904	-0.19773	-0.052384	4e-06	161.407
India	Uttar Pradesh	Sant Ravi Das Nagar	Gyanpur	-3.49389	-11.2094	0.006725	0.055034	0.132151	-1e-05	3.57482	17.7909	-0.010303	-0.23648	-0.127817	1.3e-05	-53.6498
India	Uttar Pradesh	Shahjahanpur	Pawayan	1.52561	21.4547	-0.002484	-0.345812	-0.058313	4e-06	-4.51046	-15.8065	0.011599	0.147539	0.173315	-1.7e-05	-12.6736
India	Uttar Pradesh	Shahjahanpur	Shahjahanpur	2.489	26.6153	-0.0044	-0.405535	-0.094341	6e-06	-5.23695	-7.06262	0.01599	-0.020156	0.198869	-2.3e-05	-219.417
India	Uttar Pradesh	Shahjahanpur	Tilhar	2.02236	25.8911	-0.003442	-0.411476	-0.076646	5e-06	-4.97443	-12.4476	0.014046	0.080527	0.1891	-2e-05	-124.663
India	Uttar Pradesh	Siddharth Nagar	Bansi	1.44202	-14.289	-0.002427	0.354373	-0.057188	4e-06	-1.59397	6.42463	0.003781	-0.193643	0.065311	-6e-06	94.3753
India	Uttar Pradesh	Siddharth Nagar	Domriaganj	1.37339	-14.9272	-0.002369	0.36119	-0.054478	4e-06	-1.54546	6.46797	0.003789	-0.190214	0.063277	-6e-06	103.055
India	Uttar Pradesh	Siddharth Nagar	Naugarh	-0.908057	5.91205	0.013464	-0.142732	0.043812	-3.1e-05	-2.43931	-8.56232	0.005256	0.05244	0.106358	-1e-05	107.97
India	Uttar Pradesh	Sonbhadra	Dudhi	-0.432677	-13.2995	0.001091	0.255371	0.017266	-2e-06	-3.05725	-29.7479	0.010325	0.503191	0.123621	-1.7e-05	601.512
India	Uttar Pradesh	Sonbhadra	Robertsganj	-0.402558	-16.6153	0.000804	0.310243	0.015479	-1e-06	-4.88296	-35.2526	0.016846	0.560534	0.194866	-2.7e-05	754.406
India	Uttar Pradesh	Sultanpur	Kadipur	-0.014572	-10.9161	-0.000371	0.203709	0.00035	1e-06	-0.675179	-2.83928	0.002624	0.035903	0.027199	-4e-06	195.911
India	Uttar Pradesh	Sultanpur	Sultanpur	-0.152584	-11.8186	-0.000112	0.214705	0.005659	0	-0.521969	-2.91319	0.002142	0.041745	0.021268	-4e-06	209.976
India	Uttar Pradesh	Unnao	Hasanganj	0.230156	-24.667	-0.000225	0.493042	-0.006789	0	4.523	30.6961	-0.016695	-0.48441	-0.179275	2.6e-05	-159.844
India	Uttar Pradesh	Unnao	Purwa	0.719504	-22.74	-0.001425	0.471449	-0.026232	2e-06	1.16316	17.1945	-0.004718	-0.307054	-0.048278	8e-06	35.0945
India	Uttar Pradesh	Unnao	Safipur	0.15798	-20.9703	1.8e-05	0.41723	-0.003769	0	5.19589	31.7251	-0.020321	-0.493832	-0.204825	3.2e-05	-225.771
India	Uttar Pradesh	Unnao	Unnao	0.417046	-22.815	-0.000666	0.462615	-0.014134	1e-06	3.60175	26.8047	-0.01372	-0.43347	-0.142939	2.2e-05	-121.3
Iran	Bakhtaran			-0.118567	-1.01045	-4e-05	0.020665	0.006193	1e-06	-0.48922	-1.43938	0.003339	0.034022	0.039493	-2.1e-05	24.7987
Iran	Bushehr			-0.729119	-1.91867	0.022048	0.032199	0.026731	-2.9e-05	0.681733	3.7172	-0.006564	-0.070063	-0.028618	1.2e-05	-20.1338
Iran	Chaharmahal and			-0.735431	-1.26473	0.005102	0.015311	0.041978	-1.7e-05	0.944261	4.59364	-0.006097	-0.125514	-0.078991	4.4e-05	-18.9466
Iran	East Azarbayejan (Azarbayejan Sharghi Prov.)			0.076302	-0.453392	-0.000366	0.017659	-0.004024	1e-06	-1.95178	-4.98254	0.014489	0.092806	0.186437	-0.000132	45.0048
Iran	Esfahan			-2.32847	-4.22492	0.019974	0.066177	0.123731	-5.7e-05	3.31096	12.0157	-0.029066	-0.315731	-0.255957	0.00018	-45.3554
Iran	Fars			-1.18879	-3.2949	0.013031	0.062589	0.056384	-2.9e-05	1.63107	6.29039	-0.013597	-0.144873	-0.099172	5.1e-05	-21.9814
[truncated: 178 more rows]

## Sheet: CASSAVA
Country	State/Province	County/District	Sub-district	Ps	Ts	Ps*Ps	Ts*Ts	Ps*Ts	Ps*Ps*Ts*Ts	Pa	Ta	Pa*Pa	Ta*Ta	Pa*Ta	Pa*Pa*Ta*Ta	intercept
North and Central America
Costa Rica				0	0	-394.042	-33419.8	7689.56	-0.03139	8.25056	71.7715	335.744	28475.4	-6552.36	0.022801	-1482.49
El Salvador				0	0	-1686.31	-60666.9	19102.8	0.504775	4.25682	64.3834	1436.85	51691.5	-16277.1	-0.366468	-974.6
Honduras				0	0	-85.6082	-8889	4956.04	-0.176131	26.3586	59.1526	72.9042	7574.53	-4223.93	0.127937	-1820.69
Nicaragua				0	0	-426.694	-13870.6	3295.9	0.224373	-6.12287	142.555	363.585	11815.8	-2808.11	-0.162917	-1740.12
Panama				0	0	1660.5	90696.2	-12857.6	-1.35705	-30.5729	-178.435	-1414.83	-77278.4	10956.7	0.985201	3956.8
Carribean and South America
Cuba				0	0	-3443.88	-54235.6	6386.15	4.02902	4.47088	8.92916	2934.42	46212.6	-5441.61	-2.92516	-226.279
Dominican Republic				0	0	-183.203	-5112.22	4615.4	-0.316371	-6.30086	39.1032	156.112	4354.91	-3932.41	0.229678	-286.962
Haiti				0	0	279.475	9606.5	-8896.5	0.866445	2.12395	-18.2212	-238.137	-8184.99	7580.37	-0.629055	184.078
Jamaica				0	0	-65.1021	17038.6	26927.2	-3.88566	-12.4638	-113.083	55.4875	-14516.8	-22943.4	2.82106	2100.13
Argentina	Buenos Aires	Saavedra		-1.66432e+07	0	85521.7	-895071	1.16636e+06	-437.817	1.53629e+07	15.2399	-72870.5	762663	-993819	317.866	39.2312
Argentina	Chaco	Almirante Brown		1.03232e+07	0	-31452.8	445541	-485449	69.7148	-9.52912e+06	-9.71472	26800.2	-379634	413638	-50.6149	1141.53
Argentina	La Pampa	Capital		-254822	0	4515.05	31772.2	-47088.5	12.3568	235192	-80.0567	-3847.05	-27071.6	40124.4	-8.97171	1200.72
Argentina	La Pampa	Catrilo		2.86675e+07	0	-112595	1.79142e+06	-1.91949e+06	499.622	-2.64624e+07	-269.675	95939.4	-1.52641e+06	1.63555e+06	-362.739	3641.04
Argentina	La Pampa	Toay		4.3132e+06	0	-7845.92	407201	-381454	87.7509	-3.98143e+06	-20.6652	6685.33	-346964	325026	-63.7096	435.415
Argentina	Santa Fe	San Javier		4.17459e+06	0	-8409.07	282676	-255680	34.5645	-3.85347e+06	-220.365	7165.13	-240855	217857	-25.0947	2479.79
Bolivia	Chuquisaca			1.60304e+06	0	-1562.41	118667	-114760	15.8242	-1.47976e+06	-137.521	1331.43	-101111	97785.2	-11.4891	1950.62
Bolivia	Cochabamba			-1.00023e+06	0	5641.26	23470.3	47487.9	-16.4243	923288	-82.6292	-4806.75	-19996.5	-40463	11.9244	913.599
Bolivia	El Beni			-25.3443	-263.069	0.035729	3.42236	0.983835	-5.4e-05	34.5985	508.012	-0.057952	-8.39456	-1.45063	0.000102	-2825.8
Bolivia	La Paz			-6.5871e+06	0	20962.6	-520631	390397	-76.0507	6.0804e+06	-23.6688	-17861.6	443615	-332646	55.2147	226.231
Bolivia	Pando			1.66966	-6.788	-0.001652	0.329615	-0.065279	3e-06	-7.321	-26.0802	0.009804	-0.124921	0.302869	-1.7e-05	673.495
Bolivia	Santa Cruz			-6.51188	81.6718	0.013165	-2.03726	0.253171	-2e-05	-14.3154	-245.105	0.033426	4.74733	0.659057	-7.1e-05	2342.46
Bolivia	Tarija			1.17789e+07	0	-48358.1	482618	-652579	148.037	-1.08728e+07	18.1746	41204.5	-411225	556044	-107.478	-286.153
Brazil	Acre	Cruzeiro do Sul - AC		10.4106	108.055	-0.0123	-1.25577	-0.395508	1.8e-05	-26.1752	-324.355	0.035112	4.62608	1.08157	-6e-05	3182.4
Brazil	Acre	Mancio Lima - AC		10.4857	114.397	-0.012837	-1.38084	-0.398544	1.9e-05	-25.2675	-338.306	0.034502	4.9988	1.04206	-5.9e-05	3226.61
Brazil	Acre	Manoel Urbano - AC		8.47268	-672.32	-0.004135	13.8604	-0.33292	7e-06	-34.0657	833.433	0.031246	-21.0235	1.44645	-5.7e-05	191.313
Brazil	Acre	Senador Guiomard - AC		10.053	-73.0897	-0.009439	2.22955	-0.381459	1.4e-05	-23.1772	160.891	0.028097	-5.17855	0.95605	-4.8e-05	-456.618
Brazil	Alagoas	Arapiraca - AL		-1.57301e+06	0	5380	-33786.8	51988.7	-7.06478	1.45202e+06	-110.862	-4584.17	28791	-44298.4	5.12925	1324.53
Brazil	Alagoas	Branquinha - AL		0	0	-612.902	-17384.2	6905.15	0.033691	-3.6657	-116.107	522.242	14814.6	-5883.54	-0.024469	1675.81
Brazil	Alagoas	Campo Alegre - AL		0	0	1200.92	36012.7	-5773.02	-1.31219	0.826996	-16.9412	-1023.27	-30685.1	4918.99	0.952688	276.193
Brazil	Alagoas	Campo Grande - AL		8.84067e+06	0	-24609.1	250981	-316431	34.9332	-8.16062e+06	-194.697	20968.7	-213850	269622	-25.3624	2872.4
Brazil	Alagoas	Cha Preta - AL		0	0	-1093.42	-21258.1	13565.3	-0.359553	11.3462	98.2923	931.645	18111.9	-11559	0.261082	-1574.94
Brazil	Alagoas	Colonia Leopoldina - AL		0	0	165.148	8290.75	1981.93	-0.527652	2.20664	-5.84914	-140.721	-7064.08	-1688.82	0.383093	-4.39601
Brazil	Alagoas	Dois Riachos - AL		1.21179e+06	0	-6103.43	28799.5	-44999	7.52855	-1.11857e+06	33.2536	5200.55	-24539.8	38342.2	-5.46591	-527.85
Brazil	Alagoas	Feira Grande - AL		4.40141e+06	0	-12039.3	158134	-159637	14.9493	-4.06284e+06	-65.6128	10258.3	-134740	136022	-10.8536	964.674
Brazil	Alagoas	Ibateguara - AL		0	0	-460.888	-4618.1	689.455	0.514859	-1.48608	-8.99308	392.713	3935.09	-587.407	-0.373807	145.437
Brazil	Alagoas	Igreja Nova - AL		0	0	3295.87	58423.1	-31443.2	0.847232	5.32694	94.6877	-2808.32	-49782.1	26791.7	-0.615105	-1481.92
Brazil	Alagoas	Joaquim Gomes - AL		0	0	359.145	19629.3	-1750.41	-0.377478	-4.85171	-134.958	-306.01	-16723.3	1491.65	0.274048	2030.54
Brazil	Alagoas	Junqueiro - AL		0	0	-568	-17035.6	24067.6	-2.14437	-14.1991	-357.219	483.998	14521.3	-20506.8	1.55684	5486.22
Brazil	Alagoas	Marechal Deodoro - AL		0	0	478.211	21862.4	-9367.31	0.338494	-2.00346	-157.977	-407.467	-18625.6	7981.69	-0.245759	2242.66
Brazil	Alagoas	Monteiropolis - AL		-3.38188e+06	0	10061.6	-82877.3	98302	-5.71277	3.12172e+06	157.956	-8573.19	70614.4	-83760	4.14755	-2132.7
Brazil	Alagoas	Olho dAgua das Flores - AL		-1.61711e+06	0	8.04655	-59956.4	36213.6	8.32106	1.49271e+06	179.391	-6.80152	51083.8	-30856.2	-6.04137	-2410.32
Brazil	Alagoas	Olho dAgua Grande - AL		-988857	0	774.438	-45146.9	49262.8	-3.34974	912793	39.0066	-659.881	38467.6	-41975.5	2.432	-553.074
Brazil	Alagoas	Pao de Acucar - AL		0	0	-9058.37	-38231.5	72357.6	-11.5133	-1.01155	-120.98	7718.37	32578.1	-61653.8	8.35892	1711.63
Brazil	Alagoas	Penedo - AL		0	0	-1796.54	-62343.6	15009.4	0.280046	10.0077	331.698	1530.76	53115.7	-12789.4	-0.203301	-4980.73
Brazil	Alagoas	Porto Real do Colegio - AL		0	0	1285.04	25659.8	-26498.9	1.85694	2.77559	23.8165	-1094.96	-21864.4	22578.8	-1.34818	-333.97
Brazil	Alagoas	Santana do Mundau - AL		0	0	-807.31	-16854	6224.54	0.347809	-8.60923	-178.202	687.903	14363.8	-5303.42	-0.252543	2588.7
Brazil	Alagoas	Sao Jose da Laje - AL		0	0	-981.383	-10953.5	1991.59	1.11991	2.60828	-57.3676	836.201	9334.4	-1697.08	-0.813075	672.656
Brazil	Alagoas	Sao Jose da Tapera - AL		-6.31757e+06	0	21901	-158699	257326	-37.4401	5.8316e+06	-106.227	-18661.2	135225	-219260	27.1824	1512.54
Brazil	Alagoas	Sao Sebastiao - AL		1.23105e+07	0	-41109.3	297428	-419297	51.2134	-1.13635e+07	497.651	35028.1	-253440	357272	-37.1824	-6005.49
Brazil	Alagoas	Uniao dos Palmares - AL		0	0	566.435	10385.9	-12432.6	1.05842	-0.541164	-173.979	-482.644	-8846.32	10593.5	-0.768439	2369.19
Brazil	Alagoas	Vicosa - AL		0	0	786.449	7249.75	-13547	1.39806	2.30264	-92.7994	-670.118	-6175.47	11542.9	-1.01501	1197.72
Brazil	Amapa	Amapa - AP		0	0	242.628	19847	4086.97	-0.900375	-18.6532	-219.087	-206.716	-16908.4	-3481.63	0.653661	3775.92
Brazil	Amapa	Ferreira Gomes - AP		0	0	-124.527	-14989.8	2159.11	0.002823	6.85576	-6.44748	106.1	12773.1	-1839.96	-0.002042	-357.838
Brazil	Amapa	Oiapoque - AP		0	0	408.678	50710.3	2176.07	-0.772861	0.761002	-70.9426	-348.223	-43207.4	-1854.2	0.561117	952.096
Brazil	Amapa	Santana - AP		0	0	23.8693	3767.82	4260.52	-0.390805	2.749	-51.8967	-20.3411	-3209.36	-3630.36	0.283737	600.029
Brazil	Amapa	Tartarugalzinho - AP		0	0	41.9391	6582.44	-7802.15	0.501972	19.4099	91.1836	-35.7531	-5608.72	6647.3	-0.364422	-2560.92
Brazil	Amazonas	Anama - AM		5.84751	-130.297	-0.004449	3.0842	-0.21657	6e-06	17.959	528.002	-0.027607	-9.53122	-0.716355	4.4e-05	-5971.85
Brazil	Amazonas	Anori - AM		8.40755	-18.853	-0.007263	1.20485	-0.317628	1e-05	0.819416	118.763	-0.002636	-2.49291	-0.028375	4e-06	-1761.27
Brazil	Amazonas	Autazes - AM		-9.8429	-167.503	0.0089	2.24127	0.356427	-1.2e-05	44.5757	518.834	-0.062826	-7.29959	-1.77284	9.9e-05	-5507.77
Brazil	Amazonas	Beruri - AM		0.855495	-21.5844	-0.00031	0.52976	-0.032153	0	1.50676	16.3779	-0.002706	-0.266895	-0.055542	4e-06	-44.9244
Brazil	Amazonas	Boa Vista do Ramos - AM		14.3997	-311.069	-0.019086	6.69113	-0.561279	2.9e-05	-40.5145	317.834	0.077014	-8.42272	1.66649	-0.00013	847.78
Brazil	Amazonas	Borba - AM		-16.7598	-90.0139	0.016281	0.194981	0.618731	-2.2e-05	53.0099	277.328	-0.070045	-1.54711	-2.11922	0.000112	-3664.02
Brazil	Amazonas	Caapiranga - AM		20.0196	197.628	-0.02061	-1.95508	-0.75532	2.9e-05	-3.84527	-112.005	0.006066	1.92297	0.158309	-1e-05	-2268.68
Brazil	Amazonas	Fonte Boa - AM		36.6053	669.324	-0.033967	-9.20583	-1.43265	5.2e-05	-9.41189	-788.881	0.008482	15.179	0.428864	-1.8e-05	-991.391
Brazil	Amazonas	Humaita - AM		-11.8935	-195.205	0.013429	2.75718	0.43616	-1.8e-05	0.559624	-17.2501	-0.000558	0.409192	-0.005615	-1e-06	3423.96
Brazil	Amazonas	Ipixuna - AM		8.51285	204.273	-0.008601	-3.10458	-0.32209	1.2e-05	-40.6118	-441.019	0.056431	5.94891	1.6707	-9.6e-05	3985.8
Brazil	Amazonas	Japura - AM		5.6214	61.3294	-0.005807	-0.697233	-0.216554	9e-06	-1.56692	-103.134	0.003291	2.14187	0.066731	-6e-06	127.162
Brazil	Amazonas	Jurua - AM		7.80906	506.673	-0.003825	-8.38083	-0.308976	7e-06	19.4678	-428.799	-0.027627	9.97209	-0.76876	4.4e-05	-3034.61
Brazil	Amazonas	Jutai - AM		15.222	652.537	-0.013049	-10.9733	-0.611204	2.1e-05	4.73709	-786.812	-0.00754	16.6806	-0.163255	1e-05	-263.299
Brazil	Amazonas	Manacapuru - AM		28.5216	-78.6048	-0.028477	3.96107	-1.06588	4e-05	2.23901	452.505	-0.004284	-9.06907	-0.082019	6e-06	-6388
Brazil	Amazonas	Manaus - AM		30.7857	81.6084	-0.028701	1.33236	-1.14462	4e-05	-47.7539	24.3737	0.061013	-4.21833	1.91497	-9.8e-05	-1135.61
Brazil	Amazonas	Maraa - AM		0	0	-665.812	-34368.5	-3003.74	1.10267	21.0967	-2.66813	567.295	29285.8	2558.66	-0.800535	-1027.76
Brazil	Amazonas	Nhamunda - AM		0	0	244.208	10352	-7605.38	0.356932	-1.48075	117.782	-208.08	-8822.62	6480.38	-0.259145	-1733.09
Brazil	Amazonas	Nova Olinda do Norte - AM		-33.6221	-340.735	0.031972	3.34368	1.23743	-4.3e-05	99.7809	700.397	-0.14307	-7.12582	-3.98524	0.000228	-6273.75
Brazil	Amazonas	Parintins - AM		2.13729	-313.945	-0.00363	5.85803	-0.077844	5e-06	-7.72173	391.568	0.012898	-8.21078	0.302377	-2e-05	-432.954
Brazil	Amazonas	Presidente Figueiredo - AM		0	0	-1340.03	-87137.9	10199.6	1.19812	31.8272	536.128	1141.77	74240.4	-8691.85	-0.869822	-9458.34
Brazil	Amazonas	Rio Preto da Eva - AM		12.4664	56.3851	-0.013728	-0.026034	-0.467097	1.9e-05	-28.5845	-80.8585	0.045288	-0.241569	1.14926	-7.3e-05	683.861
Brazil	Amazonas	Sao Gabriel da Cachoeira - AM		0	0	1425.59	155883	-31704	0.23291	12.3656	61.1893	-1214.72	-132823	27013.6	-0.169086	-1733.67
Brazil	Amazonas	Sao Paulo de Olivenca - AM		10.9935	82.9341	-0.0103	-0.570385	-0.407786	1.4e-05	-64.1167	-458.704	0.076914	3.80191	2.67192	-0.000133	7015.01
Brazil	Amazonas	Silves - AM		5.43013	-40.8728	-0.005705	1.20785	-0.198152	8e-06	-19.0519	41.043	0.02982	-2.02154	0.760802	-4.8e-05	462.799
Brazil	Amazonas	Tabatinga - AM		0	0	111.101	3925.45	-36041.3	3.81976	-46.8492	-342.137	-94.6041	-3341.53	30711.4	-2.77331	7284.54
Brazil	Amazonas	Tapaua - AM		18.2623	451.687	-0.017979	-6.91568	-0.703709	2.7e-05	-11.4326	-388.884	0.015818	7.14744	0.486638	-2.8e-05	-1860.85
Brazil	Amazonas	Urucara - AM		0	0	112.423	-5121.08	463.528	0.03065	-14.6856	76.0328	-95.7719	4361.5	-394.457	-0.022276	-476.36
Brazil	Bahia	’_rico Cardoso		13.531	-146.555	-0.050475	3.40393	-0.571861	9e-05	-14.3849	135.209	0.071849	-3.45538	0.649978	-0.000148	275.614
Brazil	Bahia	Abare - BA		4.25322	-181.169	-0.028473	3.458	-0.154626	3.9e-05	-25.929	165.558	0.215619	-3.7461	1.0674	-0.000365	563.467
Brazil	Bahia	Acajutiba - BA		0	0	-88.6856	-2879.31	3913.43	-0.543628	-1.35729	16.0445	75.5714	2453.08	-3334.47	0.394681	-202.648
Brazil	Bahia	Alagoinhas - BA		0	0	591.13	7329.93	-2714.12	-0.296238	5.64955	4.6545	-503.697	-6245.49	2312.41	0.215093	-206.229
Brazil	Bahia	Alcobaca - BA		0.907358	29.3262	-0.002505	-0.561459	-0.035541	4e-06	-3.41019	-104.962	0.00947	2.1946	0.149354	-1.8e-05	881.229
Brazil	Bahia	Andarai - BA		1.39587	-262.101	-0.005675	5.50145	-0.05749	1e-05	-8.89805	445.964	0.038071	-10.5871	0.411226	-8.1e-05	-1561.79
Brazil	Bahia	Anguera - BA		-20.5494	-117.31	0.048108	1.46326	0.800109	-7.3e-05	55.1461	503.152	-0.160647	-8.83115	-2.35784	0.00029	-4872.01
Brazil	Bahia	Antas - BA		3.66815e+07	0	-188321	682528	-1.42228e+06	285.517	-3.38599e+07	-4.69855	160463	-581563	1.21189e+06	-207.293	647.684
Brazil	Bahia	Antonio Cardoso - BA		2.2642e+06	0	-4349.44	99215	-111027	11.8482	-2.09001e+06	-6.8247	3705.97	-84537.7	94602.2	-8.60201	-262.85
Brazil	Bahia	Apora - BA		0	0	-1650.27	-26370.9	11757.4	0.558957	16.3763	-109.262	1406.11	22472.4	-10018.7	-0.405764	1091.23
Brazil	Bahia	Arataca - BA		30.3324	118.708	-0.051997	-0.870209	-1.19885	8.1e-05	-25.5182	275.07	0.058934	-7.14234	1.09652	-0.00011	-4960.71
Brazil	Bahia	Banzae - BA		1.14925e+07	0	-48796.8	286229	-456407	74.0465	-1.06085e+07	59.1432	41578.4	-243888	388892	-53.7596	-741.639
Brazil	Bahia	Barra - BA		-27.2353	944.502	0.100155	-18.5145	1.0722	-0.000155	-25.0504	-1735.31	0.112133	35.7819	1.04838	-0.000192	8966.97
Brazil	Bahia	Boa Nova - BA		0.945593	-122.699	-0.002154	2.66946	-0.041866	4e-06	1.14181	185.292	-0.006628	-4.37628	-0.05292	1.5e-05	-540.888
Brazil	Bahia	Boninal - BA		1.69654	-124.264	-0.00931	2.82053	-0.080533	2e-05	-15.3157	179.555	0.096938	-4.81559	0.776773	-0.000247	-288.87
Brazil	Bahia	Brejoes - BA		6.14738	-188.875	-0.019713	4.09681	-0.261952	3.5e-05	-42.0768	356.302	0.172056	-9.55356	1.98355	-0.000381	-1069.43
Brazil	Bahia	Buritirama - BA		-36.2731	869.813	0.101433	-17.86	1.44245	-0.000161	7.88628	-1362.55	-0.023416	28.9959	-0.360984	5.2e-05	5436.72
Brazil	Bahia	C’_cero Dantas		1.14042e+06	0	-13425.8	-52699	11584.1	6.63879	-1.05272e+06	-33.9659	11439.8	44903.5	-9869.79	-4.82004	724.911
Brazil	Bahia	Cabaceiras do Paraguacu - BA		0	0	-112.4	1980.12	-3650.44	1.00357	7.90708	66.2518	95.7551	-1688.14	3110.15	-0.728593	-1102.25
Brazil	Bahia	Cachoeira - BA		0	0	-34.7052	-1232.2	6024.11	-0.799974	3.12452	19.2202	29.5666	1049.74	-5133.08	0.580807	-381.414
Brazil	Bahia	Caetanos - BA		-32.88	-301.397	0.108603	5.23217	1.3468	-0.000183	47.9892	499.693	-0.165645	-9.79532	-2.15062	0.000332	-2019.96
Brazil	Bahia	Caetite - BA		0.997759	20.9205	0.001265	-0.310108	-0.040685	-3e-06	-3.13755	-63.3569	-0.001606	1.16013	0.139901	7e-06	512.638
Brazil	Bahia	Cairu - BA		0	0	5.63464	1781.9	-3936.5	0.441162	4.39893	-53.0214	-4.80758	-1517.07	3354.01	-0.320285	539.669
Brazil	Bahia	Caldeirao Grande - BA		26.8723	-327.095	-0.068119	7.58586	-1.09892	0.000114	-96.3842	18.8769	0.366346	-3.47241	4.3449	-0.000744	4765.06
Brazil	Bahia	Camacari - BA		0	0	-152.013	-9798.24	2080.67	0.061014	4.13048	-40.175	129.52	8349.76	-1773.03	-0.04429	385.977
Brazil	Bahia	Campo Alegre de Lourdes - BA		-0.052815	17.6421	0.006727	-0.25144	-0.002061	-9e-06	-13.2476	-103.493	0.031312	1.60948	0.572211	-6e-05	1264.89
Brazil	Bahia	Campo Formoso - BA		-26.6284	128.291	0.098162	-3.31776	1.08392	-0.000163	54.3022	-327.708	-0.260761	8.66109	-2.41769	0.000519	1848.65
Brazil	Bahia	Caravelas - BA		0.128094	27.9435	-0.001084	-0.585703	-0.005434	2e-06	3.39439	-57.1009	-0.00701	1.49508	-0.147714	1.3e-05	203.95
Brazil	Bahia	Casa Nova - BA		-13.435	71.8945	0.045154	-1.71991	0.520826	-6.8e-05	28.3014	-146.843	-0.147018	3.56868	-1.183	0.000258	769.702
Brazil	Bahia	Catolandia - BA		2.3117	-71.7408	-0.006097	1.52719	-0.096558	1.1e-05	-0.95192	56.9559	0.005569	-1.24594	0.044735	-1.2e-05	201.777
Brazil	Bahia	Cipo - BA		0	0	-2525.03	-23834.5	-10245.3	5.47165	-2.45793	-102.642	2151.52	20310.5	8729.82	-3.97257	1435.34
Brazil	Bahia	Conceicao da Feira - BA		0	0	1294.94	18144.9	-8144.45	-0.074013	-0.293372	28.5365	-1103.38	-15461.3	6939.66	0.053729	-401.033
Brazil	Bahia	Conceicao do Coite - BA		18.5874	-52.1186	-0.073751	1.42625	-0.737984	0.000116	-47.6234	-1.443	0.251024	-0.995518	2.08228	-0.00048	973.315
Brazil	Bahia	Conde - BA		0	0	-221.652	-116.566	-2223.07	0.48223	0.923509	-1.87422	188.863	99.4236	1894.18	-0.35011	-13.907
Brazil	Bahia	Coribe - BA		-8.49573	-105.149	0.019644	1.65844	0.353547	-3.5e-05	19.6573	317.216	-0.054083	-6.06251	-0.877834	0.000109	-2481.17
Brazil	Bahia	Cravolandia - BA		12.7744	-308.437	-0.040609	6.76052	-0.541785	7.3e-05	-54.4986	544.911	0.210321	-14.3339	2.55251	-0.000461	-1571.6
Brazil	Bahia	Crisopolis - BA		0	0	46.4116	1096.1	8743.32	-1.9218	2.77626	-52.6171	-39.5534	-932.909	-7450.03	1.39529	665.444
Brazil	Bahia	Cristopolis - BA		-2.95632	-77.0487	0.005956	1.41419	0.123327	-1e-05	8.08751	119.601	-0.019564	-2.27991	-0.356918	3.8e-05	-491.669
Brazil	Bahia	Curaca - BA		-43.2611	370.64	0.154891	-8.06954	1.66478	-0.000231	113.441	-518.424	-0.704627	12.6274	-4.75163	0.001241	1007.63
Brazil	Bahia	Dias dAvila - BA		0	0	-512.051	-18735.7	12629.3	-0.784835	2.34641	-47.7172	436.301	15965.1	-10761.2	0.569813	557.256
Brazil	Bahia	Dom Macedo Costa - BA		0	0	2639.32	43894	-17308.8	-0.937242	25.7737	91.2452	-2248.96	-37401.7	14747.4	0.680555	-1821.4
Brazil	Bahia	Esplanada - BA		0	0	179.759	5815.29	-10321	0.958074	-3.0063	7.85642	-153.161	-4955.29	8794.36	-0.695593	-18.0219
Brazil	Bahia	Euclides da Cunha - BA		-2.33472	-112.387	0.003235	2.14688	0.102557	-8e-06	1.68627	131.862	-0.003031	-2.84689	-0.089551	1.3e-05	-46.7967
Brazil	Bahia	Fatima - BA		1.09857e+07	0	-45226.7	253387	-393977	60.7095	-1.01407e+07	-68.7116	38536.4	-215902	335697	-44.0767	1025.85
Brazil	Bahia	Formosa do Rio Preto - BA		4.71383	-39.132	-0.008817	1.01215	-0.19173	1.5e-05	-1.86195	26.9642	0.005708	-0.628119	0.079164	-1e-05	75.5495
Brazil	Bahia	Gandu - BA		4.70628	189.565	-0.010139	-3.67759	-0.194675	1.7e-05	3.66339	-149.325	-0.00725	3.67563	-0.151734	1.2e-05	-930.928
Brazil	Bahia	Gloria - BA		-26.4383	-82.2764	0.098285	0.947722	1.00043	-0.000143	61.1211	47.2001	-0.356457	0.05691	-2.54109	0.000622	349.684
Brazil	Bahia	Guaratinga - BA		2.51398	59.2588	-0.005603	-1.10377	-0.100171	9e-06	-4.2461	-95.6687	0.009577	1.94305	0.183402	-1.7e-05	393.66
Brazil	Bahia	Iacu - BA		-2.09911	-105.204	0.010642	2.11868	0.084944	-1.8e-05	-12.2095	76.2636	0.047679	-2.11391	0.5563	-9.9e-05	662.206
Brazil	Bahia	Ibiassuce - BA		5.88535	86.0547	-0.015574	-1.52142	-0.245468	2.7e-05	-12.4322	-123.292	0.04355	2.29521	0.563041	-8.8e-05	418.113
Brazil	Bahia	Ibiquera - BA		-5.7097	21.8129	0.023581	-0.544561	0.234279	-4e-05	6.93182	-77.9439	-0.044122	1.81262	-0.306991	8.8e-05	635.946
Brazil	Bahia	Ibirapitanga - BA		0	0	-1731.94	-68138	17216.7	0.366165	15.7441	158.514	1475.71	58056.3	-14670.4	-0.265809	-2727.24
Brazil	Bahia	Ibitiara - BA		10.8357	-173.34	-0.047311	3.95398	-0.477064	9.1e-05	-32.8214	217.871	0.181906	-5.88042	1.57462	-0.000417	-77.9634
Brazil	Bahia	Igapora - BA		4.20749	170.785	-0.007645	-3.34353	-0.179292	1.4e-05	-2.64261	-363.277	-0.007682	8.05484	0.120697	1.8e-05	1927.09
Brazil	Bahia	Inhambupe - BA		0	0	332.281	-2504.28	23907.7	-5.14288	1.16326	-65.3453	-283.129	2135.07	-20371.1	3.73387	869.291
Brazil	Bahia	Irajuba - BA		-7.68836	-92.4851	0.028544	1.71285	0.339485	-5.6e-05	-20.2555	257.362	0.095239	-6.71314	0.98631	-0.000225	-1223.9
Brazil	Bahia	Iraquara - BA		-6.45733	436.737	0.027335	-9.7286	0.293551	-5.6e-05	35.2808	-608.876	-0.201903	15.5292	-1.72905	0.000483	1064.51
Brazil	Bahia	Irara - BA		0	0	8804.09	96136.5	-42887.2	-2.45954	46.4924	122.442	-7501.84	-81916	36541.2	1.78586	-2692.05
Brazil	Bahia	Itaberaba - BA		-0.491966	-108.743	0.006489	2.22141	0.01835	-1e-05	-18.3912	61.7181	0.072743	-1.93513	0.826273	-0.000146	928.021
Brazil	Bahia	Itabuna - BA		4.1262	14.2346	-0.006197	0.005682	-0.162754	9e-06	-21.6261	-159.649	0.043376	2.22029	0.948015	-8.3e-05	2136.27
Brazil	Bahia	Itaete - BA		-10.5196	32.9596	0.035639	-0.988803	0.451219	-6.6e-05	15.7035	-115.135	-0.073762	3.06632	-0.73622	0.000164	838.471
Brazil	Bahia	Itamaraju - BA		1.24602	6.16689	-0.003291	-0.085466	-0.050553	5e-06	-1.96741	-43.4863	0.006026	0.908558	0.089859	-1.2e-05	427.953
Brazil	Bahia	Itanagra - BA		0	0	-418.108	-4976.97	3413.09	0.223803	1.7488	4.72516	356.256	4240.75	-2908.26	-0.162484	-129.193
Brazil	Bahia	Itape - BA		3.9914	-39.9242	-0.006865	1.01068	-0.158109	1.1e-05	-8.28512	-25.6941	0.01686	0.106487	0.364312	-3.2e-05	903.609
Brazil	Bahia	Itapebi - BA		2.71251	-60.7128	-0.009104	1.30018	-0.105489	1.4e-05	-17.4105	-46.7451	0.04864	0.266532	0.773142	-9.6e-05	1629.48
Brazil	Bahia	Itapicuru - BA		0	0	-2376.21	-36216.9	23271.7	-1.45687	-2.54828	-108.659	2024.71	30861.3	-19829	1.05771	1532.05
Brazil	Bahia	Itirucu - BA		-2.0563	-228.45	0.008578	4.73823	0.090808	-1.7e-05	-31.4668	439.007	0.141164	-11.2214	1.50397	-0.000322	-1510.86
Brazil	Bahia	Itiuba - BA		-8.47123	233.898	0.063121	-4.61916	0.325224	-9.6e-05	-0.288854	-627.253	-0.03417	13.4538	0.033564	5.6e-05	4351.72
Brazil	Bahia	Itubera - BA		0	0	-1840.95	-59605.5	26976.2	-0.664669	-7.28978	9.12091	1568.64	50787.7	-22985.4	0.482546	80.8711
Brazil	Bahia	Jacaraci - BA		2.67616	64.9578	-0.002113	-1.14109	-0.112957	4e-06	15.9666	-146.829	-0.098323	3.49806	-0.735332	0.000208	647.809
Brazil	Bahia	Jacobina - BA		16.1688	-49.2876	-0.041518	1.66097	-0.675694	7.2e-05	-72.8945	-425.987	0.273332	7.18504	3.34703	-0.000575	6109.01
Brazil	Bahia	Jaguaquara - BA		12.4556	-291.839	-0.032689	6.46064	-0.523055	5.7e-05	-54.9492	391.004	0.182438	-10.9551	2.54295	-0.00039	-32.4374
Brazil	Bahia	Jaguarari - BA		-38.7954	159.664	0.150663	-4.12875	1.54653	-0.00024	88.5337	-441.212	-0.485615	11.4878	-3.86621	0.000929	2678.27
Brazil	Bahia	Jaguaripe - BA		12.9842	733.013	-0.028266	-13.9168	-0.529206	4.7e-05	-11.3024	-810.878	0.048154	17.5768	0.516431	-9.7e-05	-270.444
Brazil	Bahia	Jiquirica - BA		-13.6946	57.1569	0.051657	-1.48337	0.522598	-7.6e-05	43.0108	-204.281	-0.223627	5.33534	-1.82155	0.000403	1378.94
Brazil	Bahia	Juazeiro - BA		-12.5218	119.247	0.043902	-2.56074	0.486646	-6.7e-05	32.3238	-199.325	-0.187051	4.65422	-1.35897	0.000333	744.296
Brazil	Bahia	Jucurucu - BA		2.30504	8.2594	-0.006684	-0.090071	-0.09545	1.1e-05	-12.8198	-102.659	0.040232	1.8459	0.587752	-8.5e-05	1225.96
Brazil	Bahia	Lagoa Real - BA		3.6246	33.7451	-0.009498	-0.519501	-0.155665	1.7e-05	-4.5125	-108.511	0.008177	2.19145	0.209616	-1.6e-05	819.625
Brazil	Bahia	Laje - BA		4.91416	305.341	-0.011652	-5.93095	-0.195228	1.8e-05	16.6887	-336.348	-0.041739	8.28777	-0.74564	8.4e-05	-543.11
Brazil	Bahia	Lajedinho - BA		-10.5707	86.6849	0.043598	-1.99571	0.443765	-7.7e-05	19.9984	-182.35	-0.11334	4.50407	-0.917645	0.000239	912.124
Brazil	Bahia	Lajedo do Tabocal - BA		17.7606	-463.177	-0.071749	10.2589	-0.772449	0.000135	-46.9737	842.756	0.226884	-21.2015	2.23616	-0.000513	-3103.45
Brazil	Bahia	Lauro de Freitas - BA		0	0	-610.735	-20116.4	1899.85	0.619471	-0.411177	-35.7112	520.39	17141.3	-1618.79	-0.449754	479.342
Brazil	Bahia	Lencois - BA		-0.141865	-128.785	-0.002572	2.63488	0.003833	5e-06	-11.4934	235.801	0.058364	-5.72985	0.542029	-0.000129	-840.906
Brazil	Bahia	Licinio de Almeida - BA		8.93949	77.9625	-0.022918	-1.23227	-0.373377	4e-05	-9.28348	-274.806	0.010978	5.71245	0.416866	-2e-05	2128.28
Brazil	Bahia	Macajuba - BA		-2.35489	95.4367	0.013591	-1.87459	0.095035	-2.2e-05	9.35521	-223.449	-0.06215	4.9686	-0.40859	0.00012	1305.15
Brazil	Bahia	Macaubas - BA		15.6736	-18.4902	-0.059798	0.704472	-0.661392	0.000106	-19.4127	141.731	0.106889	-3.54109	0.881878	-0.000221	-1346.16
Brazil	Bahia	Mansidao - BA		5.31092	-70.9622	-0.015754	1.45214	-0.215215	2.6e-05	16.4714	273.614	-0.042193	-5.09161	-0.70203	7.6e-05	-2729.13
Brazil	Bahia	Maragogipe - BA		0	0	67.1844	-3821.06	-9088.21	1.46661	-3.47242	39.1431	-57.236	3255	7743.93	-1.06481	-457.99
Brazil	Bahia	Marcionilio Souza - BA		-9.9131	-47.2061	0.03959	0.751169	0.422598	-7.2e-05	17.0822	6.59833	-0.093873	0.203247	-0.798055	0.000205	469.602
Brazil	Bahia	Mascote - BA		-2.24568	64.5163	0.003837	-1.51326	0.095043	-7e-06	19.2983	75.3092	-0.041622	-0.467612	-0.869704	8.4e-05	-2106.22
Brazil	Bahia	Mata de Sao Joao - BA		0	0	833.493	35184.9	-15948.2	0.539463	0.587431	-69.9747	-710.195	-29978.7	13589	-0.391664	933.362
Brazil	Bahia	Miguel Calmon - BA		-0.944282	116.845	0.005185	-2.44278	0.03958	-9e-06	-19.294	-342.133	0.065135	7.11944	0.889267	-0.000138	2686.38
Brazil	Bahia	Mortugaba - BA		-7.14542	89.8245	0.027084	-1.96162	0.296491	-4.7e-05	41.8285	-58.988	-0.191569	2.32397	-1.91003	0.0004	-841.792
Brazil	Bahia	Mucuge - BA		1.59485	-32.5365	-0.006484	0.731552	-0.072252	1.3e-05	-10.506	37.8648	0.052076	-1.19971	0.523796	-0.000128	94.9153
Brazil	Bahia	Muniz Ferreira - BA		0	0	1941.76	24243.5	-27156.9	3.1718	-5.78646	39.9221	-1654.5	-20658.1	23139.8	-2.30283	-408.207
Brazil	Bahia	Nilo Pecanha - BA		3.4927	317.76	-0.007088	-6.21287	-0.141891	1.2e-05	12.7158	-353.954	-0.026678	8.58904	-0.559461	5.2e-05	-438.036
Brazil	Bahia	Nordestina - BA		33.3088	-315.941	-0.141646	6.93151	-1.33544	0.000228	-91.0456	272.197	0.534891	-7.71667	4.01789	-0.001041	1372.84
Brazil	Bahia	Nova Soure - BA		2.1498e+06	0	-4299.12	80081	-78210.9	4.88001	-1.98445e+06	-240.129	3663.22	-68230.8	66642	-3.5431	3677.29
Brazil	Bahia	Novo Horizonte - BA		4.44402	-84.2852	-0.019428	1.86963	-0.193805	3.6e-05	-13.822	111.945	0.073022	-2.92711	0.655771	-0.000163	-98.8294
Brazil	Bahia	Novo Triunfo - BA		1.36392e+07	0	-57270.8	311630	-517734	79.1624	-1.259e+07	155.808	48798.9	-265534	441147	-57.4741	-1722.89
Brazil	Bahia	Olindina - BA		1.25362e+06	0	-314.738	75216.1	-81085.8	8.97106	-1.15717e+06	-281.426	268.127	-64084	69090.3	-6.51315	3618.68
Brazil	Bahia	Ourolandia - BA		4.76243	-133.247	-0.018768	2.87558	-0.19391	3.1e-05	-37.5015	-74.2654	0.173022	0.686115	1.7324	-0.000368	2833.42
Brazil	Bahia	Paripiranga - BA		2.33093e+07	0	-79493.8	650046	-853617	106.914	-2.15163e+07	-54.6213	67734.3	-553884	727342	-77.6225	362.707
Brazil	Bahia	Pilao Arcado - BA		-9.29579	32.3437	0.03888	-0.757882	0.348311	-5.5e-05	6.8298	-102.732	-0.064277	2.0525	-0.259213	0.000103	953.457
Brazil	Bahia	Pintadas - BA		-11.1044	-484.12	0.033575	9.17656	0.452057	-5.6e-05	-1.62707	869.184	0.04364	-18.8801	0.088379	-9.2e-05	-3636.77
Brazil	Bahia	Piripa - BA		16.1604	-196.863	-0.050968	4.82196	-0.669493	8.8e-05	-84.5475	55.0964	0.346217	-4.11139	3.95294	-0.000759	2666.16
Brazil	Bahia	Planaltino - BA		19.9362	-316.038	-0.085286	7.2098	-0.879425	0.000165	-41.7237	744.783	0.221514	-18.8243	2.01077	-0.000514	-3869.31
Brazil	Bahia	Planalto - BA		3.67963	7.47364	-0.006839	0.051486	-0.162844	1.3e-05	0.208197	46.1367	-0.015084	-1.296	-0.015862	3.9e-05	-578.292
Brazil	Bahia	Pocoes - BA		-0.94908	33.2651	0.005012	-0.7168	0.039358	-9e-06	6.88819	-10.1877	-0.030197	0.440722	-0.327413	7e-05	-352.806
Brazil	Bahia	Prado - BA		1.55933	11.9362	-0.00403	-0.18747	-0.061113	6e-06	-6.02725	-116.096	0.015293	2.28517	0.264561	-2.9e-05	1287.56
Brazil	Bahia	Presidente Tancredo Neves - BA		23.7381	801.271	-0.056422	-15.0822	-0.971286	9.4e-05	-27.8851	-747.82	0.104274	15.8394	1.25656	-0.00021	-1771.64
Brazil	Bahia	Queimadas - BA		25.2511	-205.521	-0.087735	4.70244	-1.0115	0.000141	-85.4359	21.7576	0.424704	-2.45125	3.77051	-0.000827	2975.81
Brazil	Bahia	Quijingue - BA		741455	0	-3660.57	14362.2	-14438.5	0.370508	-684426	13.6731	3119.11	-12238	12302.9	-0.269049	-113.803
Brazil	Bahia	Remanso - BA		14.8527	50.2512	-0.041592	-0.47376	-0.560438	5.9e-05	-48.4391	-77.9933	0.213114	0.424021	1.99117	-0.00036	656.241
Brazil	Bahia	Retirolandia - BA		18.1464	-198.022	-0.081214	4.22103	-0.720879	0.000128	-54.8148	193.107	0.331161	-5.22417	2.40087	-0.000635	635.507
Brazil	Bahia	Ribeira do Amparo - BA		7.67426e+06	0	-32065.1	181152	-298344	47.4339	-7.08394e+06	-92.7924	27321.8	-154353	254210	-34.4383	1391.18
Brazil	Bahia	Ribeira do Pombal - BA		-7.27787e+06	0	19504.2	-231321	371777	-58.4659	6.71804e+06	365.962	-16618.9	197095	-316781	42.4477	-5007.1
Brazil	Bahia	Rio do Antonio - BA		7.47868	99.554	-0.018159	-1.72328	-0.312361	3.2e-05	-12.699	-235.347	0.03395	4.7859	0.57962	-7e-05	1468.73
Brazil	Bahia	Rio Real - BA		0	0	-1054.07	-17801.4	4732.18	0.665016	-2.49058	68.5709	898.144	15166.7	-4032.06	-0.482825	-870.484
Brazil	Bahia	Ruy Barbosa - BA		-7.85271	91.0449	0.041628	-1.89229	0.329176	-7.3e-05	5.08199	-308.455	-0.06875	6.76628	-0.222764	0.000142	2415.34
Brazil	Bahia	Santa Rita de Cassia - BA		5.57718	-59.8371	-0.013377	1.3197	-0.225038	2.2e-05	9.52959	178.879	-0.023182	-3.36633	-0.407297	4.2e-05	-1653.9
Brazil	Bahia	Santaluz - BA		27.4127	-221.541	-0.107352	4.983	-1.09263	0.00017	-82.0725	74.7401	0.439247	-3.39766	3.6058	-0.000848	2491.17
Brazil	Bahia	Sao Domingos - BA		24.9689	-206.809	-0.08624	4.71891	-1.00093	0.000139	-84.2421	61.4845	0.418571	-3.28588	3.72105	-0.000817	2525.24
Brazil	Bahia	Sao Miguel das Matas - BA		12.9605	443.175	-0.031492	-8.34018	-0.528957	5.2e-05	-23.8529	-324.316	0.088036	6.48878	1.06749	-0.000175	-1832.05
Brazil	Bahia	Sao Sebastiao do Passe - BA		0	0	-1730.54	-56276.5	-4529.57	3.22818	1.17844	23.2517	1474.54	47951.2	3859.47	-2.34373	-360.996
Brazil	Bahia	Saude - BA		25.8816	-215.588	-0.062957	5.3888	-1.0615	0.000106	-97.7745	-406.707	0.353433	5.82718	4.41611	-0.00072	8212.41
Brazil	Bahia	Seabra - BA		3.89238	-77.2875	-0.017131	1.78692	-0.176476	3.5e-05	-15.9532	68.2591	0.088837	-2.05645	0.791786	-0.000218	304.834
Brazil	Bahia	Senhor do Bonfim - BA		-20.5335	123.569	0.065137	-3.15875	0.836798	-0.000109	45.2389	-221.35	-0.177203	6.34147	-2.02133	0.000355	653.894
Brazil	Bahia	Sento Se - BA		-3.69215	66.4275	0.006217	-1.43118	0.145466	-1e-05	1.91661	-87.479	0.012062	1.97363	-0.087119	-1.9e-05	214.001
Brazil	Bahia	Sobradinho - BA		-12.6358	177.977	0.04303	-3.81034	0.50618	-7e-05	32.9022	-253.394	-0.177427	6.02718	-1.42785	0.000335	579.89
Brazil	Bahia	Tanque Novo - BA		5.92879	-331.158	-0.029469	6.90795	-0.256811	5.4e-05	0.065097	476.461	0.030413	-10.6004	-0.001099	-6.6e-05	-1364.56
Brazil	Bahia	Taperoa - BA		0	0	1674.93	47627.7	-25898.7	1.15942	-0.657621	-33.7454	-1427.15	-40581.5	22067.6	-0.841771	428.5
Brazil	Bahia	Ubaira - BA		0.072341	-68.1628	-0.002118	1.37864	-0.004576	4e-06	-29.122	201.891	0.125725	-5.57812	1.38622	-0.000284	-925.569
Brazil	Bahia	Valenca - BA		0	0	-1743.96	-14765.1	21706.8	-2.22456	13.1603	-38.4025	1485.95	12582.2	-18496.2	1.61513	166.393
Brazil	Bahia	Valente - BA		27.9266	-189.909	-0.117635	4.29123	-1.11436	0.000187	-74.4434	171.874	0.433707	-5.18278	3.27547	-0.000839	846.643
Brazil	Bahia	Varzea Nova - BA		16.327	-145.921	-0.045677	3.68518	-0.70166	8.4e-05	-67.198	-44.938	0.26365	-1.20552	3.1528	-0.00058	2919.82
Brazil	Bahia	Vitoria da Conquista - BA		-18.5149	48.697	0.067498	-1.49508	0.817487	-0.000131	22.738	169.065	-0.109095	-3.62775	-1.08643	0.000251	-2278.26
Brazil	Ceara	Abaiara - CE		12.8854	124.056	-0.022462	-1.76836	-0.49582	3.3e-05	-43.8357	-308.107	0.127677	4.91164	1.84406	-0.000226	2525.99
Brazil	Ceara	Alcantaras - CE		-2.79371	228.544	0.006771	-4.50763	0.07768	-8e-06	4.90116	-527.437	-0.022926	10.9939	-0.148152	3.3e-05	3432.46
Brazil	Ceara	Amontada - CE		-5.50009	51.3764	0.013483	-1.18783	0.17084	-1.4e-05	14.6764	-153.33	-0.059145	3.46332	-0.528081	8e-05	1152.11
Brazil	Ceara	Apuiares - CE		-6.22539	-4.00711	0.010251	-0.283046	0.187633	-8e-06	15.2072	-69.02	-0.047912	1.97637	-0.538574	6e-05	815.112
Brazil	Ceara	Aquiraz - CE		854716	0	-1606.32	32402.7	-30080.9	2.0586	-788969	99.5529	1368.7	-27611.1	25631.1	-1.4946	-1457.64
Brazil	Ceara	Aracati - CE		0	0	-3771.08	-22939.8	4171.69	2.2819	-1.83052	314.18	3213.25	19541.2	-3554.51	-1.65674	-4778.74
Brazil	Ceara	Assare - CE		-0.252973	-3.33433	0.000317	0.054229	0.008143	0	-9.6808	-36.4819	0.030951	0.420346	0.407169	-5.5e-05	691.936
Brazil	Ceara	Barbalha - CE		-3.5629	-114.048	0.004416	1.9628	0.135993	-6e-06	-0.599555	20.8967	0.005628	-0.380885	0.036465	-1.2e-05	1352.31
Brazil	Ceara	Barreira - CE		2.89627	-429.424	-0.015241	8.02592	-0.14622	2.7e-05	-37.0375	-102.821	0.107178	0.769933	1.56915	-0.000194	7816.84
Brazil	Ceara	Barro - CE		2.52181	-111.021	-0.006617	2.34972	-0.131769	1.7e-05	-29.4803	513.547	0.123858	-11.7291	1.31836	-0.000248	-4275.48
Brazil	Ceara	Barroquinha - CE		6.19554	77.2701	-0.006337	-0.975065	-0.250271	1.1e-05	-16.2039	-177.003	0.032315	2.81866	0.690981	-6e-05	1286.09
Brazil	Ceara	Beberibe - CE		-12.6546	71.3732	0.019744	-1.90762	0.448378	-2.4e-05	22.845	-431.903	-0.064755	9.31852	-0.88705	9.7e-05	4453.92
Brazil	Ceara	Bela Cruz - CE		-0.989686	29.6594	0.002291	-0.599311	0.031606	-2e-06	1.86496	-43.1964	-0.009029	0.900323	-0.063385	1.2e-05	155.863
Brazil	Ceara	Boa Viagem - CE		-14.7843	65.8977	0.043945	-1.68152	0.545987	-5.9e-05	22.0906	-102.318	-0.116307	2.50462	-0.876956	0.000179	443.6
Brazil	Ceara	Camocim - CE		7.37168	50.0388	-0.010094	-0.455353	-0.279663	1.5e-05	-21.8111	-81.7217	0.053686	0.806707	0.893145	-9e-05	516.717
Brazil	Ceara	Carire - CE		5.62753	-69.0064	-0.012001	1.54152	-0.21988	1.8e-05	-25.9403	-145.611	0.081604	2.17597	1.0786	-0.000141	3006.86
Brazil	Ceara	Caririacu - CE		-9.53766	-89.8476	0.014085	1.19037	0.363399	-2e-05	21.8302	222.749	-0.051643	-3.75698	-0.899721	8.7e-05	-1646.31
Brazil	Ceara	Cascavel - CE		-2.93634	15.7265	0.003771	-0.470554	0.097381	-4e-06	7.11462	-101.633	-0.0189	2.29107	-0.268295	2.7e-05	1038.1
Brazil	Ceara	Caucaia - CE		0	0	-1226.47	-14689.5	15557.9	-0.797895	-2.72675	167.111	1045.05	12513.6	-13256.3	0.579282	-2413.78
Brazil	Ceara	Coreau - CE		-1.77874	49.6526	0.003558	-1.02916	0.046701	-3e-06	2.29195	-57.0463	-0.006262	1.30675	-0.048966	3e-06	17.9128
Brazil	Ceara	Crateus - CE		10.6353	283.597	-0.020216	-5.07483	-0.417815	3e-05	-29.6167	-378.71	0.103169	7.05845	1.24651	-0.00018	1087.32
Brazil	Ceara	Crato - CE		-22.93	-145.237	0.042923	1.77612	0.90752	-6.7e-05	45.6831	135.183	-0.142317	-1.32936	-1.94882	0.000258	104.949
Brazil	Ceara	Eusebio - CE		0	0	-198.994	-1742.86	-1538.89	0.514624	2.39757	-23.0538	169.552	1485.51	1311.16	-0.373624	278.223
Brazil	Ceara	Forquilha - CE		-1.39552	146.95	0.006962	-2.75729	0.010631	-4e-06	-0.230999	-271.997	-0.009035	5.47025	0.091112	-7e-06	1423.39
Brazil	Ceara	Graca - CE		1.7294	-230.773	-0.003521	4.59203	-0.090224	7e-06	-7.89144	99.6812	0.018188	-2.42075	0.375833	-3.8e-05	1895.98
Brazil	Ceara	Granja - CE		2.35392	295.915	0.000809	-5.23911	-0.1198	2e-06	-5.3188	-331.835	0.004461	6.39762	0.28133	-1.8e-05	122.024
Brazil	Ceara	Granjeiro - CE		-3.65167	-65.5971	0.00502	1.06005	0.135757	-7e-06	1.49464	53.8088	-0.002006	-1.06605	-0.054742	2e-06	320.204
Brazil	Ceara	Guaiuba - CE		-2.53676	-13.8357	0.004206	0.139671	0.097817	-6e-06	7.39968	-87.0215	-0.023426	2.03151	-0.307498	4.1e-05	1187.51
Brazil	Ceara	Horizonte - CE		-4.92647	-122.801	0.003528	1.89067	0.157611	-2e-06	13.7315	372.761	-0.023202	-6.8104	-0.512453	3e-05	-3106.55
Brazil	Ceara	Ibicuitinga - CE		-8.69134	156.906	0.016938	-3.25642	0.283997	-2e-05	12.6525	-250.144	-0.037539	5.38682	-0.438122	4.8e-05	1031.48
Brazil	Ceara	Icapui - CE		-1.51487e+06	0	4051.54	-39306.6	52979	-5.64496	1.39834e+06	100.252	-3452.19	33490.4	-45141.9	4.09837	-1555.41
Brazil	Ceara	Ipueiras - CE		4.47221	-159.794	-0.012728	3.19833	-0.172171	1.9e-05	-15.0354	348.153	0.064274	-7.58177	0.62463	-0.00011	-1989.88
Brazil	Ceara	Iracema - CE		6.41647	-170.303	-0.015984	3.33057	-0.25655	2.5e-05	-31.4037	380.934	0.128194	-8.25878	1.29109	-0.000216	-2184.85
Brazil	Ceara	Itaicaba - CE		-4.91454e+06	0	11058.1	-147374	194728	-18.4583	4.5365e+06	45.667	-9422.3	125572	-165922	13.4012	-678.88
Brazil	Ceara	Itapage - CE		-4.87253	240.511	0.018851	-4.61229	0.142668	-1.8e-05	6.57352	-349.304	-0.045033	7.18282	-0.187491	4.3e-05	1115.65
Brazil	Ceara	Itapipoca - CE		-3.09031	8.12799	0.008733	-0.295294	0.08372	-8e-06	7.05761	-256.395	-0.042293	5.31152	-0.228974	5.5e-05	3090.89
Brazil	Ceara	Itarema - CE		2.32357e+06	0	-4829.58	90784.7	-91734.8	7.32116	-2.14483e+06	140.777	4115.15	-77357.4	78164.6	-5.31535	-2061.54
Brazil	Ceara	Jardim - CE		-3.07075	453.068	0.012193	-8.9386	0.129188	-2e-05	-6.29923	-643.933	0.012857	13.4232	0.257556	-2e-05	1982.02
Brazil	Ceara	Juazeiro do Norte - CE		-15.4772	-375.482	0.024181	6.45648	0.60041	-3.7e-05	20.3929	357.028	-0.054486	-6.73438	-0.843593	9.4e-05	698.021
Brazil	Ceara	Limoeiro do Norte - CE		-9.81301	-128.875	0.016414	1.96008	0.341404	-1.9e-05	13.4555	415.798	-0.020914	-7.70065	-0.499367	2.2e-05	-3524.98
Brazil	Ceara	Massape - CE		-2.06038	88.6306	0.007496	-1.66361	0.035932	-5e-06	0.11197	-169.992	-0.005787	3.41532	0.079349	-1.2e-05	932.085
Brazil	Ceara	Milagres - CE		15.1847	242.022	-0.025188	-3.8987	-0.580946	3.6e-05	-45.7465	-438.478	0.131514	7.53832	1.91724	-0.00023	2521.77
Brazil	Ceara	Missao Velha - CE		-3.10151	-79.5508	0.005794	1.40126	0.11925	-9e-06	3.09726	13.9809	-0.014647	-0.252877	-0.127108	2.6e-05	935.107
Brazil	Ceara	Monsenhor Tabosa - CE		17.0235	69.791	-0.039211	-0.794494	-0.647233	5.6e-05	-51.3444	-250.871	0.196209	3.97103	2.11591	-0.000331	2467.22
Brazil	Ceara	Morada Nova - CE		-13.1745	146.304	0.023977	-3.17945	0.44197	-2.4e-05	25.8501	-99.9873	-0.072602	2.71677	-0.954992	8.8e-05	-820.175
Brazil	Ceara	Moraujo - CE		5.82307	142.08	-0.005273	-2.19398	-0.236315	1e-05	-14.7578	-155.14	0.030746	2.48702	0.636126	-6e-05	84.2205
Brazil	Ceara	Nova Russas - CE		4.60159	121.832	-0.005398	-2.1506	-0.184536	9e-06	-18.3824	-330.428	0.040274	6.16735	0.772637	-7.1e-05	2675.12
Brazil	Ceara	Novo Oriente - CE		6.70326	243.786	-0.009085	-4.49195	-0.290633	2e-05	-27.9976	-395.498	0.099518	7.54666	1.22158	-0.000193	1851.54
Brazil	Ceara	Ocara - CE		-0.184083	276.129	0.002394	-5.00736	0.019198	-4e-06	-1.32683	110.332	0.012738	-2.29669	0.034463	-1.9e-05	-5118.94
Brazil	Ceara	Palhano - CE		-13.2876	326.899	0.025568	-6.48505	0.458518	-2.8e-05	24.4483	-564.168	-0.07365	11.8919	-0.924175	9.5e-05	2585.58
Brazil	Ceara	Paracuru - CE		5.17683	-1.45731	-0.013364	0.336016	-0.310204	4.5e-05	-24.4248	-524.854	0.089894	15.2644	1.56363	-0.000359	4412.55
Brazil	Ceara	Paraipaba - CE		0	0	-1025.78	-7536.66	-5442.25	2.09888	-6.509	-77.2672	874.051	6422.9	4637.41	-1.52385	1293.21
Brazil	Ceara	Penaforte - CE		14.7742	234.903	-0.026368	-3.86261	-0.582574	4.1e-05	-38.7478	-190.89	0.119836	2.66092	1.65874	-0.00022	-451.679
Brazil	Ceara	Pentecoste - CE		-1.7586	-98.1797	0.002087	1.73985	0.028501	2e-06	-2.41676	-44.2406	0.000821	0.777995	0.164167	-1.7e-05	2003.6
Brazil	Ceara	Pereiro - CE		-46.1777	196.903	0.094635	-5.61007	1.73481	-0.000134	121.08	-400.842	-0.417114	11.6602	-4.92965	0.000693	1553.75
Brazil	Ceara	Poranga - CE		6.44901	327.821	-0.009783	-5.95243	-0.230202	1.2e-05	-14.5775	-339.026	0.042056	6.50805	0.575877	-6.6e-05	-109.787
Brazil	Ceara	Potiretama - CE		7.87823	-150	-0.019211	2.99408	-0.298607	2.7e-05	-31.2571	303.003	0.123063	-6.74094	1.26305	-0.0002	-1488.96
Brazil	Ceara	Quiterianopolis - CE		2.66765	324.496	0.004931	-6.17225	-0.140438	0	-21.8799	-597.126	0.060577	11.8433	0.976923	-0.00013	3250.96
Brazil	Ceara	Santana do Acarau - CE		0.221712	184.483	0.00342	-3.35602	-0.03603	-1e-06	-4.1465	-399.088	0.001669	7.86459	0.223024	-1.5e-05	2526.43
Brazil	Ceara	Sao Goncalo do Amarante - CE		-5.9134	-14.5772	0.010587	-0.066409	0.216995	-1.4e-05	13.2189	-81.8097	-0.039183	2.27582	-0.532769	6.2e-05	1083.35
Brazil	Ceara	Senador Sa - CE		-2.1801	206.432	0.00648	-3.86216	0.061986	-7e-06	5.70759	-211.473	-0.019944	4.42169	-0.188617	2.5e-05	-235.917
Brazil	Ceara	Sobral - CE		-5.53729	124.784	0.012593	-2.57754	0.171544	-1.4e-05	13.9504	-161.975	-0.045302	3.78862	-0.493314	6e-05	193.831
Brazil	Ceara	Tabuleiro do Norte - CE		-7.15995	-114.033	0.014944	1.81389	0.242988	-1.6e-05	9.96032	216.424	-0.030964	-3.99347	-0.357455	3.6e-05	-1151.37
Brazil	Ceara	Tamboril - CE		25.508	66.7989	-0.067361	-0.547439	-0.971737	9.7e-05	-69.2986	-223.795	0.297353	3.11648	2.8506	-0.000501	2224.92
Brazil	Ceara	Tarrafas - CE		-10.4252	66.2093	0.02202	-1.65386	0.392329	-3.1e-05	19.1996	-99.9708	-0.064364	2.59758	-0.777554	0.000105	301.809
Brazil	Ceara	Tejucuoca - CE		-1.21033e+06	0	4613.37	-22256.4	35822.9	-4.02583	1.11722e+06	-111.095	-3930.9	18965.8	-30523.4	2.92283	1724.95
Brazil	Ceara	Tururu - CE		-0.486508	67.9502	0.002658	-1.29723	0.003684	-2e-06	-4.82518	-268.352	0.003998	5.2572	0.224312	-1.4e-05	2534.4
Brazil	Ceara	Uruoca - CE		-0.676874	277.472	0.006093	-5.01432	-0.01638	-4e-06	2.43354	-262.535	-0.014464	5.28041	-0.012952	8e-06	-577.878
Brazil	Distrito Federal	Brasilia - DF		-11.3378	-134.813	0.018542	2.10034	0.50595	-3.7e-05	29.4263	180.226	-0.060239	-2.2362	-1.42565	0.000142	-788.644
Brazil	Espirito Santo	Alegre - ES		-8.54443	-106.975	0.018601	1.86006	0.376148	-3.6e-05	-10.2671	273.024	0.030897	-7.09366	0.502724	-7.4e-05	-1132.73
Brazil	Espirito Santo	Anchieta - ES		-3.94512	69.7359	0.013512	-1.41645	0.15241	-2.1e-05	21.7697	-68.6742	-0.06132	2.46016	-0.976352	0.000123	-527.712
Brazil	Espirito Santo	Apiaca - ES		7.42827	-212.734	-0.018034	4.8538	-0.313119	3.2e-05	-75.8302	152.496	0.203826	-7.51397	3.60673	-0.000462	2449.33
Brazil	Espirito Santo	Boa Esperanca - ES		0.92421	-70.9431	-0.004607	1.41338	-0.041302	8e-06	-40.3237	-161.755	0.118417	2.05828	1.8054	-0.000236	3496.04
Brazil	Espirito Santo	Bom Jesus do Norte - ES		-4.12333	-26.1748	0.010955	0.372308	0.167606	-1.8e-05	5.67096	203.055	-0.014619	-4.37899	-0.252258	2.9e-05	-1919.31
Brazil	Espirito Santo	Cariacica - ES		1.16869	24.8097	-0.002244	-0.448057	-0.049437	4e-06	-2.23685	-24.5058	0.006704	0.475698	0.103531	-1.4e-05	-18.351
Brazil	Espirito Santo	Domingos Martins - ES		0	0	-276.429	37510	-5041.52	-1.39663	-10.892	-28.0365	235.562	-31961.1	4296.19	1.01394	629.678
Brazil	Espirito Santo	Fundao - ES		-3.6321	-39.077	0.006475	0.583586	0.137156	-9e-06	20.5934	245.529	-0.043296	-4.26553	-0.890744	8.1e-05	-2756.46
Brazil	Espirito Santo	Itaguacu - ES		1.4481	-13.6756	-0.002059	0.432586	-0.063162	4e-06	-5.62601	17.1713	0.015828	-0.704082	0.267227	-3.5e-05	47.1324
Brazil	Espirito Santo	Mimoso do Sul - ES		-2.33091	146.254	0.006065	-3.04068	0.09572	-1e-05	13.5413	-214.629	-0.047469	5.25025	-0.622372	9.9e-05	443.46
Brazil	Espirito Santo	Pedro Canario - ES		3.93935	-179.399	-0.008898	3.8046	-0.163378	1.5e-05	-8.02634	376.946	0.019426	-8.88777	0.382048	-4.5e-05	-1877.85
Brazil	Espirito Santo	Pinheiros - ES		1.02063	-153.315	-0.004871	3.05358	-0.038171	7e-06	-15.0322	71.2202	0.038565	-2.26723	0.665703	-7.5e-05	1484.7
Brazil	Espirito Santo	Presidente Kennedy - ES		-11.0271	152.687	0.029287	-3.38955	0.429387	-4.5e-05	28.858	-290.592	-0.089082	7.54028	-1.2451	0.000168	1011.77
Brazil	Espirito Santo	Santa Leopoldina - ES		-11.5616	-166.563	0.020693	2.87576	0.490453	-3.7e-05	10.9557	494.985	-0.013837	-10.9515	-0.490974	2.4e-05	-3243.02
Brazil	Espirito Santo	Santa Teresa - ES		0.713256	26.2801	-0.001258	-0.48952	-0.032964	3e-06	4.32167	23.6414	-0.007436	-0.247344	-0.190861	1.4e-05	-737.309
Brazil	Espirito Santo	Serra - ES		-1.04815	-132.611	-0.001306	2.44816	0.036767	2e-06	4.60652	388.643	0.002776	-7.95735	-0.189559	-7e-06	-2929.79
Brazil	Goias	Abadiania - GO		10.9966	-0.813931	-0.018149	0.831424	-0.491937	3.6e-05	-16.362	-170.055	0.029306	2.69845	0.794314	-6.9e-05	1978.43
Brazil	Goias	Acreuna - GO		2.64019	25.2314	-0.004213	-0.353964	-0.096018	6e-06	0.178662	-42.0487	-0.000867	0.891414	-0.018321	3e-06	97.223
Brazil	Goias	Alto Paraiso de Goias - GO		-1.42589	-72.0071	0.001882	1.35251	0.057157	-3e-06	6.44146	54.2505	-0.01237	-0.780467	-0.285129	2.4e-05	136.755
Brazil	Goias	Alvorada do Norte - GO		2.66685	7.02352	-0.002988	0.096358	-0.104401	4e-06	-9.30044	-113.414	0.014894	1.81138	0.405066	-2.8e-05	1420.08
Brazil	Goias	Americano do Brasil - GO		1.76926	1.15715	-0.002355	0.104585	-0.068568	4e-06	1.46937	-36.4871	-0.003857	0.834392	-0.072883	9e-06	326.438
Brazil	Goias	Amorinopolis - GO		3.76386	-8.4557	-0.005323	0.38967	-0.137708	7e-06	2.99849	-11.992	-0.006132	0.421773	-0.143925	1.4e-05	33.5418
Brazil	Goias	Anhanguera - GO		0.51516	8.46708	-0.000954	-0.152794	-0.014949	1e-06	-1.5253	-30.5205	0.002562	0.565066	0.060232	-4e-06	298.397
Brazil	Goias	Aparecida de Goiania - GO		7.83452	42.2409	-0.012649	-0.366924	-0.323642	2.2e-05	-2.63151	-48.6921	0.004482	0.896898	0.112492	-8e-06	-147.454
Brazil	Goias	Araguapaz - GO		7.20879	12.7299	-0.009531	0.248346	-0.279187	1.4e-05	9.18928	151.745	-0.015564	-2.60369	-0.38867	2.8e-05	-2613.96
Brazil	Goias	Arenopolis - GO		12.1093	77.6218	-0.017864	-0.73195	-0.473292	2.7e-05	-10.2824	-137.817	0.016946	2.17368	0.426763	-3e-05	567.703
Brazil	Goias	Aruana - GO		10.6734	100.545	-0.014822	-1.2077	-0.407832	2.2e-05	-12.6591	-158.383	0.020588	2.37796	0.517366	-3.5e-05	660.641
Brazil	Goias	Aurilandia - GO		7.18591	92.6634	-0.009342	-1.3007	-0.288932	1.5e-05	-6.32021	-132.324	0.007728	2.27866	0.269165	-1.4e-05	363.376
Brazil	Goias	Baliza - GO		15.8839	0.82385	-0.0239	0.939305	-0.625022	3.7e-05	3.48491	64.5985	-0.005412	-1.10375	-0.1441	9e-06	-1528.88
Brazil	Goias	Bom Jesus de Goias - GO		23.6977	136.79	-0.03688	-1.23432	-0.958787	6e-05	-33.4487	-194.487	0.06221	2.0704	1.46775	-0.00012	747.709
Brazil	Goias	Cachoeira de Goias - GO		18.3939	160.71	-0.025813	-1.93185	-0.740838	4.2e-05	-3.10127	-75.022	0.003488	1.30592	0.129494	-6e-06	-1739.86
Brazil	Goias	Cachoeira Dourada - GO		4.06857	94.1682	-0.005962	-1.65799	-0.151514	8e-06	-7.2595	-106.653	0.012754	1.84803	0.303067	-2.2e-05	172
Brazil	Goias	Campestre de Goias - GO		7.48019	45.4263	-0.011138	-0.405605	-0.301927	1.8e-05	2.6145	-33.1772	-0.005872	0.808408	-0.121896	1.2e-05	-514.167
Brazil	Goias	Campinacu - GO		-3.59018	-107.687	0.004953	1.86593	0.144903	-8e-06	10.0556	48.0927	-0.019448	-0.419447	-0.430651	3.6e-05	642.337
Brazil	Goias	Campinorte - GO		-0.08522	-50.9915	0.000296	1.00098	0.00819	-1e-06	2.75683	-4.95883	-0.005801	0.276727	-0.122842	1.2e-05	625.12
Brazil	Goias	Campo Alegre de Goias - GO		13.7995	135.354	-0.021207	-1.90731	-0.598728	4e-05	-24.5155	-140.694	0.050206	1.64003	1.16359	-0.000114	147.162
Brazil	Goias	Campos Verdes - GO		-4.6628	-157.837	0.005679	2.65782	0.18708	-9e-06	10.9777	89.5431	-0.018581	-1.13661	-0.459125	3.3e-05	810.018
Brazil	Goias	Catalao - GO		-1.44983	29.3686	0.002821	-0.739508	0.067913	-6e-06	2.47489	-53.1058	-0.006726	1.35372	-0.119794	1.5e-05	244.404
Brazil	Goias	Cavalcante - GO		-2.78854	-75.1875	0.004016	1.30554	0.109328	-6e-06	6.96664	42.8458	-0.013957	-0.492475	-0.293837	2.5e-05	339.499
Brazil	Goias	Colinas do Sul - GO		6.85328	55.0754	-0.009276	-0.615842	-0.27187	1.5e-05	2.90672	-24.4584	-0.008289	0.599621	-0.132388	1.6e-05	-730.166
Brazil	Goias	Corumba de Goias - GO		3.74432	-6.45032	-0.005872	0.421023	-0.166451	1.2e-05	1.89509	8.96168	-0.00418	-0.136186	-0.089856	9e-06	-181.047
Brazil	Goias	Cristalina - GO		-1.42342	34.4481	0.003269	-0.820996	0.067813	-7e-06	-0.047204	-23.1288	-0.001615	0.481999	-0.003331	5e-06	-74.4745
Brazil	Goias	Crixas - GO		13.9379	113.154	-0.018274	-1.21084	-0.543532	2.8e-05	-9.80858	-91.0619	0.015512	1.20334	0.407633	-2.7e-05	-595.372
Brazil	Goias	Cumari - GO		0.975834	10.0197	-0.001521	-0.139931	-0.034356	2e-06	-3.49414	-64.479	0.005438	1.16788	0.148277	-9e-06	711.657
Brazil	Goias	Damianopolis - GO		2.63341	8.52763	-0.002347	0.098013	-0.103793	3e-06	-8.88108	-161.168	0.012331	2.8962	0.39218	-2.3e-05	1900.18
Brazil	Goias	Davinopolis - GO		-2.87038	-30.9292	0.00404	0.4167	0.127766	-8e-06	8.40117	61.4438	-0.016049	-0.839991	-0.394276	3.5e-05	-426.635
Brazil	Goias	Diorama - GO		11.0018	46.7865	-0.015271	-0.197255	-0.427989	2.3e-05	3.32959	-9.37343	-0.007891	0.292065	-0.15448	1.6e-05	-973.014
Brazil	Goias	Divinopolis de Goias - GO		-0.548101	-47.5376	0.001078	0.949295	0.025566	-2e-06	-2.62445	-43.3178	0.003773	0.710386	0.112691	-7e-06	1221.55
Brazil	Goias	Estrela do Norte - GO		-6.05472	-118.023	0.007805	1.88355	0.244504	-1.3e-05	14.9021	87.15	-0.026257	-0.870922	-0.64544	5e-05	233.574
Brazil	Goias	Fazenda Nova - GO		29.3512	169.306	-0.041224	-1.35809	-1.14806	6.3e-05	-7.88089	-21.4645	0.012768	-0.127135	0.332332	-2.3e-05	-2844.37
Brazil	Goias	Firminopolis - GO		16	85.0038	-0.023381	-0.580733	-0.648552	3.9e-05	-12.2834	-86.8364	0.020031	0.932496	0.536352	-3.9e-05	-227.935
Brazil	Goias	Formosa - GO		0.800269	-33.4238	-0.000435	0.808412	-0.031781	0	-18.4268	-71.1536	0.032615	0.310834	0.841291	-6.8e-05	1757.63
Brazil	Goias	Formoso - GO		-2.51677	-57.6111	0.004174	0.972695	0.098771	-7e-06	8.04775	-20.7345	-0.016462	0.945082	-0.340087	3e-05	811.241
Brazil	Goias	Goiandira - GO		0.515129	8.46677	-0.000954	-0.15279	-0.014948	1e-06	-1.52524	-30.5201	0.002562	0.565061	0.060229	-4e-06	298.395
Brazil	Goias	Goianesia - GO		24.8434	166.034	-0.034903	-1.58004	-1.03657	6.1e-05	-34.3504	-305.911	0.057079	4.21452	1.56198	-0.000119	1636.43
Brazil	Goias	Goias - GO		-14.9304	-89.7176	0.021015	0.748847	0.601317	-3.4e-05	20.0525	66.5342	-0.035906	-0.156311	-0.877016	6.9e-05	339.305
Brazil	Goias	Guapo - GO		11.433	56.0865	-0.017319	-0.390128	-0.455443	2.8e-05	-0.199395	-34.3891	0.000152	0.710435	0.000269	1e-06	-720.449
Brazil	Goias	Indiara - GO		6.69953	35.1165	-0.010547	-0.289691	-0.261709	1.6e-05	0.103422	-43.2459	-0.000737	0.902453	-0.014677	3e-06	-161.678
Brazil	Goias	Ipameri - GO		2.05628	37.3453	-0.002515	-0.633714	-0.081831	4e-06	-0.007069	-59.8745	-0.002469	1.2959	-0.006876	7e-06	175.643
Brazil	Goias	Ipora - GO		2.86146	-14.9896	-0.004179	0.435621	-0.105905	6e-06	4.03635	-31.1842	-0.00802	0.886428	-0.179999	1.6e-05	359.909
Brazil	Goias	Israelandia - GO		7.64351	11.3002	-0.010981	0.283983	-0.298773	1.7e-05	16.7674	146.976	-0.028389	-2.0723	-0.731887	5.4e-05	-2735.87
Brazil	Goias	Itapirapua - GO		3.08186	43.7053	-0.003687	-0.61199	-0.1172	5e-06	-0.419143	-4.45236	0.000108	0.026359	0.012112	0	-612.063
Brazil	Goias	Itumbiara - GO		-12.7872	-1.6441	0.021114	-0.781983	0.547864	-3.9e-05	12.8308	-17.957	-0.027186	1.13097	-0.594353	5.8e-05	344.49
Brazil	Goias	Ivolandia - GO		17.7933	141.483	-0.025473	-1.65896	-0.705227	4e-05	1.64819	-83.8844	-0.004849	1.82628	-0.079298	1e-05	-1519.49
Brazil	Goias	Jandaia - GO		22.3835	96.9848	-0.034372	-0.570089	-0.889483	5.4e-05	12.3032	125.945	-0.018321	-1.79772	-0.552003	3.7e-05	-3982.23
Brazil	Goias	Jaupaci - GO		21.3328	89.8002	-0.030523	-0.353912	-0.83692	4.7e-05	-9.05421	-53.0668	0.014145	0.425365	0.378601	-2.5e-05	-1018.38
Brazil	Goias	Jussara - GO		1.38582	5.25755	-0.001603	-0.004912	-0.050102	2e-06	1.21105	-18.9214	-0.003223	0.39959	-0.057218	6e-06	110.491
Brazil	Goias	Luziania - GO		2.2399	37.42	-0.002551	-0.609582	-0.092782	4e-06	-0.618025	-11.7556	0.000143	0.191155	0.022852	0	-362.698
Brazil	Goias	Mara Rosa - GO		8.93181	49.9208	-0.012134	-0.37842	-0.34856	1.9e-05	-1.59296	-32.0636	0.001777	0.530934	0.062736	-3e-06	-546.062
Brazil	Goias	Maurilandia - GO		15.6934	59.195	-0.02358	-0.084139	-0.643686	4e-05	-10.9381	-28.8063	0.016954	-0.293397	0.483131	-3.4e-05	-572.749
Brazil	Goias	Minacu - GO		-27.9758	-493.565	0.040171	7.80422	1.08791	-6.1e-05	25.251	176.555	-0.048513	-2.21248	-1.02758	8.1e-05	4540.8
Brazil	Goias	Moipora - GO		28.4343	136.172	-0.041794	-0.806497	-1.14557	6.8e-05	-5.73062	23.7105	0.010322	-0.957972	0.245422	-1.9e-05	-2900.29
Brazil	Goias	Montes Claros de Goias - GO		3.26469	-8.93451	-0.004582	0.361398	-0.120978	6e-06	1.17869	-19.4146	-0.003043	0.426483	-0.05551	6e-06	223.397
Brazil	Goias	Morrinhos - GO		-20.3249	-94.3948	0.032701	0.640808	0.848575	-5.7e-05	17.1244	56.7215	-0.034506	-0.217007	-0.77254	7e-05	756.467
Brazil	Goias	Mundo Novo - GO		0.570141	-110.271	-0.001639	2.03316	-0.019551	2e-06	7.10449	48.5371	-0.011629	-0.509485	-0.286071	1.9e-05	610.538
Brazil	Goias	Mutunopolis - GO		-6.07397	-206.318	0.007408	3.62532	0.239919	-1.2e-05	12.3888	72.0803	-0.021638	-0.68239	-0.516567	3.8e-05	1577
Brazil	Goias	Nazario - GO		6.16811	46.0405	-0.008919	-0.502974	-0.24683	1.4e-05	-6.31968	-108.307	0.009502	1.86346	0.273628	-1.8e-05	683.873
Brazil	Goias	Neropolis - GO		1.20501	1.84614	-0.001886	0.047444	-0.052182	4e-06	2.06921	-26.7892	-0.004977	0.68102	-0.097098	1.1e-05	210.51
Brazil	Goias	Niquelandia - GO		5.08593	18.5725	-0.006828	-0.016427	-0.203149	1.1e-05	0.269221	-25.5426	-0.002353	0.505195	-0.019174	6e-06	-107.871
Brazil	Goias	Ouvidor - GO		-0.736809	-17.6805	0.000782	0.298059	0.036758	-2e-06	2.34152	2.06038	-0.005011	0.084137	-0.114616	1.2e-05	181.12
Brazil	Goias	Petrolina de Goias - GO		24.6345	128.144	-0.037306	-0.924509	-1.05431	6.8e-05	-13.0789	-96.4284	0.023562	1.20867	0.610237	-5.2e-05	-963.2
Brazil	Goias	Piracanjuba - GO		-12.2472	-67.5412	0.019705	0.613845	0.518411	-3.5e-05	12.6161	37.1809	-0.025399	-0.052684	-0.580494	5.4e-05	483.357
Brazil	Goias	Piranhas - GO		9.60002	45.9703	-0.014443	-0.310373	-0.375411	2.2e-05	-4.75781	-88.8961	0.007912	1.53815	0.19524	-1.4e-05	294.454
Brazil	Goias	Planaltina - GO		3.1536	8.67039	-0.005131	-0.004679	-0.136783	1e-05	-14.9359	-58.6755	0.027603	0.280312	0.714677	-6.4e-05	920.608
Brazil	Goias	Porangatu - GO		-2.53826	-183.478	0.003202	3.35053	0.093931	-5e-06	12.9337	117.86	-0.023386	-1.62369	-0.538375	4.1e-05	629.948
Brazil	Goias	Santa Cruz de Goias - GO		8.51633	49.0106	-0.012606	-0.34605	-0.38526	2.6e-05	-16.599	-260.66	0.027809	4.66272	0.791857	-6.4e-05	2517.28
Brazil	Goias	Santa Helena de Goias - GO		-2.47789	-286.807	-3e-06	5.64289	0.077067	3e-06	-8.78396	109.179	0.016704	-3.15532	0.401991	-3.6e-05	2829.84
Brazil	Goias	Santa Tereza de Goias - GO		-3.88805	-34.7017	0.008416	0.53185	0.15651	-1.4e-05	14.2712	-70.8734	-0.033967	2.19267	-0.613475	6.3e-05	1007.69
Brazil	Goias	Santa Terezinha de Goias - GO		3.246	-65.5584	-0.005173	1.42138	-0.124113	8e-06	7.80543	73.6956	-0.013254	-1.03697	-0.328498	2.3e-05	-410.455
Brazil	Goias	Sao Joao da Parauna - GO		-0.264589	-3.83984	0.000307	0.040046	0.014642	-1e-06	1.94053	-35.4289	-0.004459	0.848807	-0.091487	9e-06	453.369
Brazil	Goias	Sao Joao dAlianca - GO		4.97076	16.1747	-0.007539	0.007176	-0.21118	1.4e-05	-7.13939	-83.05	0.013167	1.38341	0.329286	-2.8e-05	777.821
Brazil	Goias	Sao Luis de Montes Belos - GO		8.68193	58.2443	-0.011835	-0.514293	-0.352541	2e-05	-6.20772	-90.9004	0.008679	1.41952	0.265001	-1.6e-05	240.832
Brazil	Goias	Sao Miguel do Araguaia - GO		-16.4944	-452.523	0.019731	7.31257	0.618675	-2.8e-05	31.2926	234.555	-0.050529	-2.6826	-1.23891	8e-05	2668.51
Brazil	Goias	Sitio dAbadia - GO		1.30784	-27.8897	-0.000734	0.723495	-0.049033	1e-06	-6.03914	-91.6565	0.007873	1.55988	0.264564	-1.4e-05	1529.31
Brazil	Goias	Tres Ranchos - GO		-2.60049	31.2394	0.004864	-0.826106	0.116264	-1e-05	4.31432	-3.45985	-0.009783	0.320332	-0.204432	2.2e-05	-340.533
Brazil	Goias	Trombas - GO		6.05165	29.3069	-0.006493	-0.094051	-0.241821	1e-05	-5.37763	-183.411	0.003841	3.42366	0.233664	-7e-06	1749.18
Brazil	Goias	Turvania - GO		16.4179	88.6879	-0.024031	-0.64356	-0.664884	4e-05	-6.54498	-58.9495	0.010504	0.742369	0.281838	-2e-05	-814.613
Brazil	Goias	Turvelandia - GO		26.1964	186.934	-0.039391	-2.05157	-1.03743	6.2e-05	-23.7835	-175.889	0.041367	2.20774	1.01708	-7.6e-05	-494.957
Brazil	Goias	Uruacu - GO		5.10769	28.0043	-0.007128	-0.214176	-0.20182	1.1e-05	3.17575	33.1452	-0.005928	-0.539217	-0.150442	1.3e-05	-1012.55
Brazil	Goias	Uruana - GO		19.119	211.475	-0.02538	-2.73951	-0.785802	4.3e-05	-8.97552	-52.2234	0.014401	0.332995	0.380976	-2.7e-05	-2465.55
Brazil	Goias	Urutai - GO		9.25102	201.462	-0.01265	-3.54709	-0.408088	2.5e-05	-28.5201	-319.15	0.052748	5.33405	1.34588	-0.000118	1635.65
Brazil	Maranhao	Alcantara - MA		0	0	288.797	4259.05	3414.71	-0.778956	-13.3	-44.3534	-246.058	-3628.97	-2909.12	0.56552	1261.78
Brazil	Maranhao	Anapurus - MA		9.97947	-149.73	-0.011313	3.46494	-0.379273	1.6e-05	-18.1923	129.998	0.034194	-3.46758	0.747811	-5.7e-05	431.688
Brazil	Maranhao	Bacabal - MA		-6.99311	2.40997	0.006354	-0.566698	0.282471	-1.1e-05	-4.57194	-171.283	0.010169	3.18264	0.145409	-1.1e-05	2647.48
Brazil	Maranhao	Bacuri - MA		0	0	-78.4853	-4866.51	262.457	0.077875	-6.28948	-99.8653	66.8817	4147.88	-223.417	-0.056547	1842.2
Brazil	Maranhao	Barao de Grajau - MA		-0.797435	43.0585	0.00069	-0.836583	0.033434	-1e-06	-3.00963	-187.031	0.004027	3.52812	0.11081	-5e-06	1929.29
Brazil	Maranhao	Benedito Leite - MA		4.95786	142.867	-0.007961	-2.38012	-0.184399	1.1e-05	-9.00828	-182.868	0.020726	3.23572	0.357383	-3.3e-05	439.164
Brazil	Maranhao	Brejo - MA		22.0032	56.7426	-0.024876	0.517735	-0.81377	3.4e-05	-47.2632	16.2304	0.091309	-2.59202	1.89097	-0.000146	-695.985
Brazil	Maranhao	Carolina - MA		1.77947	10.5308	-0.002915	-0.114294	-0.070855	4e-06	-5.7986	-50.4629	0.012435	0.754831	0.242333	-2.1e-05	591.307
Brazil	Maranhao	Cedral - MA		0	0	-277.344	-28800.6	12953.2	-0.891201	-8.76304	-134.983	236.328	24542.1	-11036.7	0.647018	2212.68
Brazil	Maranhao	Chapadinha - MA		11.1791	-10.911	-0.011731	1.05258	-0.426473	1.7e-05	-22.4851	5.77172	0.039656	-1.27729	0.9263	-6.6e-05	177.228
Brazil	Maranhao	Colinas - MA		4.45777	-12.6535	-0.011172	0.367848	-0.167838	1.6e-05	-17.184	-17.5797	0.046871	-0.271486	0.689106	-7.5e-05	689.988
Brazil	Maranhao	Fortaleza dos Nogueiras - MA		5.43398	15.402	-0.008808	0.005176	-0.210091	1.3e-05	-10.6045	-41.8667	0.024448	0.370851	0.440806	-4.2e-05	396.585
Brazil	Maranhao	Humberto de Campos - MA		0	0	-337.315	-10592.9	3262.74	-0.029579	-2.94635	26.9127	287.422	9025.28	-2779.98	0.021469	-279
Brazil	Maranhao	Icatu - MA		0	0	36.4131	-2085.61	3699.83	-0.278239	-2.46857	-77.3562	-31.0239	1778.25	-3152.43	0.202006	1280.95
Brazil	Maranhao	Loreto - MA		2.62302	24.7575	-0.004319	-0.33292	-0.099754	6e-06	-3.75792	-39.792	0.009163	0.644663	0.149954	-1.5e-05	178.139
Brazil	Maranhao	Luis Domingues - MA		0	0	98.5153	4618.47	3738.58	-0.412509	2.26612	40.0074	-83.9441	-3935.78	-3185.61	0.299495	-719.548
Brazil	Maranhao	Mata Roma - MA		11.372	-176.283	-0.012886	4.08062	-0.435771	1.9e-05	-22.7979	130.887	0.041492	-3.77221	0.939674	-7e-05	870.396
Brazil	Maranhao	Mirador - MA		-8.03398	74.3159	0.013215	-1.84192	0.309672	-2e-05	2.47856	-88.4242	-0.006928	1.87789	-0.101682	1.2e-05	357.199
Brazil	Maranhao	Miranda do Norte - MA		-10.2261	92.6329	0.012301	-2.38172	0.384609	-1.7e-05	24.5148	-130.923	-0.046949	3.80418	-0.988096	7.7e-05	133.548
Brazil	Maranhao	Mirinzal - MA		0	0	-79.3987	-10826.6	1519.01	0.048765	-4.91705	-77.8799	67.6587	9225.99	-1294.13	-0.035411	1426.87
Brazil	Maranhao	Montes Altos - MA		-13.9573	-95.1458	0.018422	0.871058	0.527456	-2.6e-05	23.521	114.646	-0.046198	-1.1107	-0.963935	7.8e-05	-221.915
Brazil	Maranhao	Morros - MA		-1.6229	-7.95197	0.001509	0.020576	0.058396	-2e-06	1.91419	-66.0717	-0.004033	1.37764	-0.075255	6e-06	1000.29
Brazil	Maranhao	Nina Rodrigues - MA		-16.3603	213.878	0.0176	-5.12334	0.626743	-2.6e-05	32.254	-248.57	-0.058629	6.57307	-1.32805	9.9e-05	76.4005
Brazil	Maranhao	Nova Iorque - MA		0.878232	-56.4734	-0.004761	1.05092	-0.032839	7e-06	-3.191	25.2354	0.01121	-0.617425	0.122101	-1.7e-05	524.74
Brazil	Maranhao	Paraibano - MA		0.749386	-10.9094	-0.002922	0.206168	-0.028805	4e-06	-1.91937	-8.44813	0.006923	0.115842	0.075516	-1.1e-05	291.665
Brazil	Maranhao	Parnarama - MA		-2.19407	14.0208	0.002299	-0.40549	0.081581	-3e-06	2.6309	4.09027	-0.002965	0.060136	-0.102648	4e-06	-222.219
Brazil	Maranhao	Passagem Franca - MA		1.70469	-10.2704	-0.004405	0.241091	-0.066362	7e-06	-4.79973	-9.12899	0.01513	0.031188	0.196014	-2.5e-05	317.23
Brazil	Maranhao	Pastos Bons - MA		-1.10541	46.4774	-0.003022	-1.03301	0.042939	4e-06	-9.81326	-9.5162	0.03141	-0.146043	0.390377	-5e-05	-170.282
Brazil	Maranhao	Pinheiro - MA		0	0	135.213	15306.9	782.239	-0.296278	-1.26027	-10.0001	-115.209	-13042.5	-666.478	0.215103	188.407
Brazil	Maranhao	Primeira Cruz - MA		0	0	-78.3471	-15974.2	2757.78	-0.148261	-6.25613	-6.94051	66.7663	13610.9	-2349.61	0.107631	364.019
Brazil	Maranhao	Riachao - MA		15.4799	209.89	-0.021698	-3.02607	-0.591597	3.2e-05	-35.503	-338.103	0.071084	5.10592	1.4599	-0.00012	1791.48
Brazil	Maranhao	Sambaiba - MA		8.61994	96.8305	-0.013421	-1.33896	-0.326365	1.9e-05	-17.6496	-170.913	0.039039	2.63948	0.714142	-6.4e-05	994.412
Brazil	Maranhao	Santa Quiteria do Maranhao - MA		-4.77556	11.1181	0.004957	-0.577085	0.182674	-7e-06	14.0138	8.86036	-0.023694	0.609501	-0.568036	4e-05	-483.285
Brazil	Maranhao	Sao Benedito do Rio Preto - MA		-6.23728	-33.9447	0.006322	0.162046	0.237043	-9e-06	10.2733	-82.4163	-0.020374	2.06588	-0.425169	3.4e-05	1582.97
Brazil	Maranhao	Sao Domingos do Maranhao - MA		-12.753	24.5289	0.01911	-1.1864	0.482554	-2.8e-05	12.0436	-65.0458	-0.029356	1.79041	-0.486717	4.9e-05	699.574
Brazil	Maranhao	Sao Felix de Balsas - MA		-3.00451	-38.9392	0.004502	0.558183	0.114104	-7e-06	6.34045	31.8969	-0.014314	-0.363859	-0.258368	2.4e-05	80.6491
Brazil	Maranhao	Sao Francisco do Maranhao - MA		0.30575	-1.43395	-0.001291	0.032739	-0.010008	2e-06	-6.90674	-62.7413	0.019055	0.988971	0.274215	-3e-05	971.678
Brazil	Maranhao	Sao Joao Batista - MA		-2.01517	128.908	0.001403	-2.56586	0.07543	-2e-06	-1.06082	-145.508	0.004502	2.93106	0.045662	-8e-06	194.441
Brazil	Maranhao	Sao Joao dos Patos - MA		3.72916	-1.95554	-0.008409	0.176285	-0.140342	1.2e-05	-6.34827	-22.5586	0.018277	0.231968	0.25122	-2.9e-05	355.931
Brazil	Maranhao	Sao Raimundo das Mangabeiras - MA		4.71623	8.44297	-0.007496	0.097998	-0.183078	1.1e-05	-8.91995	-33.3689	0.020529	0.279272	0.371895	-3.6e-05	363.416
Brazil	Maranhao	Sucupira do Norte - MA		-2.33297	-23.8775	0.002511	0.304007	0.089115	-4e-06	1.79472	35.6402	-0.002552	-0.634359	-0.075679	5e-06	-66.6565
Brazil	Maranhao	Turiacu - MA		0	0	39.5621	5461.43	5784.81	-0.611276	1.40844	22.9632	-33.711	-4653.81	-4929.12	0.443803	-432.31
Brazil	Mato Grosso	Acorizal - MT		74.7632	807.856	-0.119916	-10.9632	-2.81175	0.00017	-128.305	-646.079	0.261113	6.52167	5.19856	-0.00043	-1736.92
Brazil	Mato Grosso	Alta Floresta - MT		2616.03	25676.4	-2.73763	-263.401	-106.414	0.004525	-3355.38	-29361.8	4.45014	338.988	156.908	-0.00967	0
Brazil	Mato Grosso	Apiacas - MT		-773.455	-7356.51	0.786963	71.2744	30.6654	-0.001238	1981.26	15938	-2.57992	-167.038	-84.4671	0.00469	-141723
Brazil	Mato Grosso	Arenapolis - MT		-17.8745	357.861	0.027016	-7.79861	0.69397	-4e-05	-78.0088	-434.04	0.126358	3.78156	3.19729	-0.000213	4307.12
Brazil	Mato Grosso	Barra do Garcas - MT		24.438	95.4616	-0.033569	-0.127924	-0.951967	5.1e-05	-22.6516	33.7287	0.040619	-2.20145	0.948493	-7.2e-05	-1904.46
Brazil	Mato Grosso	Campinapolis - MT		-37.3581	-184.301	0.04648	0.737275	1.47281	-7.2e-05	51.3863	464.506	-0.077074	-6.09801	-2.19566	0.00014	-3318.99
Brazil	Mato Grosso	Campo Verde - MT		58.9275	958.778	-0.092259	-15.2833	-2.33908	0.000145	-117.309	-966.613	0.231546	13.9676	4.98469	-0.000419	582.875
Brazil	Mato Grosso	Canarana - MT		41.5721	89.4381	-0.056827	1.13321	-1.59808	8.4e-05	-61.5294	90.2469	0.110497	-5.60334	2.55688	-0.000191	-2006.16
Brazil	Mato Grosso	Chapada dos Guimaraes - MT		30.7894	311.516	-0.047387	-4.18036	-1.19747	7.1e-05	-56.837	-331.026	0.109456	3.77875	2.364	-0.000189	545.729
Brazil	Mato Grosso	Claudia - MT		-11.6883	144.937	0.011955	-3.91818	0.459668	-1.8e-05	40.6761	-66.3393	-0.053927	4.88198	-1.74828	0.0001	-2240.25
Brazil	Mato Grosso	Cocalinho - MT		11.3189	122.167	-0.013724	-1.49464	-0.428914	2e-05	-8.52942	-53.9355	0.013058	0.518504	0.341144	-2.1e-05	-1149.27
Brazil	Mato Grosso	Colider - MT		-19.011	-144.711	0.019714	1.02434	0.748605	-3.1e-05	58.4974	356.538	-0.077029	-2.5152	-2.50385	0.000141	-3936.59
Brazil	Mato Grosso	Comodoro - MT		-0.049881	-177.212	-0.00243	3.47576	-0.006221	5e-06	-0.804073	8.44036	-0.000252	-0.298674	0.024648	2e-06	2266.42
Brazil	Mato Grosso	General Carneiro - MT		0	0	-6173.9	-198946	83240.8	-1.91611	6.06599	86.3902	5260.59	169515	-70927.3	1.39116	-1379.7
Brazil	Mato Grosso	Itauba - MT		-11.2278	45.2568	0.010256	-2.11536	0.442732	-1.6e-05	40.3638	195.307	-0.048485	-0.349422	-1.72612	8.9e-05	-4151.53
Brazil	Mato Grosso	Juara - MT		4.94939	602.071	-0.006318	-11.3928	-0.165003	8e-06	-43.6382	-691.552	0.051157	10.5283	1.72091	-7.8e-05	2725.58
Brazil	Mato Grosso	Luciara - MT		46.3946	92.5437	-0.06152	1.25952	-1.71322	8.4e-05	-57.3077	-267.917	0.095025	1.85884	2.30519	-0.000154	2090.9
Brazil	Mato Grosso	Marcelandia - MT		-36.4772	-234.483	0.038861	1.33305	1.42078	-5.9e-05	96.1077	627.963	-0.12935	-5.32192	-4.08761	0.000234	-6668.8
Brazil	Mato Grosso	Nobres - MT		56.5368	836.541	-0.080937	-12.4801	-2.18884	0.000121	-110.877	-1056.94	0.193478	15.2739	4.60537	-0.000334	3332.86
Brazil	Mato Grosso	Nossa Senhora do Livramento - MT		22.0761	350.434	-0.041834	-5.55273	-0.83522	6e-05	-69.2992	-282.111	0.154832	2.59779	2.80412	-0.000254	26.3079
Brazil	Mato Grosso	Nova Xavantina - MT		18.4864	207.822	-0.022354	-2.58611	-0.724115	3.4e-05	-21.594	-188.236	0.032779	2.33336	0.909865	-5.9e-05	-456.294
Brazil	Mato Grosso	Novo Sao Joaquim - MT		3.63092	-175.56	-0.004453	3.7799	-0.14022	7e-06	23.8805	90.0553	-0.042637	-0.416977	-1.0217	7.8e-05	145.669
Brazil	Mato Grosso	Paranaita - MT		45.7076	626.163	-0.055559	-8.68372	-1.78245	8.4e-05	-82.2899	-771.956	0.124764	10.2777	3.46099	-0.000221	2206.04
Brazil	Mato Grosso	Ponte Branca - MT		24.3962	24.7293	-0.038565	1.0618	-0.963219	6.1e-05	-12.1429	97.7188	0.024947	-2.8759	0.532212	-4.8e-05	-2030.02
Brazil	Mato Grosso	Porto Alegre do Norte - MT		29.7567	348.835	-0.03711	-4.65897	-1.13042	5.4e-05	34.7371	-232.323	-0.053463	7.32197	-1.48219	9.7e-05	-4515.81
Brazil	Mato Grosso	Poxoreo - MT		1.50913	7.16845	-0.001727	0.083304	-0.060661	3e-06	-20.4012	-59.536	0.037473	-0.100729	0.875403	-6.9e-05	1226.77
Brazil	Mato Grosso	S’£o F’©lix Xingu		101.724	499.541	-0.126949	-2.09403	-3.7852	0.000176	-148.058	-940.62	0.229326	9.12984	6.06581	-0.000386	5620.35
Brazil	Mato Grosso	Sao Jose dos Quatro Marcos - MT		-15.8688	-49.0914	0.025148	0.021769	0.612454	-3.7e-05	14.3551	27.9887	-0.030936	0.14816	-0.611015	5.6e-05	531.34
Brazil	Mato Grosso	Sinop - MT		0.979113	79.3519	-0.002499	-1.59384	-0.038796	4e-06	6.90314	-61.8876	-0.00615	2.11873	-0.297433	1.2e-05	-682.723
Brazil	Mato Grosso	Tangara da Serra - MT		19.9649	209.316	-0.04076	-3.27349	-0.816385	6.7e-05	-58.3793	-227.95	0.122445	1.69578	2.48456	-0.000223	1295.01
Brazil	Mato Grosso	Vera - MT		25.5421	715.131	-0.027359	-11.8556	-1.00804	4.3e-05	-37.4076	-794.466	0.050461	13.9403	1.57307	-8.9e-05	517.402
Brazil	Mato Grosso	Vila Rica - MT		10.5592	-49.8333	-0.017006	1.44754	-0.39506	2.4e-05	38.088	140.209	-0.051885	0.080916	-1.64102	9.6e-05	-3004.41
Brazil	Mato Grosso do Sul	Amambai - MS		0	0	-3316.04	-119126	9991.32	4.38451	12.6801	-29.915	2825.48	101505	-8513.84	-3.18323	-74.2256
Brazil	Mato Grosso do Sul	Bonito - MS		0	0	-994.022	-13709.4	748.042	1.17501	20.351	45.885	846.935	11681.3	-638.133	-0.853028	-1202.61
Brazil	Mato Grosso do Sul	Coronel Sapucaia - MS		0	0	-4442.74	-130078	41176.7	0.847801	21.5472	-35.2226	3785.49	110837	-35086.3	-0.615456	-277.035
Brazil	Mato Grosso do Sul	Deodapolis - MS		-2.87928	70.6131	0.004808	-1.72547	0.128284	-1e-05	-0.347076	-158.659	0.003128	3.83098	0.014719	-6e-06	942.942
Brazil	Mato Grosso do Sul	Fatima do Sul - MS		-19.9899	6.09969	0.033642	-1.42126	0.846648	-6e-05	63.3581	429.363	-0.119795	-5.54707	-2.94335	0.000259	-6008.49
Brazil	Mato Grosso do Sul	Guia Lopes da Laguna - MS		0	0	1324.07	54497	-48356.7	4.00478	-3.17147	87.5212	-1128.2	-46437.2	41203.5	-2.90758	-1010.88
Brazil	Mato Grosso do Sul	Inocencia - MS		-7.53851	-137.987	0.012046	2.31387	0.304544	-2e-05	-16.2039	-23.8582	0.033896	-0.423902	0.698945	-6.3e-05	2793.26
Brazil	Mato Grosso do Sul	Itaquirai - MS		30.4975	185.136	-0.057501	-2.13951	-1.30444	0.000106	-48.2447	-412.472	0.095429	6.38022	2.25862	-0.00021	2755.95
Brazil	Mato Grosso do Sul	Jaraguari - MS		-25.108	29.1522	0.036898	-2.30773	1.05855	-6.6e-05	89.7043	336.068	-0.17859	-1.97306	-4.02552	0.00036	-5886.84
Brazil	Mato Grosso do Sul	Jardim - MS		0	0	2880.67	99209.8	24834.6	-10.1567	-12.6264	-28.5066	-2454.52	-84534	-21160.3	7.37399	852.809
Brazil	Mato Grosso do Sul	Jatei - MS		-14.25	-47.7645	0.021989	0.036042	0.608646	-4e-05	40.6463	132.637	-0.076451	-0.228202	-1.92187	0.000171	-1592.29
Brazil	Mato Grosso do Sul	Maracaju - MS		0	0	905.078	20544.7	-13779.7	0.862893	7.41129	-29.1687	-771.205	-17504.6	11741	-0.626461	119.679
Brazil	Mato Grosso do Sul	Navirai - MS		-9.92667	-205.875	0.021126	3.91289	0.427584	-3.9e-05	-0.953813	61.6087	0.001819	-1.50184	0.06713	-8e-06	2030.37
Brazil	Mato Grosso do Sul	Nova Andradina - MS		-2.65119	194.504	0.003646	-4.30691	0.12087	-8e-06	10.8665	-261.173	-0.028339	6.61843	-0.527729	6.5e-05	392.968
Brazil	Mato Grosso do Sul	Paranhos - MS		0	0	-2898.27	-101041	27933.5	0.613594	-8.36278	-72.9364	2469.55	86095	-23801	-0.445515	1104.64
Brazil	Mato Grosso do Sul	Porto Murtinho - MS		56.6731	162.654	-0.113758	-0.519621	-2.16912	0.000167	-77.6027	-325.543	0.183402	3.21015	3.24333	-0.00032	2074.14
Brazil	Mato Grosso do Sul	Rio Negro - MS		37.5224	332.067	-0.058461	-4.24741	-1.50927	9.4e-05	48.7027	287.96	-0.104192	-3.68198	-2.10177	0.000195	-10307.3
Brazil	Mato Grosso do Sul	Sete Quedas - MS		0	0	-839.931	-4443.49	4178.45	0.060087	11.7433	-92.9905	715.66	3788.82	-3560.83	-0.043587	726.866
Brazil	Minas Gerais	Agua Boa - MG		2.66601	312.443	-3.7e-05	-6.22167	-0.091561	-3e-06	-26.3839	-1173.47	0.038763	25.4878	1.19576	-7.5e-05	9549.72
Brazil	Minas Gerais	Aguanil - MG		-7.40912	-69.0057	0.011019	0.943913	0.341777	-2.3e-05	8.56883	24.888	-0.017119	0.059308	-0.421743	4.1e-05	532.947
Brazil	Minas Gerais	Alem Paraiba - MG		7.95925	-1.38324	-0.01381	0.547514	-0.34401	2.6e-05	-46.0491	-127.757	0.105089	0.199251	2.22755	-0.000246	2310.46
Brazil	Minas Gerais	Alfenas - MG		0	0	1190.35	48337.7	-14909.2	0.01492	6.49456	48.812	-1014.27	-41187.8	12703.4	-0.010809	-751.242
Brazil	Minas Gerais	Alpinopolis - MG		0	0	-904.737	-37206.9	39740.3	-4.95397	-22.6488	-206.857	770.942	31705.9	-33860.6	3.59662	3129.9
Brazil	Minas Gerais	Alvorada de Minas - MG		-2.28177	-68.6715	0.003383	1.31706	0.100877	-7e-06	7.38309	98.1887	-0.01499	-1.85492	-0.364411	3.7e-05	-340.332
Brazil	Minas Gerais	Antonio Carlos - MG		-18.0297	-339.897	0.030965	6.79559	0.882011	-7.3e-05	44.2674	751.112	-0.094491	-16.6529	-2.3762	0.000271	-4082.73
Brazil	Minas Gerais	Antonio Dias - MG		-17.7233	-377.805	0.030503	7.10588	0.765887	-5.6e-05	55.3955	467	-0.126972	-7.96722	-2.64651	0.000289	-1336.4
Brazil	Minas Gerais	Aracitaba - MG		0.461854	-46.2885	-0.000807	1.09378	-0.021585	2e-06	-17.6916	-27.9929	0.036297	-0.664125	0.904635	-9.5e-05	1306.64
Brazil	Minas Gerais	Araguari - MG		33.7184	-55.3662	-0.057978	3.44801	-1.44688	0.000107	-23.7806	-106.04	0.046908	0.694615	1.07254	-9.5e-05	1431.69
Brazil	Minas Gerais	Araxa - MG		10.3094	-240.211	-0.021371	6.08902	-0.478287	4.6e-05	15.5399	160.951	-0.021012	-2.4424	-0.779958	5.3e-05	124.952
Brazil	Minas Gerais	Ataleia - MG		0	0	-5963.61	-83166	74364.5	-5.05896	23.2348	-116.388	5081.36	70866.5	-63364.8	3.67303	949.688
Brazil	Minas Gerais	Augusto de Lima - MG		3.33239	-746.018	-0.009514	16.5516	-0.134764	1.7e-05	-9.45115	406.513	0.011077	-10.9167	0.403856	-1.6e-05	4722.95
Brazil	Minas Gerais	Baependi - MG		-1.14346e+06	0	3767.19	-37131.9	44721.6	-7.19464	1.05553e+06	216.882	-3209.96	31636.3	-38107.5	5.22362	-3249.51
Brazil	Minas Gerais	Bandeira - MG		-16.6672	27.9299	0.049386	-1.11369	0.71274	-9e-05	18.9099	-256.057	-0.063201	6.82171	-0.846437	0.000126	2296.82
Brazil	Minas Gerais	Barbacena - MG		-14.9441	-240.949	0.024778	4.59691	0.7348	-5.9e-05	22.4513	432.076	-0.046948	-9.78	-1.18582	0.00013	-1656.28
Brazil	Minas Gerais	Belo Vale - MG		-1.61206	-67.2173	0.003452	1.55455	0.082631	-8e-06	-20.0363	47.2919	0.036328	-3.12807	1.05339	-0.000101	970.09
Brazil	Minas Gerais	Berilo - MG		9.75903	350.399	-0.019915	-6.7285	-0.401987	3.4e-05	-16.6102	-673.916	0.038097	14.3656	0.73756	-7.5e-05	3355.41
Brazil	Minas Gerais	Bertopolis - MG		-11.6149	-107.528	0.034459	2.06196	0.472075	-5.7e-05	29.4712	77.6685	-0.083661	-0.559891	-1.32385	0.000168	-31.865
Brazil	Minas Gerais	Bom Despacho - MG		7.19896	128.147	-0.012074	-2.1879	-0.300416	2.1e-05	-47.5745	-187.59	0.103153	1.32632	2.23923	-0.000229	1590.76
Brazil	Minas Gerais	Bom Jesus do Amparo - MG		-6.67076	-231.524	0.010271	4.88747	0.311642	-2.2e-05	1.19905	263.369	-0.00749	-6.96182	-0.061849	1.9e-05	241.309
Brazil	Minas Gerais	Bom Jesus do Galho - MG		7.86158	-106.509	-0.014774	2.82097	-0.330765	2.6e-05	-56.8871	-261.418	0.118355	2.45841	2.71932	-0.000269	5342.45
Brazil	Minas Gerais	Bom Sucesso - MG		-10.6025	-119.079	0.016765	1.8887	0.495356	-3.7e-05	17.7042	71.4153	-0.036615	-0.421138	-0.900496	9.5e-05	456.193
Brazil	Minas Gerais	Bonfim - MG		4.2122	146.113	-0.006177	-2.93372	-0.185818	1.2e-05	-52.1099	-452.342	0.102722	7.21593	2.68337	-0.000273	4278.08
Brazil	Minas Gerais	Botumirim - MG		2.38636	-21.3895	-0.004095	0.730142	-0.09202	6e-06	-11.0858	-271.688	0.022191	5.61317	0.498465	-4.3e-05	3358.93
Brazil	Minas Gerais	Brasopolis - MG		1.38098	-51.7393	-0.001455	1.1923	-0.066065	3e-06	28.6322	7.0232	-0.05986	1.83281	-1.36492	0.000136	-368.165
Brazil	Minas Gerais	Brumadinho - MG		-0.069502	42.7397	0.000317	-0.988669	0.008228	-1e-06	-13.5967	-173.116	0.025656	3.28002	0.696316	-6.7e-05	1671.1
Brazil	Minas Gerais	Buritizeiro - MG		-8.40283	225.873	0.019589	-4.96311	0.378683	-3.8e-05	-26.0089	-677.91	0.041408	13.5098	1.14968	-7.9e-05	5821.02
Brazil	Minas Gerais	Cabo Verde - MG		177759	0	550.674	41936.6	-15564.1	0.09859	-164084	19.4301	-469.215	-35733.4	13261.7	-0.071575	-210.67
Brazil	Minas Gerais	Cachoeira de Minas - MG		2.51608e+06	0	-3446.45	269086	-104469	4.85023	-2.32255e+06	-100.912	2936.64	-229280	89015.8	-3.52144	1676.02
Brazil	Minas Gerais	Cachoeira de Pajeu - MG		-0.001989	42.458	0.006828	-0.797971	0.006864	-1.4e-05	15.1006	-264.035	-0.084273	6.41462	-0.72854	0.000192	2179.03
Brazil	Minas Gerais	Cachoeira Dourada - MG		3.41459	-53.1683	-0.006138	1.33314	-0.150224	1.2e-05	2.00914	305.376	-0.001749	-6.6417	-0.079232	1e-06	-2981.68
Brazil	Minas Gerais	Caetanopolis - MG		-4.41135	67.5238	0.009052	-1.63239	0.20911	-1.9e-05	-6.45085	-46.7197	0.008026	0.365385	0.287962	-1.6e-05	148.524
Brazil	Minas Gerais	Campo Florido - MG		-13.4214	139.057	0.025321	-3.6195	0.55059	-4.3e-05	31.1324	-124.727	-0.071614	4.44122	-1.39814	0.000145	-649.856
Brazil	Minas Gerais	Candeias - MG		-6.40281	-58.7841	0.00972	0.807157	0.297087	-2.1e-05	8.56633	17.2344	-0.017558	0.238895	-0.424823	4.3e-05	457.771
Brazil	Minas Gerais	Caratinga - MG		5.36234	13.7804	-0.009818	0.043038	-0.227234	1.8e-05	-33.2631	-68.5327	0.078022	-0.388279	1.59001	-0.000179	1270.36
Brazil	Minas Gerais	Caravalhopolis		-569349	0	-854.287	-140708	54683	-2.12428	525530	-30.6996	727.95	119892	-46592.7	1.5422	1206.23
Brazil	Minas Gerais	Carmo de Minas - MG		-3.40744e+06	0	549.528	-643168	266893	-18.3397	3.14528e+06	-340.09	-468.156	548029	-227409	13.3149	5244.32
Brazil	Minas Gerais	Carrancas - MG		-10.5411	-105.242	0.0162	1.5375	0.496922	-3.6e-05	13.0788	54.6973	-0.027554	-0.360721	-0.655197	6.9e-05	604.551
Brazil	Minas Gerais	Cascalho Rico - MG		28.3178	458.69	-0.037678	-7.44127	-1.21736	7e-05	-22.9996	-540.161	0.026508	10.24	1.03542	-5.1e-05	296.604
Brazil	Minas Gerais	Cataguases - MG		-0.176653	27.2067	0.001141	-0.584332	0.007767	-2e-06	-19.7674	-142.218	0.044666	2.14248	0.934957	-0.0001	1747.22
Brazil	Minas Gerais	Claro dos Pocoes - MG		-0.516979	-664.56	-0.003935	14.312	0.026565	7e-06	1.32126	121.769	-0.014027	-3.25362	-0.098582	3.9e-05	6641.93
Brazil	Minas Gerais	Claudio - MG		-1.92669	-8.73408	0.003388	0.066328	0.09079	-7e-06	-1.64879	-3.60039	0.002205	-0.0877	0.075884	-4e-06	282.002
Brazil	Minas Gerais	Coluna - MG		-5.62133	-119.476	0.010172	2.23359	0.251195	-2e-05	8.00417	196.164	-0.019502	-4.28345	-0.393667	4.7e-05	-646.604
Brazil	Minas Gerais	Comercinho - MG		-3.4558	662.868	0.029117	-13.5733	0.164855	-5.5e-05	4.78542	-1547.71	-0.085632	35.0984	-0.270496	0.000199	9001.75
Brazil	Minas Gerais	Conceicao do Mato Dentro - MG		-4.5043	-66.9092	0.007293	1.16962	0.211021	-1.6e-05	2.09995	130.108	-0.005294	-3.16435	-0.109356	1.4e-05	-423.525
Brazil	Minas Gerais	Conceicao do Rio Verde - MG		10.6757	173.063	-0.018298	-3.40284	-0.52507	4.4e-05	46.8126	334.281	-0.085155	-4.32538	-2.5475	0.000253	-6781.71
Brazil	Minas Gerais	Conceicao dos Ouros - MG		-166498	0	87.0105	-27878	-17.079	1.55408	153681	-63.8565	-74.1247	23754.7	15.0282	-1.12834	1001.29
Brazil	Minas Gerais	Congonhas do Norte - MG		-4.21657	-45.8781	0.006913	0.719692	0.201411	-1.6e-05	1.83097	99.6929	-0.00477	-2.45311	-0.097164	1.3e-05	-349.512
Brazil	Minas Gerais	Conselheiro Lafaiete - MG		-9.00658	-139.124	0.013116	2.45677	0.438372	-3.1e-05	-15.4296	7.99524	0.033015	-1.42385	0.849248	-0.0001	2162.7
Brazil	Minas Gerais	Conselheiro Pena - MG		0.408332	132.435	0.003521	-2.58074	-0.017013	-6e-06	20.3651	-259.468	-0.067278	6.65382	-0.944074	0.000144	819.031
Brazil	Minas Gerais	Consolacao - MG		856180	0	-118.781	197530	-71393.8	4.90534	-790333	-48.9751	101.231	-168309	60833.3	-3.56146	993.309
Brazil	Minas Gerais	Cordislandia - MG		-7.18758	-188.374	0.013761	3.54522	0.302454	-2.4e-05	19.1367	233.733	-0.049569	-4.38427	-0.877054	0.000104	-524.958
Brazil	Minas Gerais	Coronel Pacheco - MG		-7.66969	53.5671	0.013429	-1.75933	0.35607	-2.9e-05	29.2984	-96.6771	-0.062594	4.61949	-1.52508	0.000169	-165.301
Brazil	Minas Gerais	Cristais - MG		6.93471	-48.9633	-0.013044	1.5989	-0.314202	2.7e-05	-167.415	-805.832	0.33683	7.25279	8.48571	-0.000865	13390.3
Brazil	Minas Gerais	Cruzeiro da Fortaleza - MG		9.61248	286.971	-0.013561	-5.51278	-0.422509	2.7e-05	-37.2112	-542.588	0.066558	10.0457	1.79342	-0.000155	3271.91
Brazil	Minas Gerais	Cruzilia - MG		-1.73463e+06	0	5458.2	-66116.5	70190	-9.66383	1.60129e+06	579.939	-4650.94	56329.5	-59811.3	7.01656	-9351.89
Brazil	Minas Gerais	Curvelo - MG		3.53754	30.7041	-0.006405	-0.333702	-0.141194	1.1e-05	-32.1852	127.627	0.072572	-5.02921	1.49792	-0.000158	-958.107
Brazil	Minas Gerais	Desterro de Entre Rios - MG		-493485	0	8456.21	204586	-128787	9.61776	455521	136.725	-7205.29	-174325	109736	-6.98274	-1280.99
Brazil	Minas Gerais	Diamantina - MG		-8.99178	-168.601	0.014219	3.02856	0.393903	-2.7e-05	30.4495	299.413	-0.064529	-5.18341	-1.48148	0.000153	-1682.12
Brazil	Minas Gerais	Divinolandia de Minas - MG		-2.90451	-57.9942	0.004937	1.06343	0.133655	-1.1e-05	-1.60143	78.326	0.002719	-2.04565	0.068705	-5e-06	39.3961
Brazil	Minas Gerais	Divinopolis - MG		2.37895	58.6385	-0.003926	-1.11473	-0.10372	8e-06	-14.025	-109.501	0.029161	1.65568	0.685427	-7e-05	800.244
Brazil	Minas Gerais	Dom Cavati - MG		7.73115	142.48	-0.01201	-2.42711	-0.314265	2e-05	-41.7265	-273.753	0.092514	3.80965	1.91115	-0.000195	2142.79
Brazil	Minas Gerais	Dom Joaquim - MG		-4.20069	-38.9256	0.007057	0.559641	0.194022	-1.5e-05	-1.07724	35.4891	-0.000238	-1.02898	0.046648	2e-06	304.041
Brazil	Minas Gerais	Dom Vicoso - MG		3.63177e+06	0	-5627.29	404568	-219861	21.7873	-3.35241e+06	-65.2736	4794.87	-344720	187338	-15.8182	1065.11
Brazil	Minas Gerais	Doresopolis - MG		-4.63973	-11.6574	0.008134	-0.036582	0.213122	-1.7e-05	18.4338	-20.6486	-0.041352	1.68199	-0.916988	0.000102	24.8585
Brazil	Minas Gerais	Engenheiro Navarro - MG		-2.92775	-239.42	0.004401	4.93382	0.123157	-8e-06	15.694	272.636	-0.035603	-5.4587	-0.735455	7.8e-05	-420.782
Brazil	Minas Gerais	Entre Rios de Minas - MG		0	0	4272.6	230898	-139371	14.7763	-9.86891	11.3954	-3640.54	-196742	118754	-10.728	234.178
Brazil	Minas Gerais	Esmeraldas - MG		-1.76773	17.5798	0.003568	-0.354473	0.091308	-9e-06	-25.7701	-221.997	0.046246	3.1812	1.27748	-0.000114	2970.48
Brazil	Minas Gerais	Fama - MG		3.52645	49.734	-0.005689	-0.880031	-0.163385	1.2e-05	7.38406	37.7861	-0.014037	-0.326532	-0.389974	3.9e-05	-1248.52
Brazil	Minas Gerais	Florestal - MG		-2.47723	-57.4142	0.004566	1.10226	0.109243	-9e-06	12.8661	45.5061	-0.02886	-0.271622	-0.628999	6.9e-05	-71.7329
Brazil	Minas Gerais	Formiga - MG		2.01283	-12.8946	-0.003342	0.488838	-0.086177	6e-06	6.35052	67.7611	-0.015062	-1.34573	-0.320969	3.8e-05	-762.39
Brazil	Minas Gerais	Francisco Sa - MG		2.75894	-109.355	-0.005937	2.65124	-0.111497	1e-05	-8.82327	-240.49	0.014889	4.8764	0.393233	-2.8e-05	4040.38
Brazil	Minas Gerais	Galileia - MG		-22.8049	-192.267	0.043247	2.6126	0.940006	-7.4e-05	68.8204	464.859	-0.178475	-7.06016	-3.14678	0.000374	-3654.26
Brazil	Minas Gerais	Gouveia - MG		-4.09987	-0.031374	0.006651	-0.319137	0.189198	-1.4e-05	9.14875	-31.5644	-0.019662	1.43657	-0.464174	5.1e-05	230.779
Brazil	Minas Gerais	Governador Valadares - MG		-8.43735	175.1	0.019327	-4.0013	0.364118	-3.6e-05	0.118614	-439.69	-0.011756	9.87151	-0.036328	3.2e-05	3024.07
Brazil	Minas Gerais	Guanhaes - MG		-0.763419	-55.4774	0.001192	1.13438	0.03233	-2e-06	8.00409	56.9486	-0.018083	-0.829763	-0.397687	4.5e-05	-125.28
Brazil	Minas Gerais	Guarara - MG		-4.29255	-58.2435	0.008156	1.04439	0.182997	-1.5e-05	-1.63982	29.598	0.001889	-0.924161	0.097102	-9e-06	576.091
Brazil	Minas Gerais	Ibertioga - MG		-10.4312	-219.345	0.018502	4.53634	0.518215	-4.5e-05	42.935	714.611	-0.090163	-15.6827	-2.31268	0.00026	-5261.55
Brazil	Minas Gerais	Ibiai - MG		-11.2499	-478.225	0.020063	9.44413	0.472786	-3.5e-05	23.202	233.008	-0.060515	-4.39723	-1.06039	0.000126	3050.93
Brazil	Minas Gerais	Ibituruna - MG		-9.17405	-112.789	0.01395	1.83495	0.424163	-3e-05	12.0752	43.9016	-0.025082	-0.170572	-0.602777	6.2e-05	783.096
Brazil	Minas Gerais	Igarape - MG		-2.45242	-34.1195	0.004403	0.671408	0.118848	-1e-05	11.9733	-5.35823	-0.026992	0.911692	-0.636658	7.5e-05	210.853
Brazil	Minas Gerais	Igaratinga - MG		-0.587315	-35.656	0.001464	0.767127	0.026763	-3e-06	1.18944	-0.998251	-0.004776	0.029069	-0.059795	1.2e-05	434.959
Brazil	Minas Gerais	Ijaci - MG		-9.35366	-91.1154	0.016022	1.41844	0.438809	-3.5e-05	41.1411	262.195	-0.083153	-3.41321	-2.118	0.00022	-2491.97
Brazil	Minas Gerais	Ingai - MG		-9.10674	-87.2398	0.015683	1.35445	0.428756	-3.5e-05	41.24	264.685	-0.083346	-3.46935	-2.13129	0.000222	-2564.81
Brazil	Minas Gerais	Inhapim - MG		10.9412	-20.2817	-0.021188	1.05533	-0.458107	3.7e-05	-65.2614	-48.7501	0.160409	-2.467	3.06569	-0.000355	2058.6
Brazil	Minas Gerais	Ipanema - MG		7.30376	-41.8211	-0.014565	1.30675	-0.309864	2.6e-05	-42.4315	3.08611	0.103988	-2.4972	2.02001	-0.000236	1313.48
Brazil	Minas Gerais	Itaipe - MG		6.54451	143.723	-0.010543	-2.6445	-0.289196	2.1e-05	-37.6522	-348.406	0.072926	5.51923	1.87737	-0.000182	2879.35
Brazil	Minas Gerais	Itanhandu - MG		5.26976e+06	0	-17036.3	209398	-208565	35.2096	-4.86443e+06	-246.533	14516.2	-178419	177714	-25.5632	3546.08
Brazil	Minas Gerais	Itaobim - MG		30.4086	492.097	-0.054486	-8.30335	-1.26417	9.5e-05	-113.897	-1146.35	0.268703	19.8553	5.26597	-0.000576	8492.54
Brazil	Minas Gerais	Itumirim - MG		-8.25751	-78.3507	0.014175	1.20722	0.387998	-3.1e-05	39.4643	256.693	-0.079327	-3.3928	-2.03601	0.000211	-2563.86
Brazil	Minas Gerais	Itutinga - MG		-9.07605	-88.259	0.015586	1.37609	0.425998	-3.4e-05	40.5017	257.76	-0.081855	-3.35145	-2.08615	0.000217	-2469.74
Brazil	Minas Gerais	Jacui - MG		3.34854	42.5301	-0.005223	-0.708162	-0.155011	1.1e-05	3.40355	7.16179	-0.007263	0.070511	-0.180383	2e-05	-733.293
Brazil	Minas Gerais	Januaria - MG		29.6157	-42.0014	-0.075289	1.98656	-1.21226	0.000126	-58.0052	233.546	0.190292	-7.19963	2.56592	-0.000373	-1745.99
Brazil	Minas Gerais	Jequitiba - MG		-2.67561	-13.9514	0.005445	0.149414	0.11915	-1.1e-05	7.95773	-70.8797	-0.01927	2.23551	-0.383985	4.5e-05	757.979
Brazil	Minas Gerais	Jequitinhonha - MG		-1.80376	92.9902	0.006954	-1.99068	0.079507	-1.3e-05	-21.4096	-349.425	0.062156	7.17181	0.998508	-0.000135	3115.94
Brazil	Minas Gerais	Joao Pinheiro - MG		-3.00496	-147.07	0.004551	2.96694	0.125101	-8e-06	30.7708	119.247	-0.065657	-0.971134	-1.42993	0.000142	-283.412
Brazil	Minas Gerais	Jordania - MG		-0.179581	57.7735	0.001136	-1.19915	-0.000639	0	-5.76879	-184.33	0.018286	4.00137	0.300835	-4.7e-05	1407.49
Brazil	Minas Gerais	Juruaia - MG		-297707	0	-347.678	-60206.7	20369.7	-0.272972	274809	31.427	296.24	51299.9	-17356.5	0.198196	-421.628
Brazil	Minas Gerais	Ladainha - MG		0	0	-3504.21	-89220.4	-56849.1	23.1475	16.7665	-126.764	2985.78	76025.2	48438.8	-16.8055	1256.32
Brazil	Minas Gerais	Lagamar - MG		6.39678	44.3188	-0.010574	-0.448352	-0.273163	2e-05	15.9456	-187.681	-0.036587	5.1324	-0.767266	8.4e-05	915.377
Brazil	Minas Gerais	Lagoa Formosa - MG		10.497	-74.0953	-0.017651	2.51522	-0.472027	3.6e-05	8.51722	-76.5622	-0.022891	2.04636	-0.429938	5.6e-05	1144.53
Brazil	Minas Gerais	Lagoa Santa - MG		-0.890213	-461.257	-0.003234	10.5877	0.040368	8e-06	-8.22761	389.722	0.020791	-10.6924	0.423998	-5.6e-05	1500.04
Brazil	Minas Gerais	Manga - MG		11.064	53.8397	-0.035821	-0.83243	-0.449411	5.9e-05	-22.4291	-58.2972	0.093753	0.715045	0.981952	-0.00018	147.662
Brazil	Minas Gerais	Mantena - MG		3.75998	543.246	0.002074	-10.9357	-0.148781	-5e-06	-21.8435	-1416.7	0.016833	31.4453	0.998238	-2.8e-05	9193.66
Brazil	Minas Gerais	Maripa de Minas - MG		-7.22813	-66.638	0.013686	1.04727	0.310697	-2.5e-05	5.90594	72.6278	-0.014901	-1.4687	-0.265761	3e-05	108.522
Brazil	Minas Gerais	Matozinhos - MG		-1.66818	-45.5754	0.002812	0.803563	0.072034	-6e-06	19.9582	159.412	-0.039326	-2.32088	-0.999849	9.9e-05	-1627.9
Brazil	Minas Gerais	Mendes Pimentel - MG		3.60176	223.944	-0.001495	-4.46367	-0.142782	1e-06	-12.2897	-811.485	-0.003118	18.0149	0.547044	1.7e-05	6332.34
Brazil	Minas Gerais	Morro do Pilar - MG		-3.82973	-56.3767	0.006176	0.968532	0.176802	-1.3e-05	-0.761976	114.668	0.000662	-2.94423	0.036619	-2e-06	-333.874
Brazil	Minas Gerais	Mutum - MG		-4.09383	-64.3547	0.008214	1.15809	0.165238	-1.3e-05	-8.78444	164.893	0.026387	-4.18021	0.427809	-6.1e-05	-731.889
Brazil	Minas Gerais	Muzambinho - MG		-2.42565e+06	0	3002.63	-249176	141681	-11.3634	2.23904e+06	-21.2754	-2558.42	212315	-120721	8.25001	982.724
Brazil	Minas Gerais	Nova Modica - MG		2.66598	-46.3141	-0.006291	1.13416	-0.112414	1.1e-05	-13.9703	37.3856	0.0405	-1.56587	0.653518	-8.9e-05	386.953
Brazil	Minas Gerais	Nova Serrana - MG		2.78552	93.7057	-0.003153	-1.73866	-0.113943	5e-06	-26.2983	-327.29	0.051713	5.92842	1.24587	-0.000116	3032.66
Brazil	Minas Gerais	Oliveira - MG		-2.91683	-30.0809	0.004694	0.471772	0.140722	-1.1e-05	1.02283	17.0115	-0.002815	-0.403101	-0.05141	7e-06	252.393
Brazil	Minas Gerais	Onca de Pitangui - MG		-2.30225	-53.3791	0.004168	1.04471	0.102643	-8e-06	9.47773	37.2931	-0.021955	-0.349603	-0.463059	5.2e-05	66.6257
Brazil	Minas Gerais	Ouro Branco - MG		0	0	2763.1	115932	-22317.3	-4.83894	-9.22182	35.6208	-2354.34	-98783.5	19016.3	3.51315	-73.6408
Brazil	Minas Gerais	Paineiras - MG		-1.86318	-304.473	-8e-06	6.4384	0.085879	0	-2.21616	-11.052	0.002149	-0.223561	0.095447	-5e-06	3950.99
Brazil	Minas Gerais	Papagaios - MG		-3.53753	-35.8199	0.006524	0.536324	0.154225	-1.2e-05	9.79248	70.1327	-0.02352	-1.09953	-0.465213	5.3e-05	-434.893
Brazil	Minas Gerais	Para de Minas - MG		-3.97917	60.6723	0.008301	-1.57517	0.176457	-1.6e-05	11.5124	-218.083	-0.02829	5.96089	-0.55314	6.5e-05	1402.47
Brazil	Minas Gerais	Passos - MG		-12.0263	-160.786	0.015382	2.51246	0.53589	-3e-05	-7.69827	185.005	0.02349	-4.9736	0.42745	-6.8e-05	593.995
Brazil	Minas Gerais	Patos de Minas - MG		2.76576	26.7204	-0.003343	-0.199197	-0.108788	5e-06	-13.3708	-304.272	0.016174	5.77771	0.605633	-3.1e-05	3365.34
Brazil	Minas Gerais	Patrocinio - MG		0.858528	19.644	-0.00116	-0.347836	-0.035229	2e-06	-1.94378	22.9139	0.00399	-0.723695	0.090517	-9e-06	-417.487
Brazil	Minas Gerais	Paulistas - MG		-1.65811	-15.5378	0.003927	0.223411	0.072625	-8e-06	8.46098	5.35013	-0.020813	0.390523	-0.409098	4.9e-05	-24.7233
Brazil	Minas Gerais	Pecanha - MG		-2.01225	-30.2816	0.004387	0.539441	0.089378	-9e-06	4.05672	-13.0402	-0.012513	0.489976	-0.1968	2.9e-05	481.387
Brazil	Minas Gerais	Pedra Azul - MG		-3.00323	122.784	0.017679	-2.64578	0.136723	-3.5e-05	27.6097	-225.522	-0.13235	6.06883	-1.3312	0.000306	654.817
Brazil	Minas Gerais	Pedra do Indaia - MG		4.05952	93.3861	-0.005497	-1.73934	-0.184565	1.2e-05	-23.6792	-185.173	0.046389	2.71361	1.19817	-0.000119	1401.22
Brazil	Minas Gerais	Pedrinopolis - MG		-0.024246	-0.673011	-0.000232	-0.004911	0.004743	0	-0.507793	-26.6011	0.000702	0.578406	0.020559	-1e-06	331.46
Brazil	Minas Gerais	Perdizes - MG		32.2568	465.437	-0.047682	-7.67891	-1.45095	9.7e-05	-54.9379	-625.466	0.100184	10.6763	2.67769	-0.00024	1802.47
Brazil	Minas Gerais	Perdoes - MG		-7.46337	-70.6989	0.011113	0.979959	0.345028	-2.4e-05	8.36874	25.4047	-0.016781	0.029507	-0.41209	4.1e-05	553.356
Brazil	Minas Gerais	Piau - MG		13.2653	-45.7458	-0.027012	1.94197	-0.567832	5e-05	-103.593	-215.181	0.230148	-1.90363	5.18214	-0.000576	5095.45
Brazil	Minas Gerais	Piranga - MG		1.68104	-8.46978	-0.002957	0.312145	-0.076468	6e-06	-14.2105	-105.374	0.028875	1.57048	0.71755	-7.4e-05	1519.67
Brazil	Minas Gerais	Pitangui - MG		-1.9237	8.98346	0.004141	-0.314254	0.086665	-8e-06	4.80872	-72.5923	-0.013265	1.99063	-0.235237	3.1e-05	622.285
Brazil	Minas Gerais	Poco Fundo - MG		275102	0	-379.731	25908.7	-24183.7	2.97169	-253941	1.67593	323.559	-22076.2	20606.2	-2.15753	26.1015
Brazil	Minas Gerais	Pocrane - MG		3.18481	166.203	-0.002961	-3.14689	-0.136041	6e-06	-25.9361	-355.892	0.058516	6.68757	1.23927	-0.000135	2374.69
Brazil	Minas Gerais	Pote - MG		0	0	-1875.96	-30377.5	-3296.28	5.29634	10.0435	-63.3736	1598.42	25885.4	2808.24	-3.84521	616.27
Brazil	Minas Gerais	Pouso Alegre - MG		-2.36665e+06	0	4206.84	-214417	101808	-7.65121	2.1846e+06	-1.89565	-3584.53	182699	-86747.9	5.55498	-168.55
Brazil	Minas Gerais	Presidente Kubitschek - MG		-0.158691	-48.4551	-0.000248	1.12372	0.008657	0	-2.87354	32.8315	0.006224	-1.0958	0.146804	-1.7e-05	307.014
Brazil	Minas Gerais	Prudente de Morais - MG		0.421873	-33.3171	-0.001241	0.857014	-0.017383	3e-06	-6.59784	-228.524	0.012689	4.85113	0.325795	-3.3e-05	2974.51
Brazil	Minas Gerais	Raul Soares - MG		-3.26645	-91.3069	0.006154	1.80665	0.144069	-1.2e-05	16.8008	179.287	-0.040659	-3.39656	-0.837443	0.000101	-1074.48
Brazil	Minas Gerais	Resplendor - MG		6.46402	634.054	-0.002782	-12.273	-0.256671	4e-06	-24.6726	-1311.18	0.034003	27.8079	1.0987	-6.6e-05	7248.86
Brazil	Minas Gerais	Rio Novo - MG		6.20603	84.0408	-0.010156	-1.44587	-0.280087	2e-05	-7.26689	-236.137	0.012326	5.28725	0.321252	-2.2e-05	1515.63
Brazil	Minas Gerais	Rio Pomba - MG		-4.52905	-48.7878	0.007237	0.749805	0.204652	-1.5e-05	-0.404104	-37.6827	0.00023	0.887813	0.023541	-1e-06	1122.16
Brazil	Minas Gerais	Rio Vermelho - MG		0.696513	-89.1161	-0.000611	2.299	-0.024718	0	1.28956	-268.609	-0.011501	6.49181	-0.089511	3.5e-05	3644.87
Brazil	Minas Gerais	Sabinopolis - MG		1.74933	-77.7934	-0.002527	1.99336	-0.074299	5e-06	-3.40326	-123.78	0.002434	2.56094	0.15517	-3e-06	2216.3
Brazil	Minas Gerais	Santa Juliana - MG		-0.281394	12.5385	0.00052	-0.295687	0.016376	-2e-06	-1.16671	-28.6588	0.001824	0.572159	0.052424	-4e-06	226.625
Brazil	Minas Gerais	Santa Maria do Suacui - MG		-1.56963	-25.8808	0.004023	0.453679	0.06498	-7e-06	5.9326	-59.1366	-0.018931	1.58654	-0.270227	3.9e-05	904.228
Brazil	Minas Gerais	Santana do Jacare - MG		-4.71846	-36.7121	0.007505	0.459517	0.22264	-1.7e-05	5.1816	-24.477	-0.011564	1.0183	-0.259955	2.9e-05	664.839
Brazil	Minas Gerais	Santana do Riacho - MG		-2.93989	4.12277	0.004979	-0.305889	0.141296	-1.1e-05	-7.00236	57.619	0.013447	-2.03079	0.351022	-3.4e-05	-282.437
Brazil	Minas Gerais	Sao Francisco de Sales - MG		3.5878	62.2737	-0.004462	-0.992809	-0.138521	6e-06	-11.4638	-135.581	0.022303	2.28384	0.500939	-4.3e-05	976.061
Brazil	Minas Gerais	Sao Joao do Paraiso - MG		-4.44425	170.704	0.01958	-3.69157	0.197147	-3.8e-05	24.4279	-279.715	-0.115717	7.18279	-1.17206	0.000265	744.527
Brazil	Minas Gerais	Sao Joao Evangelista - MG		-1.54575	-18.2166	0.003732	0.290669	0.068093	-7e-06	6.19174	20.6851	-0.015724	-0.13318	-0.297444	3.6e-05	-94.0101
Brazil	Minas Gerais	Sao Jose do Jacuri - MG		-0.934476	-6.73119	0.002914	0.072885	0.040108	-6e-06	5.73841	20.3833	-0.014497	-0.141324	-0.271299	3.2e-05	-235.323
Brazil	Minas Gerais	Sao Roque de Minas - MG		-14.1169	-61.085	0.021599	0.205753	0.649197	-4.6e-05	30.1456	-8.64402	-0.059208	2.60822	-1.51398	0.000149	387.952
Brazil	Minas Gerais	Sao Sebastiao do Maranhao - MG		-1.07303	-26.6564	0.002898	0.508887	0.046307	-5e-06	3.95534	-51.5182	-0.013309	1.3725	-0.186663	3e-05	830.152
Brazil	Minas Gerais	Sao Tomas de Aquino - MG		9.78743	67.0095	-0.015797	-0.753565	-0.453635	3.4e-05	-9.86166	21.4402	0.019037	-1.41245	0.498064	-4.8e-05	-954.084
Brazil	Minas Gerais	Sapucai-Mirim - MG		-3.51877e+06	0	3681.91	-596906	225780	-16.3331	3.24808e+06	-148.547	-3137.22	508608	-192380	11.8582	2260.81
Brazil	Minas Gerais	Serra do Salitre - MG		6.39712	202.465	-0.008856	-3.93535	-0.283221	1.8e-05	-25.753	-388.838	0.045525	7.28219	1.25119	-0.000108	2366.31
Brazil	Minas Gerais	Sete Lagoas - MG		1.4356	62.9153	-0.000473	-1.15542	-0.058163	0	-5.59957	-106.285	0.007041	1.96308	0.258561	-1.4e-05	545.539
Brazil	Minas Gerais	Silvianopolis - MG		1.38512e+06	0	-1520.34	179067	-151913	18.5694	-1.27863e+06	-428.946	1295.53	-152572	129443	-13.4821	6732.29
Brazil	Minas Gerais	Tocantins - MG		-3.6963	-128.092	0.005411	2.56891	0.162822	-1e-05	10.3352	122.266	-0.021679	-2.28612	-0.519472	5.5e-05	80.6821
Brazil	Minas Gerais	Tres Pontas - MG		-7.76985	-59.4304	0.011714	0.698517	0.359512	-2.5e-05	13.719	74.6186	-0.027484	-0.804752	-0.68141	6.8e-05	-204.883
Brazil	Minas Gerais	Uberlandia - MG		12.0076	177.484	-0.016431	-2.84224	-0.515728	3e-05	-16.9786	-196.179	0.028428	3.22325	0.788203	-6.1e-05	153.679
Brazil	Minas Gerais	Virginopolis - MG		-2.41869	-54.3356	0.003934	1.02086	0.113447	-9e-06	-2.43635	84.2193	0.005046	-2.26761	0.112336	-1.1e-05	-55.0538
Brazil	Para	’–bidos		0	0	231.115	9168.71	142.041	-0.289693	-0.645883	58.4224	-196.925	-7813.44	-121.006	0.210323	-807.33
Brazil	Para	Abaetetuba - PA		-26.0645	-348.482	0.021702	3.89054	0.993278	-3.1e-05	58.6212	608.535	-0.06826	-7.27943	-2.40245	0.000115	-4039.34
Brazil	Para	Acara - PA		2.20257	135.145	-0.00149	-2.35169	-0.078363	2e-06	4.87338	-130.655	-0.004565	3.27995	-0.19788	8e-06	-707.449
Brazil	Para	Alenquer - PA		0	0	-1120.8	-35309.6	26987.3	-1.66371	-38.8684	253.306	955.051	30079.7	-22993.7	1.20784	-1754.13
Brazil	Para	Altamira - PA		20.1356	108.39	-0.020822	-0.323394	-0.781723	3.1e-05	-43.3377	-303.648	0.061518	3.03738	1.81784	-0.000108	2953.08
Brazil	Para	Augusto Correa - PA		0	0	112.813	6927.95	-2142.31	0.036541	1.34352	-5.6802	-96.1263	-5902.91	1825.36	-0.026528	9.88084
Brazil	Para	Aveiro - PA		16.2239	47.5718	-0.01817	0.411267	-0.613958	2.6e-05	-22.9506	-84.7152	0.034529	0.073227	0.93243	-5.7e-05	510.596
Brazil	Para	Baiao - PA		-12.1117	-195.875	0.010614	2.49005	0.461203	-1.5e-05	11.462	177.245	-0.016576	-2.9019	-0.484578	2.9e-05	890.917
Brazil	Para	Barcarena - PA		-8.81007	-20.9541	0.007787	-0.435702	0.320944	-1e-05	15.8634	-50.7778	-0.020321	2.23312	-0.62647	3.2e-05	766.318
Brazil	Para	Bom Jesus do Tocantins - PA		-0.134122	-258.88	-0.002789	4.57289	0.002792	4e-06	-6.53604	253.142	0.01488	-5.30015	0.264252	-2.4e-05	655.027
Brazil	Para	Bonito - PA		-0.854499	-9.90014	0.000726	0.073714	0.028602	-1e-06	-1.3507	-40.9989	0.001364	0.717655	0.062303	-3e-06	792.435
Brazil	Para	Braganca - PA		0	0	-40.1643	-4323.14	257.137	0.055878	0.850238	-15.0194	34.2221	3683.95	-219.128	-0.040568	174.714
Brazil	Para	Brejo Grande do Araguaia - PA		-10.3313	-209.49	0.010583	3.0207	0.382771	-1.5e-05	18.5498	209.488	-0.028763	-3.01584	-0.748019	4.7e-05	125.49
Brazil	Para	Bujaru - PA		3.4623	275.238	-0.001194	-4.61467	-0.13533	2e-06	-19.6614	-763.115	0.01656	13.3408	0.805953	-2.8e-05	6653.32
Brazil	Para	Cachoeira do Arari - PA		4.68548	142.763	-0.00388	-2.20413	-0.181756	6e-06	-22.8148	-391.827	0.026956	5.96879	0.929746	-4.5e-05	3815.26
Brazil	Para	Cameta - PA		-4.80331	-114.897	0.004395	1.72193	0.16882	-6e-06	15.7239	223.22	-0.019424	-3.25386	-0.611248	2.9e-05	-1699.9
Brazil	Para	Capanema - PA		0	0	996.955	74596.8	-12792.7	-0.482483	7.56175	68.3296	-849.484	-63562.4	10900	0.350304	-1456.15
Brazil	Para	Capitao Poco - PA		3.43446	30.7633	-0.002487	-0.18605	-0.1304	4e-06	-13.4187	-246.096	0.013753	3.73366	0.546919	-2.3e-05	3120.32
Brazil	Para	Castanhal - PA		11.7706	210.058	-0.008492	-2.53053	-0.442867	1.2e-05	-31.3281	-475.162	0.032325	6.58857	1.27414	-5.3e-05	3915.28
Brazil	Para	Colares - PA		-2.78619	4.90676	0.002196	-0.382379	0.102805	-3e-06	-0.702697	-97.95	0.000266	1.84659	0.029955	-1e-06	1445.71
Brazil	Para	Curionopolis - PA		-6.59103	-237.072	0.00509	3.77568	0.251657	-7e-06	11.8227	240.935	-0.014599	-3.9782	-0.494858	2.6e-05	146.016
Brazil	Para	Dom Eliseu - PA		-18.6296	-7.20012	0.018333	-1.46319	0.702903	-2.6e-05	41.9061	71.7581	-0.060221	1.43765	-1.71189	0.000101	-1387.91
Brazil	Para	Faro - PA		0	0	-255.026	-11736.9	2485.97	0.091172	-2.07994	14.9643	217.303	10000.4	-2118.15	-0.066197	-137.343
Brazil	Para	Garrafao do Norte - PA		-1.1464	135.531	0.002971	-2.43489	0.054262	-5e-06	-3.97417	-587.899	-0.00427	11.1397	0.137938	1e-05	5858.27
Brazil	Para	Gurupa - PA		0	0	401.199	25550.6	-5313.47	-0.069433	-4.52075	-142.918	-341.846	-21768.8	4527.61	0.050405	2427.02
Brazil	Para	Igarape-Acu - PA		-19.8757	-160.675	0.017701	1.12489	0.758987	-2.6e-05	46.0136	146.659	-0.060826	0.524549	-1.89537	0.000103	-422.314
Brazil	Para	Igarape-Miri - PA		-4.34795	4.78299	0.003699	-0.519059	0.161206	-5e-06	2.56535	-83.6796	-0.003204	1.86925	-0.102582	5e-06	1182.57
Brazil	Para	Inhangapi - PA		-3.44924	-18.8708	0.00234	-0.041248	0.139143	-4e-06	10.8435	16.8548	-0.012506	0.569599	-0.46277	2.3e-05	-203.401
Brazil	Para	Irituia - PA		-4.36624	-71.8351	0.003369	0.844044	0.16324	-5e-06	7.65235	49.0406	-0.008667	-0.307907	-0.309321	1.4e-05	304.384
Brazil	Para	Itaituba - PA		5.88652	101.471	-0.005468	-1.36178	-0.224545	8e-06	-10.4925	-207.302	0.013574	3.39793	0.432544	-2.3e-05	1316.09
Brazil	Para	Itupiranga - PA		-0.617871	-52.6492	0.000192	0.868515	0.025528	0	-2.58933	-9.92397	0.004334	0.066956	0.103083	-7e-06	999.999
Brazil	Para	Jacunda - PA		-2.1868	102.27	0.003555	-1.95071	0.079705	-5e-06	-4.08245	-216.405	0.00288	3.90234	0.174632	-6e-06	1624.7
Brazil	Para	Magalhaes Barata - PA		-6.51911	-59.4459	0.004818	0.379337	0.246467	-7e-06	11.2099	44.7367	-0.013152	0.003084	-0.459068	2.2e-05	223.273
Brazil	Para	Maracana - PA		-3.13192	-6.10619	0.002271	-0.254016	0.116878	-3e-06	3.68322	-44.4713	-0.004076	1.21985	-0.148193	7e-06	706.505
Brazil	Para	Marapanim - PA		-8.21718	-74.2345	0.006207	0.49703	0.313813	-9e-06	16.0477	57.8617	-0.019475	0.082821	-0.663501	3.3e-05	167.196
Brazil	Para	Moju - PA		-10.1879	-512.344	0.012033	9.02108	0.380062	-1.7e-05	-3.39018	372.902	-0.011514	-8.97437	0.130842	2e-05	3548.12
Brazil	Para	Monte Alegre - PA		4.33512	17.8511	-0.005267	-0.057894	-0.16473	8e-06	-14.387	-93.861	0.025574	1.10737	0.58645	-4.2e-05	1222.01
Brazil	Para	Nova Timboteua - PA		-1.75406	-68.2397	0.001011	0.997	0.054567	-1e-06	4.29469	161.911	-0.00346	-2.78887	-0.151939	3e-06	-1183.59
Brazil	Para	Ourem - PA		0	0	-337.184	-46399.5	27108.3	-1.37546	-2.31059	-158.024	287.306	39538.2	-23098.1	0.99862	2440.42
Brazil	Para	Paragominas - PA		-9.46779	217.138	0.010319	-4.78538	0.36917	-1.5e-05	21.9385	-217.5	-0.034039	5.81037	-0.920924	6e-05	-529.512
Brazil	Para	Parauapebas - PA		-3.46252	-198.941	0.0019	3.33755	0.132509	-3e-06	4.41683	181.328	-0.0033	-3.27496	-0.185548	6e-06	472.994
Brazil	Para	Peixe-Boi - PA		0	0	46.3196	-2221.82	872.368	-0.094813	-4.14162	-55.6387	-39.4638	1893.78	-743.176	0.068832	1086.69
Brazil	Para	Primavera - PA		0	0	73.9001	7059.03	6672.79	-0.594257	-4.61381	-52.3624	-62.9639	-6014.25	-5685.53	0.431441	1067.55
Brazil	Para	Redencao - PA		-7.56317	-133.665	0.009195	2.0001	0.295166	-1.4e-05	1.68266	32.9803	-0.003508	-0.595551	-0.056356	5e-06	1646.42
Brazil	Para	Rio Maria - PA		8.59966	-699.772	-0.014444	14.2119	-0.34835	2.3e-05	-47.3519	445.6	0.075614	-12.7798	2.04333	-0.00014	5177.48
[truncated: 1,533 more rows]

## Sheet: MAIZE
Country	State/Province	County/District	Sub-district	Ps	Ts	Ps*Ps	Ts*Ts	Ps*Ts	Ps*Ps*Ts*Ts	Pa	Ta	Pa*Pa	Ta*Ta	Pa*Ta	Pa*Pa*Ta*Ta	intercept
[truncated: 8,671 more rows]

[truncated: 7 more sheets: OILPALM, RAPESEED, RICE, SORGHUM, SOYBEAN, SUGARCANE, WHEAT]
