# Supplementary material for: Climate change has likely already affected global food production
Source: PLoS One. 2019 May 31;14(5):e0217148. doi: 10.1371/journal.pone.0217148 (PMC6544233; doi:10.1371/journal.pone.0217148)
Supplement: S8 Table — (XLSX) [file pone.0217148.s021.xlsx]

## Sheet: Notes
S8 Table. Yield data for the political units studied (maize, rice, soybean, & wheat)

## Sheet: MAIZE
Country	State/Province	County/District	Sub-district	1974	1975	1976	1977	1978	1979	1980	1981	1982	1983	1984	1985	1986	1987	1988	1989	1990	1991	1992	1993	1994	1995	1996	1997	1998	1999	2000	2001	2002	2003	2004	2005	2006	2007	2008
North and Central America
Canada	Manitoba			2.4254	3.9028	4.226	4.0641	4.1388	3.7641	3.3602	4.7417	3.14	2.8316	3.23	1.8789	4.428	5.4183	3.2909	3.0951	4.8154	5.1103	2.8995	2.5108	5.1892	5.2166	4.9802	4.9728	5.889	5.8765	5.0107	6.1934	5.9113	5.7865	4.5151	4.8025	6.5169	6.3044	6.7079
Canada	Ontario			4.4416	5.7741	5.36	5.936	5.2734	5.6486	5.8203	5.9621	6.1699	5.8034	6.0699	6.3963	6.3402	7.3248	5.2854	6.5896	7.0225	6.9139	5.9989	6.5667	7.5843	7.3233	6.9722	7.0614	8.0849	8.0677	6.6142	6.4931	7.1136	7.9814	8.2275	9.1047	9.4244	8.4059	9.8115
Canada	Quebec			4.4315	5.5539	4.8354	4.5746	5.5884	5.5886	5.4403	5.9021	5.7899	5.3631	6.1399	6.3063	4.8306	6.2211	6.2827	6.1902	6.7215	6.4129	5.199	6.277	7.0853	7.223	6.9722	6.6636	8.0849	8.0677	5.8124	6.8927	7.0134	7.9814	8.3278	8.2043	7.2187	9.1064	8.2096
United States of America	Alabama	Autauga		2.6363	3.7033	2.8246	0.9415	2.3175	2.7948	1.3029	1.0864	3.709	2.385	2.5861	3.5478	2.4166	2.992	1.2553	3.9231	3.222	5.6491	4.5029	1.8438	5.0214	3.1384	2.3853	4.7066	2.0922	4.7468	1.9313	4.446	3.4575	7.5581	5.2059	6.495	4.1426	2.4815	3.5666
United States of America	Alabama	Baldwin		4.8959	3.8916	6.2768	3.0129	6.3169	6.1722	5.0268	6.3668	5.9299	5.9754	4.929	5.0215	4.7994	5.7159	3.8238	6.4838	4.3103	5.8399	6.325	4.9553	7.044	6.0017	6.3852	6.3187	4.2982	7.0229	3.6713	6.675	6.0331	7.5469	7.5183	7.7983	5.5793	6.5291	9.3841
United States of America	Alabama	Barbour		1.883	3.1384	3.3267	1.2554	2.4658	2.8271	2.4785	2.3798	4.083	3.5653	3.5379	3.9535	2.3951	4.8306	1.8461	4.1054	3.1981	5.3454	4.5272	3.228	5.0214	4.8171	3.3867	5.6235	4.3937	6.9045	2.3678	6.2397	5.6409	7.2391	5.8186	7.1397	4.7176	6.5445	9.4062
United States of America	Alabama	Blount		2.6363	2.6363	3.3267	1.7575	3.0359	3.4237	0.922	3.3765	4.3277	2.2416	3.5379	5.7539	4.1846	5.4501	3.4074	5.3354	4.0983	6.0455	7.775	3.5814	6.0125	3.803	5.9078	5.7433	5.2306	7.4624	3.3475	7.9504	6.0199	8.0252	8.735	10.1489	7.1323	6.1164	8.791
United States of America	Alabama	Butler		2.2597	2.3852	2.3224	1.3809	2.0026	3.0723	1.8218	3.169	3.5529	2.7755	3.377	3.2501	4.5982	4.647	2.8245	4.6154	4.0116	5.4922	5.2594	3.9418	5.3577	5.5446	4.2732	4.852	1.9615	5.3469	1.0461	4.1522	2.5783	11.1585	3.5686	10.3564	7.2781	6.2415	8.9707
United States of America	Alabama	Calhoun		2.5735	2.699	3.1384	1.883	3.1776	4.2489	0.9206	2.9232	2.9292	1.604	4.0229	4.76	3.7269	5.6462	3.4237	6.6692	4.8282	5.3004	7.4316	4.0171	7.4425	3.6406	5.7246	5.7712	5.2567	6.9881	2.5881	6.8218	6.1658	7.3646	9.0488	9.6255	3.8357	5.801	8.3376
United States of America	Alabama	Cherokee		2.6363	3.4522	3.9544	1.5692	2.7722	4.6707	1.0439	4.1124	3.1384	2.5628	4.0407	5.8166	2.9936	4.4542	2.0504	4.6031	2.69	4.1084	6.3748	3.5231	7.1327	3.2683	5.0216	4.6253	4.0799	6.7048	2.9732	7.4872	4.9652	8.2852	8.9511	8.457	4.246	2.2572	3.2442
United States of America	Alabama	Coffee		2.0713	2.448	2.6363	1.3809	2.7245	3.2692	1.8594	2.5047	3.6731	3.7266	2.0308	4.1009	2.6829	3.6954	2.69	4.9823	2.1469	4.6134	5.856	3.7439	5.5157	4.1323	4.6419	5.6215	2.6542	6.214	2.363	6.2699	5.6669	7.726	6.968	7.9923	5.3239	4.641	6.6704
United States of America	Alabama	Colbert		2.9501	3.4522	3.5778	2.9501	2.5107	3.8289	1.4889	3.4174	3.796	2.1967	4.2947	5.2977	3.7471	4.8933	3.4522	6.8475	3.2325	3.1384	6.4814	3.5058	7.633	4.6449	5.1471	6.3786	4.9489	7.9106	6.1951	9.1058	7.0626	10.0829	8.6713	9.2393	5.671	5.3246	7.6529
United States of America	Alabama	Conecuh		2.5735	3.0756	3.3895	1.3809	2.9557	4.0155	2.9155	3.8445	3.3969	4.1806	4.2908	3.8917	3.896	4.1992	2.2153	5.0408	4.045	4.0799	6.1236	3.8602	5.5686	4.2718	4.3939	5.0048	3.5663	5.8872	1.3036	3.7773	3.4141	7.5035	6.0674	6.1198	4.0114	1.8157	2.6096
United States of America	Alabama	Covington		1.8203	2.1969	2.8873	1.2554	2.5421	3.0814	1.7608	2.9148	2.8246	3.5535	4.0984	4.0277	2.8246	4.4512	1.3852	5.5161	3.0002	5.2755	5.226	3.9884	5.6349	4.9	4.7319	5.4582	2.0085	5.7668	1.5692	5.3873	4.8692	6.8445	7.6746	4.1624	3.766	2.9474	4.2363
United States of America	Alabama	Crenshaw		2.448	2.7618	3.0129	1.1298	2.6676	2.9494	2.3101	3.4134	3.3366	3.8032	3.1772	4.0438	3.1384	4.5587	2.9452	5.1112	3.8959	4.5058	5.3509	4.0548	5.6603	5.1518	5.2689	5.8171	3.281	7.6739	1.1232	3.5658	3.2229	3.8144	4.4607	4.9246	3.4608	2.9679	4.2657
United States of America	Alabama	Cullman		2.9501	3.7033	3.3895	1.632	1.8699	3.0834	1.111	2.435	4.3455	2.7198	3.5257	4.6292	3.9231	5.38	2.5831	5.1692	3.4997	4.5768	7.3038	4.1068	7.0697	5.1261	6.0924	5.7907	4.9072	6.8803	3.7876	9.2153	6.7447	7.6017	8.1597	7.8217	3.3894	2.8195	4.0524
United States of America	Alabama	Dale		2.3852	2.3852	2.5107	1.2554	2.7837	3.2682	2.1683	2.1289	3.8802	4.0688	3.3895	3.8721	2.1184	3.574	1.5991	5.2061	5.0539	5.2086	4.4779	2.5107	3.7851	4.0736	3.8687	5.5143	2.5107	5.9002	1.1298	4.2542	3.4484	7.074	5.649	5.9047	4.7075	3.1102	4.4702
United States of America	Alabama	Dallas		2.9501	3.515	2.6363	1.5064	2.9977	2.6534	1.1282	1.632	3.7661	3.3773	3.6184	3.8613	2.7692	3.8106	2.8531	4.4904	3.3696	4.1061	4.4385	2.6004	5.0214	3.4739	4.376	4.8064	4.1471	5.1024	3.0403	5.8844	5.0444	6.5779	8.0843	5.6988	4.304	3.4345	4.9363
United States of America	Alabama	De Kalb		3.515	3.9544	4.7076	1.8203	2.6456	5.0433	1.1053	2.4269	4.0091	3.4347	5.5509	6.0369	3.0926	5.0034	2.6207	5.6492	3.804	5.374	7.7661	3.3779	6.9	4.0993	5.7748	5.4273	4.6351	6.3637	5.0403	7.3392	5.3496	6.2767	8.5266	8.0983	3.6405	5.0878	4.4559
United States of America	Alabama	Elmore		2.5107	2.448	2.8873	0.9415	1.7849	2.0123	1.069	1.8646	3.7362	3.0721	3.258	4.1742	2.5631	3.2204	3.2011	6.2769	3.6519	5.5383	4.854	2.7199	6.1199	2.9143	2.5893	4.9696	2.2753	6.2768	2.0713	5.9628	6.0717	7.3147	8.2904	7.0874	4.2795	5.1304	7.3739
United States of America	Alabama	Escambia		4.0799	4.8959	4.7076	2.5107	4.4188	5.7769	2.7915	3.7834	5.109	4.0455	5.3353	4.7974	3.9299	5.7159	2.3941	5.5446	5.6353	5.8374	6.2767	4.4031	7.9146	6.0312	6.3536	6.9407	3.1384	7.7065	2.3537	5.7554	5.2019	7.9624	5.6706	5.3979	5.169	7.3411	10.5511
United States of America	Alabama	Etowah		2.7618	3.1384	4.6448	1.5692	3.4763	4.1513	0.982	3.7331	3.8627	2.4388	4.5194	5.6492	3.3346	3.555	2.7199	5.5795	2.8637	5.3353	6.6951	3.2861	6.5722	3.7661	5.201	5.4768	4.854	6.1199	2.7199	6.1541	5.5623	7.124	6.5079	8.3091	4.045	4.835	6.9493
United States of America	Alabama	Fayette		2.5107	3.2012	3.0756	1.2554	2.4434	2.7932	1.4917	1.8106	2.9292	2.1413	2.72	5.44	3.7661	4.9012	3.1384	4.9318	4.9754	4.949	5.69	3.6876	4.4722	5.1842	5.2147	4.4525	3.3625	5.731	1.8597	6.725	5.4308	6.5334	6.3663	5.7013	3.799	3.5664	5.1259
United States of America	Alabama	Geneva		2.1341	2.5735	3.7033	1.632	3.0005	3.7074	2.1646	2.943	3.002	3.6618	2.7775	3.9069	3.2954	4.2527	2.025	3.4872	3.3862	4.1885	4.9444	3.0393	4.0623	3.8756	4.3939	5.3621	2.5107	5.5365	3.2952	6.8433	6.1852	6.793	7.2117	6.7867	5.5524	5.1749	7.4378
United States of America	Alabama	Greene		2.0086	3.3267	3.2639	1.1298	2.0587	3.0276	1.3809	1.883	3.5815	2.9565	2.4016	3.3128	1.8831	2.8516	2.4061	4.0172	2.7199	4.6593	4.3937	2.5107	4.2682	3.8857	4.8854	5.8141	3.9903	6.1056	1.5692	3.6291	3.2801	5.2903	5.3637	2.7826	1.9555	1.677	2.4103
United States of America	Alabama	Hale		2.1969	2.7618	3.3895	0.9415	2.3766	2.4659	2.2429	1.9401	3.8053	2.5105	4.3938	4.0172	4.0469	5.1861	3.6963	5.1261	3.5418	4.921	5.6714	3.0901	6.1838	3.3626	5.1357	5.0666	3.8358	7.5867	3.5829	7.3057	6.6031	6.7061	9.1392	6.8592	4.8204	4.1338	5.9414
United States of America	Alabama	Henry		2.9501	2.5107	3.515	1.6947	3.2864	3.2007	2.3522	2.3788	3.5625	3.9492	3.9947	4.0993	2.1354	4.1286	2.5637	5.451	3.1322	5.4615	4.2352	2.9391	5.1348	3.9492	3.1385	5.7725	3.0128	5.5879	1.9738	5.4975	4.7023	8.0879	6.6652	6.9985	5.38	3.8042	5.4677
United States of America	Alabama	Houston		2.1969	2.7618	3.7661	1.2554	3.4652	4.1419	2.2298	3.5681	4.2308	4.1312	3.8381	4.0118	2.8246	4.527	3.822	4.6777	3.8049	5.7457	5.0214	2.7927	5.1605	4.4498	4.2089	6.1566	4.7823	5.4201	3.5964	5.9394	5.3682	7.9644	6.7359	7.4274	4.3937	4.6134	6.6308
United States of America	Alabama	Jackson		3.5778	3.8289	4.6448	1.3181	2.9877	4.4316	1.2259	3.112	4.4722	3.4611	5.944	6.0388	3.3605	4.1067	3.1691	4.989	3.7862	5.2008	7.5649	3.4341	7.3684	5.7998	6.244	5.0682	4.3152	6.1341	5.0241	6.1038	5.5168	7.5679	8.1597	7.8071	3.5916	4.5926	5.8915
United States of America	Alabama	Lamar		2.3852	3.0756	3.1384	1.5064	2.0623	3.522	1.1926	4.192	3.4523	2.2948	2.5277	5.068	3.4	3.9209	3.3999	5.4646	2.3712	5.6491	5.2876	3.3177	4.7524	4.6495	4.5733	3.6616	3.2748	5.0999	3.3737	6.9743	6.3036	6.5457	8.7246	5.2306	1.9253	1.6511	2.3731
United States of America	Alabama	Lauderdale		2.5107	3.1384	3.1384	2.2597	4.167	3.2365	2.5297	4.8168	4.9828	3.2637	4.3938	5.3284	4.3938	4.8884	2.1683	4.9806	2.2527	3.4192	6.5261	3.4326	6.0362	5.963	5.0216	4.8232	3.847	6.2768	5.9761	8.0341	5.6649	9.072	8.4521	7.0048	5.2666	5.8464	6.2653
United States of America	Alabama	Lawrence		2.1341	2.6363	3.3267	2.0713	1.9015	2.6735	1.2554	4.3725	4.3705	2.5778	4.2593	4.6792	4.7077	4.1226	1.9528	5.2307	2.7817	4.9318	6.8551	4.1164	6.9633	5.7856	5.1426	6.9257	4.2773	8.5566	6.2133	8.6655	6.766	9.5773	9.4625	8.5614	4.8444	4.5038	6.1884
United States of America	Alabama	Limestone		2.5107	2.7618	4.2682	2.3852	4.5033	4.514	2.9666	4.2399	4.7572	3.8268	4.5034	6.3782	4.3498	3.6524	1.8995	5.1572	2.5851	4.4058	7.477	4.1845	5.8914	5.8804	5.6493	5.4061	4.4598	7.032	5.3867	9.1796	6.0941	9.3999	9.415	8.6955	5.3177	6.393	7.7087
United States of America	Alabama	Lowndes		2.3852	3.6406	2.0713	0.7532	2.69	2.2492	2.0748	2.5324	3.3267	2.8244	3.6406	3.8769	3.5307	4.8431	2.5107	6.0486	3.2168	3.6092	4.0589	1.883	4.7076	2.3613	5.2796	6.2832	2.162	6.6001	1.5151	5.2781	5.1324	6.0745	7.1036	5.3063	3.7291	3.1979	4.5963
United States of America	Alabama	Macon		1.9458	1.5064	2.3852	1.5064	1.8011	2.6363	1.5064	1.0972	2.2417	2.6071	2.6063	4.7077	2.6472	3.593	1.883	2.5108	1.4646	2.5107	3.8445	1.883	3.6876	4.2834	4.9797	5.9263	3.4522	6.7789	2.5107	5.8485	5.2861	7.5689	7.3163	4.5999	3.2326	2.7722	3.9844
United States of America	Alabama	Madison		3.3895	4.7076	4.9587	2.1969	3.8456	4.7044	1.5795	3.4801	6.0245	3.5108	4.9259	6.1607	3.9731	4.4638	2.8799	5.0215	3.0974	5.1454	6.2084	3.1384	7.3229	6.5508	5.8376	5.2743	4.2699	7.6154	5.4921	7.3925	6.5504	7.8584	8.6244	8.9746	5.6347	6.3068	9.6284
United States of America	Alabama	Marengo		2.7618	2.5107	2.5107	1.3181	2.2682	3.9801	1.8504	3.0756	3.4523	2.7895	4.738	3.4174	3.4238	3.1368	3.3737	3.9335	1.9527	3.1776	4.0171	2.3762	4.7317	2.9501	5.1001	3.314	3.5948	3.8358	3.6963	6.812	6.1569	4.0798	8.5216	8.1479	5.7261	4.9105	7.0578
United States of America	Alabama	Marion		2.5107	3.7661	3.8916	1.883	2.6248	3.5569	1.6738	3.8802	4.3066	3.192	3.5743	5.2308	3.2833	4.8097	2.9907	4.8646	2.6003	3.3286	5.7769	3.2687	5.9871	4.2962	4.6353	4.0465	3.5758	4.8998	3.4746	6.6533	5.348	6.3297	7.4797	6.2767	4.5331	5.8205	8.3656
United States of America	Alabama	Marshall		2.8873	4.0799	4.6448	2.0086	3.0105	4.1427	1.7661	2.656	4.2398	2.7631	4.7362	6.2769	3.8517	5.4423	2.6567	5.9203	4.0614	5.0115	6.8856	2.744	6.2476	4.1846	5.0216	5.0037	4.0101	6.806	4.3937	6.465	5.5508	7.2966	7.088	6.8069	3.7255	4.8846	7.0206
United States of America	Alabama	Monroe		2.8873	3.5778	5.0214	2.5107	3.7615	3.7661	3.2187	4.7143	4.6153	3.9651	4.9441	3.5228	4.458	4.7216	2.8382	5.9532	5.4624	5.9742	5.3497	4.0856	5.625	5.456	5.7748	5.9825	3.384	6.9277	1.5692	4.723	4.2688	7.532	6.5905	7.4662	5.2469	4.4996	6.4672
United States of America	Alabama	Montgomery		2.0713	2.8873	2.5735	2.0086	2.1968	3.258	1.8405	2.6502	3.6212	3.0127	3.4174	4.3241	3.8359	4.7499	4.9168	4.6449	3.2429	3.7661	4.3937	1.883	5.8285	3.1673	4.6031	4.3822	2.3538	5.3062	1.8867	6.1982	4.4948	6.7331	6.2212	6.6814	4.6954	4.0267	5.7874
United States of America	Alabama	Morgan		2.3224	3.6406	4.8331	1.883	2.4573	3.1593	1.5849	2.0923	3.7388	2.7505	3.8917	4.4835	3.3477	3.4612	2.3314	5.5526	3.8029	4.1041	6.8663	3.3813	5.9839	5.2681	5.1948	5.4456	3.1809	7.6463	4.8644	7.4378	6.3869	7.9086	7.3489	8.0148	4.0141	4.3317	6.2258
United States of America	Alabama	Pickens		2.3852	3.2012	2.5107	1.4437	2.3048	3.002	1.6513	3.4639	3.923	2.7278	2.8595	4.4985	3.4523	4.3915	2.1969	3.4523	2.4536	4.1427	4.4834	3.1384	4.1722	4.6523	3.4443	5.6271	1.6738	3.923	1.7646	4.6512	4.2039	4.9756	5.8186	9.8802	6.9435	5.9545	8.5583
United States of America	Alabama	Pike		2.3224	2.6363	2.9501	1.0671	3.1459	3.2647	2.4766	3.0699	3.555	4.5765	3.9965	4.6031	2.2727	5.3116	4.3638	5.3354	3.8786	5.8634	5.5323	3.8665	6.1303	5.6492	5.3487	6.0232	4.6249	6.2958	2.3537	6.172	4.9893	7.4928	7.2723	6.6566	3.9229	3.4837	5.0071
United States of America	Alabama	Randolph		2.6363	2.5107	2.7618	1.5064	2.1271	4.0075	1.9824	3.2849	3.3895	1.6989	3.8917	4.3456	2.9815	3.593	3.5307	4.7861	2.7199	3.5867	5.4398	3.1384	4.4834	3.0488	4.1149	3.9837	3.9229	4.6448	2.8245	3.8543	3.4836	4.1231	4.8216	5.5078	3.8707	3.3194	4.7709
United States of America	Alabama	Russell		2.1969	2.699	2.5735	1.1298	2.1727	2.8487	1.4925	2.9862	3.652	2.8069	3.1384	3.7662	2.1969	4.1273	1.345	3.4872	4.2005	4.1247	4.0799	2.4061	5.963	3.1384	3.6267	4.7261	2.5107	5.0214	1.7274	5.0213	4.1152	4.8706	5.6958	6.4962	4.5653	3.915	5.627
United States of America	Alabama	Sumter		2.1969	2.448	2.3224	1.632	2.4031	3.5885	2.5831	3.3409	3.4074	2.6096	3.2045	3.5465	2.5108	3.7096	3.8626	4.3938	2.8245	4.3937	4.9643	2.2492	6.0125	4.433	4.2146	4.4075	1.614	4.7361	2.0459	4.7075	4.874	4.7523	6.746	3.487	4.0329	3.4585	4.9708
United States of America	Alabama	Talladega		3.4522	2.9501	3.6405	1.1926	1.5933	3.5949	2.3224	3.4209	2.6153	1.4122	3.7138	5.0739	4.5333	4.8097	4.1084	3.0814	2.3363	5.6491	5.556	4.4216	6.1373	3.4281	5.9578	7.4049	4.0799	7.7339	1.8189	7.8945	7.1353	6.9645	8.4316	8.2493	4.0848	5.1349	7.3803
United States of America	Alabama	Tuscaloosa		2.5107	2.3852	2.3224	0.7532	1.7834	2.6112	1.3216	2.1341	2.9453	2.0921	3.6964	5.0969	3.7661	4.7188	3.6963	4.7077	3.3696	5.0214	5.4881	4.246	5.7062	5.4848	5.1731	6.1464	3.7952	7.0476	2.2094	7.3228	5.5637	7.532	7.6366	6.7474	4.7176	4.4539	6.4015
United States of America	Arizona	Cochise		3.7661	3.7661	6.7606	8.2642	8.0969	8.2226	7.4264	8.7813	9.2965	9.4773	8.7876	7.8462	9.1015	9.3526	10.5343	9.6098	10.5176	10.9844	10.7981	10.4194	10.8496	12.0963	11.8801	10.6759	11.9257	12.9988	12.3145	13.0828	11.8524	11.8999	11.0703	12.3765	11.0589	11.2916	10.9007
United States of America	Arizona	Graham		3.7661	4.0799	5.0214	7.5322	9.415	9.2269	4.7843	9.4152	9.4819	9.4145	10.3568	10.2314	11.6122	10.9846	12.2173	10.9323	11.0051	12.3294	12.1282	10.6705	10.67	10.0164	9.7622	12.3916	10.2938	11.8474	12.5743	13.2883	12.2501	12.0699	12.2369	11.7688	11.3857	12.5642	10.9417
United States of America	Arkansas	Arkansas		1.883	3.0129	4.3624	4.1009	3.2243	3.5153	1.7989	3.5811	6.1591	5.946	7.2184	7.8462	7.6578	8.2856	8.4736	8.2227	7.0926	7.6413	8.4997	6.9615	9.0905	8.6943	8.8087	8.5018	5.922	8.5621	9.6762	10.378	10.1268	11.2841	9.8525	8.4521	8.8906	11.2659	9.976
United States of America	Arkansas	Ashley		3.0129	2.8246	3.4522	2.8246	3.1383	3.4971	1.7261	3.7661	5.8584	2.7986	4.7603	4.2771	4.3938	4.7705	3.7286	6.2769	5.7745	5.9629	7.0613	4.1845	6.0227	6.2134	8.6893	8.1006	7.3109	8.158	8.8517	9.6731	9.4389	8.7765	7.9955	10.3799	9.5325	10.8155	9.5772
United States of America	Arkansas	Chicot		3.741	4.0548	3.1384	2.8213	3.1383	3.1867	1.5692	3.9454	5.6491	5.0211	5.7063	6.2769	5.6492	5.1471	3.4986	6.5907	5.2096	6.2419	7.3228	5.8583	8.0204	6.5828	6.9047	7.6009	6.8331	7.6548	7.4514	9.7927	7.7984	8.4004	8.3259	9.4393	8.8418	10.4896	9.804
United States of America	Arkansas	Clay		4.2682	4.7076	5.1784	4.7604	5.2758	4.3938	1.8177	5.0796	7.1708	5.867	7.2184	8.4739	7.5323	8.4739	7.8459	8.411	7.2181	6.9885	9.68	7.23	9.0577	8.4459	8.8957	7.9741	6.9191	8.1504	8.1675	9.2807	9.2085	9.7554	10.2549	9.3765	10.8555	11.3651	10.3613
United States of America	Arkansas	Conway		2.25	2.8873	2.7618	2.8873	3.4522	2.8246	1.5692	3.7661	4.5402	4.0796	5.963	3.311	3.1384	5.3354	3.1384	5.8375	4.3309	6.2768	8.0936	6.2768	6.9493	6.3344	7.9404	6.2709	4.3483	6.3154	7.5406	9.265	8.7956	9.7258	8.88	8.4297	7.9628	9.6145	8.95
United States of America	Arkansas	Craighead		2.5484	3.2277	3.9172	3.6406	4.0171	4.0799	1.5019	5.0768	5.4138	4.5111	6.2769	8.7877	5.5237	8.16	8.1598	8.0972	5.5235	7.1974	8.8094	4.404	8.2943	7.8248	8.2857	7.3029	5.3422	6.3949	8.1598	8.1538	8.1263	9.6263	10.0002	8.5589	9.0935	12.0166	10.7241
United States of America	Arkansas	Crawford		2.7618	2.6614	2.9878	3.0129	3.9453	3.1384	1.883	3.7661	4.6448	2.1572	5.2726	3.2969	4.2683	3.9349	2.8741	4.4235	3.715	4.3185	5.79	4.5443	4.6424	4.7894	6.6979	6.2441	5.1883	6.2884	6.4061	7.3721	7.1936	6.5913	8.4336	7.558	7.7704	5.0041	4.4311
United States of America	Arkansas	Crittenden		2.6004	3.2639	3.5778	3.4522	3.177	3.4638	1.883	4.3938	5.2081	2.8941	4.9228	5.6492	6.2769	6.0259	6.5906	8.0972	6.2139	5.6491	8.4997	7.4229	8.7427	7.328	8.0597	8.3772	5.3049	8.4366	8.668	10.0431	8.3282	8.0242	7.4922	7.2466	8.3481	10.5784	8.2879
United States of America	Arkansas	Cross		2.6676	3.4522	3.8498	3.3895	3.766	4.0799	2.152	4.5333	5.6491	3.7658	5.6492	7.0302	7.2812	7.5323	3.3134	5.0997	4.8958	4.9787	8.5184	4.7424	6.9742	7.4522	7.8463	7.1987	5.9814	7.2497	6.7284	7.2165	7.0418	8.1496	6.8511	8.0576	6.2714	10.7401	9.5103
United States of America	Arkansas	Desha		3.4313	4.0848	4.3938	4.0799	4.3937	3.7661	2.4323	4.3938	5.7747	4.8119	6.6256	8.16	6.9046	7.9089	6.2767	7.6578	5.8373	6.3814	6.2767	5.6491	7.2183	7.0796	7.1976	10.1669	8.3239	10.239	9.2304	9.9	9.6603	9.7795	9.6939	11.0015	11.473	11.844	10.6673
United States of America	Arkansas	Drew		2.6363	3.8916	3.8916	3.3895	3.4522	3.7033	1.883	3.7661	4.6154	2.5648	4.3626	3.9197	5.6492	6.2769	3.4522	6.9046	5.3979	6.5906	7.0613	5.4029	5.5195	5.6943	7.9634	7.4239	6.1685	7.4765	8.1392	8.7296	8.5183	8.7138	9.6889	8.3378	8.7704	11.1135	10.1123
United States of America	Arkansas	Faulkner		2.3852	2.8014	2.6084	2.5107	2.9219	3.1384	1.6302	3.2453	4.7899	2.6618	5.6492	5.0215	4.3938	4.8553	3.5463	5.4581	4.6447	5.0214	5.4921	4.7076	5.7283	5.9096	8.2646	7.7046	6.4018	7.7593	7.5782	8.0592	7.8641	7.8257	7.6511	6.435	8.0483	8.5773	8.4781
United States of America	Arkansas	Greene		2.9558	3.923	4.0832	3.9544	4.3937	4.5821	1.5244	4.6522	4.9946	4.3934	5.7747	7.5323	6.5907	7.2185	6.9044	7.6578	5.4607	7.5321	7.8459	4.603	7.9732	7.7006	7.9352	7.2636	6.8579	7.7742	7.8522	8.7877	7.8497	8.6887	9.1865	7.8125	9.0935	11.2129	9.6189
United States of America	Arkansas	Independence		2.2094	2.2039	2.9919	3.0756	2.6666	3.7661	1.5692	3.7661	5.3102	2.4292	4.132	3.7125	4.754	4.431	3.2364	4.9812	4.1835	4.863	9.4151	5.5235	7.2679	7.328	7.556	7.0314	4.9695	9.0908	8.0375	8.5416	8.2941	7.8942	7.4906	5.0484	7.5884	9.9067	9.8427
United States of America	Arkansas	Jackson		2.04	3.458	4.7704	4.1427	5.5095	4.0451	1.4907	3.9622	6.5458	5.7742	6.5907	6.9046	6.5907	7.2185	6.5906	7.4695	5.7745	6.4932	10.0063	6.064	8.1449	7.3901	7.5324	7.1902	6.8579	9.9058	8.7903	9.8512	9.5081	8.7452	9.4366	8.1834	9.7834	9.6927	9.4644
United States of America	Arkansas	Jefferson		2.427	3.6107	4.3841	3.6406	3.8052	3.6923	2.5107	4.3938	5.963	5.3797	6.5907	6.9046	6.9046	7.9089	7.4065	8.4738	6.6532	6.2768	7.7633	5.6939	7.6716	7.2659	7.8149	9.0494	8.6345	9.1136	8.3346	8.9392	8.7228	10.2811	9.6864	10.821	10.9138	11.3609	9.8372
United States of America	Arkansas	Johnson		2.3224	3.235	3.1384	2.8873	2.442	2.6625	1.3625	2.7123	4.0032	2.2246	3.784	3.3999	4.3536	4.0578	2.9639	4.5617	3.8311	4.4534	5.9709	4.6863	4.7874	4.939	6.9072	6.4392	5.3504	6.4849	7.2024	8.1382	8.0058	8.1496	7.6183	7.0087	7.5257	9.342	7.8453
United States of America	Arkansas	Lafayette		2.427	3.0966	3.0667	2.7618	2.8822	3.1424	1.608	3.1384	4.0799	4.8816	5.6492	7.8646	6.5907	7.0929	4.7076	7.5323	6.2139	5.0214	5.9146	3.9147	6.146	5.0303	6.5386	7.5997	6.3147	7.4733	7.2293	7.7894	8.1825	7.8362	8.0602	6.6611	8.4013	11.0462	8.9315
United States of America	Arkansas	Lawrence		2.3538	2.6676	3.2101	3.1384	5.2627	3.6615	1.5692	4.3938	3.9376	2.1882	3.722	8.0345	4.2823	3.9914	2.9153	4.4869	3.7683	4.3804	8.4494	4.324	6.6072	7.1417	7.2813	6.3337	4.6713	6.3786	9.1039	9.7643	9.5279	9.4813	9.2698	7.5754	7.9684	10.0973	8.9412
United States of America	Arkansas	Lee		3.2953	2.9142	3.7033	3.2639	3.4538	3.7661	1.5692	4.3938	5.6491	3.1463	5.3518	4.8085	5.6492	5.7391	5.0214	6.5907	5.4185	6.4561	9.0663	7.5321	8.3691	8.3838	8.4949	9.1072	7.042	9.1717	8.9795	10.2281	9.6523	9.6542	9.1205	8.497	10.3478	11.1887	8.925
United States of America	Arkansas	Lincoln		2.6739	4.0172	4.1976	4.1023	4.1583	4.0965	1.883	4.0451	5.7741	3.2087	5.4579	4.9039	6.2769	7.8462	5.3352	6.5907	5.0841	6.2768	9.4151	6.4651	7.6716	7.1239	7.4696	9.2878	7.7173	9.3536	8.2187	8.8149	8.6015	8.9735	8.4349	8.849	9.3081	11.7949	10.4444
United States of America	Arkansas	Little River		2.5645	3.2639	3.321	2.8873	2.3591	2.5721	1.3162	2.6202	3.8673	2.1491	5.0215	3.7662	5.0215	4.5194	5.3352	4.4068	4.3309	5.7537	4.5332	3.7063	4.7076	4.9061	5.9632	6.2206	2.1742	6.2647	7.0777	7.5911	7.4074	8.1496	8.1236	7.8722	8.1528	9.324	8.263
United States of America	Arkansas	Logan		2.5107	2.9591	2.6781	3.0129	2.4528	2.6742	1.3685	2.7242	4.0208	2.2344	3.8006	3.4148	4.3727	4.0757	2.9769	4.3938	4.0171	5.9629	5.9971	4.7069	4.8085	4.9607	6.9376	6.4675	5.3739	7.5234	7.0396	7.9629	8.0541	8.4631	9.3792	8.4837	7.5257	9.3141	8.0889
United States of America	Arkansas	Lonoke		2.1969	2.9878	3.515	3.7661	3.1866	3.4743	1.883	3.7661	5.3353	2.9029	6.2769	8.16	6.9046	7.9717	8.1598	8.16	6.9671	7.3845	9.6243	7.1734	6.2472	7.5143	8.1601	8.4026	6.5225	8.4622	9.5817	10.2767	10.028	10.4064	9.5705	9.496	10.2851	12.253	10.5894
United States of America	Arkansas	Miller		2.6195	3.1384	3.3225	3.0129	2.5537	3.1384	1.883	2.8363	4.1863	4.5728	5.3353	4.8332	6.9046	6.9046	3.1384	7.4695	5.9001	5.9521	6.0256	4.4216	5.2051	4.6576	6.277	6.7337	3.9183	5.9717	6.2865	6.4092	5.9407	6.2689	7.4922	4.9191	6.7116	9.1085	8.0656
United States of America	Arkansas	Mississippi		3.2012	3.6309	3.7661	3.9544	4.304	3.4237	1.7689	4.6448	6.4651	4.8418	5.963	7.8462	5.6492	7.5323	7.8459	8.2227	6.5905	6.393	7.7114	5.1701	7.8036	7.7627	8.2498	8.1695	6.2367	9.0908	8.4819	10.0413	8.7072	9.8422	9.3779	9.6883	10.7837	11.2842	9.9878
United States of America	Arkansas	Monroe		2.8246	2.6676	2.9292	3.1384	3.4068	3.7143	1.9007	3.7838	5.6491	5.0211	5.963	7.9089	7.8461	5.6609	4.1347	6.3638	4.833	5.4399	7.8459	5.806	6.6787	6.8902	7.5324	8.9831	7.4542	9.9058	8.6071	10.0426	9.2756	9.6542	8.1251	7.8718	9.5295	10.3652	9.1362
United States of America	Arkansas	Phillips		2.1969	2.6705	2.6049	2.8873	3.449	3.5307	1.883	4.0351	5.6539	3.1419	5.3443	6.4629	7.0301	7.344	4.186	6.4024	5.5862	5.794	7.8459	5.1783	6.7615	6.9756	7.8588	9.0944	5.4095	9.1589	8.9113	9.6179	8.5686	7.9615	8.3744	8.8714	9.5303	11.2724	8.8793
United States of America	Arkansas	Poinsett		3.6127	3.4592	3.8289	3.7033	4.3937	4.0172	1.5064	5.0912	5.7119	4.8418	5.7747	6.5908	6.0886	6.5908	6.2767	7.5323	5.7118	6.486	9.4151	5.1609	7.7537	7.7006	8.1758	8.4115	5.5907	8.4711	8.7682	9.1806	8.9583	8.9019	9.1274	8.5398	8.9829	11.3828	11.1146
United States of America	Arkansas	Prairie		2.5107	2.8455	3.741	3.5778	5.0213	3.4523	1.883	3.7661	5.6707	3.1512	5.6492	7.5323	7.5323	8.16	7.5321	8.16	6.7788	6.9045	9.0932	6.9044	8.6306	8.4459	8.5786	9.1214	7.7648	9.1861	9.0938	11.0522	10.7847	10.5318	10.0672	9.8019	10.9857	11.0034	10.6594
United States of America	Arkansas	Randolph		2.8246	2.6721	2.7618	2.7618	2.4374	3.5868	1.5692	4.0172	5.5236	4.0796	3.7767	7.2812	5.6492	6.9046	5.9629	7.595	5.5862	5.9076	8.608	5.5525	7.9142	7.9491	8.1225	6.4269	5.3008	8.9654	8.665	10.0371	9.3805	9.0941	10.1859	9.6858	10.2818	11.1934	9.4988
United States of America	Arkansas	Saint Francis		2.1969	3.2639	4.535	3.9544	3.766	3.7661	1.883	4.3938	5.3797	5.2004	5.6492	6.9046	6.2769	5.4531	3.983	6.1302	5.1484	5.9847	5.4921	5.3352	6.4336	6.6373	7.8463	8.6533	7.1901	9.2789	9.9683	10.6913	10.4325	9.0941	9.8834	8.6813	9.9202	11.1733	10.0533
United States of America	Arkansas	White		1.7233	2.199	2.8246	2.6845	3.1383	3.6484	1.4347	3.7661	5.2961	4.519	5.963	4.8369	5.963	7.2185	4.7076	5.6492	5.2096	5.6043	8.7176	4.9766	6.6255	6.5828	6.9047	6.8353	6.8331	6.8838	8.1234	7.5122	8.5018	8.4602	8.2715	8.1856	8.4664	10.6013	9.3875
United States of America	Arkansas	Woodruff		3.7033	3.4522	3.9544	3.3267	2.8712	3.1304	2.1296	4.7076	6.3856	6.2764	6.1513	7.092	7.0929	6.9046	5.3352	8.2227	5.7745	5.5123	7.2473	6.4252	7.0104	7.2659	7.7416	7.5709	5.6079	7.8996	8.7932	9.4168	9.0497	9.1526	8.6208	7.5543	9.5313	9.8172	8.4756
United States of America	Arkansas	Yell		3.0338	2.6697	3.297	3.0129	2.9989	3.3476	1.7575	3.0338	4.8959	4.0796	5.0215	5.0215	5.2726	4.7077	5.0214	4.8173	4.0458	4.7029	6.2767	5.4922	6.2768	5.2158	7.2942	6.8	5.6502	6.8483	7.2233	7.5278	6.1036	7.2182	7.9968	6.9228	8.2872	8.5264	8.0748
United States of America	California	Colusa		6.5279	5.6491	5.9002	6.4651	8.1556	7.3652	8.7247	8.7875	8.5365	7.6572	8.4738	8.976	10.3569	9.5161	10.2886	9.8453	9.5436	9.0809	9.3852	9.8756	9.414	10.087	10.5654	10.7196	9.5824	10.1206	8.573	8.4343	9.7881	9.6392	13.4922	11.5667	10.7226	12.3225	13.3345
United States of America	California	Contra Costa		4.6448	5.6491	6.4076	6.1813	7.3401	5.3283	6.9045	7.3313	8.1599	8.0337	8.0972	7.5323	8.4084	10.7605	8.0835	9.7032	7.2906	9.0809	9.2483	8.0559	9.1243	9.4507	9.6592	9.1003	9.1183	9.5069	8.2509	7.4535	7.9466	9.6242	9.4682	9.1842	9.0931	7.2461	7.8412
United States of America	California	Fresno		5.0214	5.3353	5.5236	5.7119	5.9599	5.5325	6.2768	5.6491	6.2768	6.1508	7.5323	9.4154	10.4734	7.7249	8.0666	8.6437	9.4072	8.47	9.1566	10.0578	9.7831	8.9662	9.2055	9.9728	9.5585	10.3534	10.0426	10.0426	11.2847	10.6873	12.3178	10.8848	10.2709	11.2219	11.6277
United States of America	California	Glenn		5.963	5.5864	5.2725	5.8374	6.8382	6.47	7.846	7.7832	8.0343	8.1593	8.4738	8.4739	10.7586	8.8097	11.0513	10.7346	9.7835	9.4111	10.4544	10.8437	11.1573	9.7468	11.1721	12.5122	10.5639	12.0691	13.4832	13.0361	12.5076	11.0971	12.781	13.1807	12.3495	13.1037	13.9173
United States of America	California	Kings		5.6491	5.3353	5.5236	5.6491	7.2146	6.5798	7.2811	6.7521	5.6491	6.904	8.4738	8.7877	8.411	13.056	8.9417	9.3271	10.9751	9.4111	8.7195	10.1227	10.1747	9.4145	10.3886	10.5324	10.5658	10.4333	9.8633	11.1839	13.144	11.3764	11.562	11.4085	10.373	12.1396	13.067
United States of America	California	Madera		6.1513	5.2098	5.6491	5.8374	5.5835	5.4597	6.2768	6.2768	7.5322	6.904	6.5907	7.4696	7.2184	7.7834	8.7294	8.655	9.6484	9.6202	9.4537	9.707	10.3713	8.7869	8.7871	9.8724	10.1787	10.9683	11.4121	10.9841	10.7318	8.6013	10.7687	10.8983	10.1054	10.4513	11.3097
United States of America	California	Merced		6.0257	6.2768	6.2768	6.4651	6.8529	6.3511	7.4066	7.846	7.595	7.0295	6.7163	8.0345	10.1396	8.3223	7.0766	9.7346	9.5192	9.2542	9.4032	10.6547	9.1662	8.7869	8.6825	10.8338	11.0575	10.755	10.3565	12.105	10.0402	8.3879	10.8503	10.8712	10.3323	11.3042	12.2326
United States of America	California	Sacramento		7.4066	7.4694	7.9088	8.2854	9.0966	8.3147	9.4152	8.4109	8.2854	8.2848	8.7876	9.4154	8.9655	8.8571	7.9537	10.6185	10.2624	9.3263	10.628	9.8535	9.0348	9.7171	9.7285	10.5241	9.7569	10.4856	9.4782	9.3086	10.1466	8.9268	9.9628	9.8112	9.544	11.2704	12.2705
United States of America	California	San Joaquin		6.9673	7.6263	7.4694	7.5256	8.783	7.9961	9.2361	8.7248	8.9131	8.5358	9.1015	9.9176	9.9175	11.4522	8.6462	10.3713	10.0686	10.5162	10.8122	10.6389	11.2863	10.7282	10.3562	10.5761	9.9715	10.0318	10.5762	10.1441	10.8175	10.1612	10.1833	10.6869	10.0984	10.6923	11.9991
United States of America	California	Solano		7.5322	6.9045	6.8417	7.5322	8.1556	7.2927	8.5023	8.6647	8.2854	8.3036	8.7876	8.7877	10.1686	11.5657	10.253	10.1019	10.0605	10.4568	10.6318	10.7949	11.3265	10.0498	9.4147	11.0177	9.685	11.2946	10.908	11.8808	9.7492	10.6703	12.1346	11.3778	10.8945	12.3052	12.2562
United States of America	California	Stanislaus		5.6491	6.2768	6.2768	6.2566	6.9009	6.9219	6.9045	7.846	8.4737	8.7869	8.7876	9.1016	8.68	8.0375	8.5175	8.5644	8.7801	10.3763	9.8979	9.4141	8.7166	9.9375	10.0424	10.6764	6.6533	9.8828	8.3689	8.3689	10.5265	10.897	10.6683	12.0014	11.0888	11.1338	12.0482
United States of America	California	Sutter		6.779	8.3482	7.7126	8.3482	6.9009	6.7321	8.2854	7.846	8.0343	7.4061	8.1599	8.7877	11.7692	11.1858	8.1392	9.5958	8.0389	8.6871	8.5317	8.2187	11.5781	10.0683	11.2977	10.0106	9.7603	11.8504	11.3329	11.4121	10.5056	10.8496	13.1076	11.3843	10.8795	13.099	12.6962
United States of America	California	Tehama		6.4023	6.2768	6.214	6.7162	7.8419	6.3282	6.2768	6.9673	6.9045	9.4145	9.4153	8.4948	9.4153	7.7415	6.9734	8.6167	8.7801	11.5024	10.9842	10.5349	10.983	9.4145	9.5402	10.7301	8.6028	11.4739	11.5072	10.4611	13.3345	10.3565	13.2569	11.6971	10.9393	12.656	13.6953
United States of America	California	Tulare		6.9045	7.03	6.5907	6.779	6.9009	7.5901	7.1555	6.4023	6.9045	7.5316	7.7206	8.7877	9.0387	8.1519	8.8395	8.7668	11.3671	12.2344	10.9227	11.0476	10.983	10.7482	10.9156	11.1058	10.7407	11.3825	10.9841	12.1349	11.7807	10.8712	12.6032	11.6308	10.7707	12.1427	13.14
United States of America	California	Yolo		6.7162	7.5322	7.1556	7.7694	8.1556	6.8176	8.4737	8.7875	8.2854	7.9082	9.1015	9.6665	10.6434	10.8471	10.6693	11.6978	11.1991	10.2738	10.4029	10.6313	11.1424	9.9406	9.7285	10.8093	10.0824	11.2598	11.4325	11.9293	11.5743	10.9566	11.7403	11.0711	11.2124	13.7779	12.3442
United States of America	Colorado	Baca		4.472	4.6022	5.5336	5.2138	5.9246	8.0411	5.7859	5.9944	7.2425	6.3978	7.5323	7.2708	7.7795	8.7877	10.3566	10.043	8.1596	9.7514	10.6471	10.3382	9.2209	8.3953	12.074	10.2985	11.5923	11.2473	9.4955	9.668	9.1547	8.2187	10.7918	8.1884	8.5786	6.9976	6.7845
United States of America	Colorado	Boulder		6.1513	5.7747	5.9826	6.1139	5.8108	7.2725	7.5236	7.3329	7.9985	7.15	7.7779	8.1235	8.2201	9.1643	9.0385	8.4738	9.3042	9.0518	8.0813	9.219	8.8921	6.0886	9.6247	8.4017	9.2895	8.7875	8.1597	7.2182	7.6532	8.7873	10.3303	10.2409	9.2581	8.6144	9.1481
United States of America	Colorado	Cheyenne		5.2213	5.0882	6.0691	5.8747	5.9733	6.4489	6.5743	7.7494	7.4571	6.7518	7.8461	8.6962	9.1629	9.2899	8.1598	8.7877	9.3278	8.6576	9.4499	7.7088	9.3333	6.7671	9.3653	8.1212	7.4274	7.0838	5.5539	5.4049	8.3804	5.3544	4.9209	6.4424	4.8306	6.6201	5.7794
United States of America	Colorado	Crowley		5.0214	4.3938	6.4023	4.9893	2.8629	6.0414	3.3381	5.3084	6.8892	6.5132	7.5323	7.1509	7.3391	7.5323	6.5906	6.9046	7.2181	7.5321	9.2656	7.8459	8.1598	6.4338	8.2498	9.4773	8.7874	8.0343	6.1009	8.3689	3.7251	6.2767	13.3501	8.5113	4.8927	3.9539	4.1989
United States of America	Colorado	Delta		6.587	6.5257	6.3529	5.2264	5.1673	6.6255	7.3062	8.3751	8.7562	8.7145	7.9955	9.7942	9.5378	9.4742	9.4211	9.4153	9.077	9.1013	8.3689	9.5721	10.3567	8.5522	9.8863	11.2217	11.0888	11.1189	10.76	9.3104	10.9431	9.9856	10.3565	11.1049	11.9649	11.4698	12.6067
United States of America	Colorado	Kit Carson		6.3216	5.0818	6.2089	7.1309	6.8188	8.2088	6.2427	8.2704	8.0389	7.1108	8.9913	9.5957	9.5709	9.558	10.5521	9.0294	9.835	9.9675	9.6925	7.1171	10.0153	6.3732	9.8745	9.1184	9.5689	8.3186	6.239	6.5866	7.2095	8.3328	7.154	8.3964	7.6071	7.8603	6.2902
United States of America	Colorado	Larimer		6.3396	5.8357	5.8682	6.5346	6.0736	7.2377	6.001	8.6801	7.7679	7.1681	7.7197	8.2231	8.0962	8.8505	8.9757	8.6621	9.415	9.1321	9.6068	8.5659	8.8961	7.3021	9.1928	9.5154	7.8668	9.2353	8.7036	8.3308	8.4173	9.7288	8.5535	9.6015	8.6304	8.7009	7.7478
United States of America	Colorado	Mesa		6.5907	6.844	6.5979	6.076	5.597	7.0752	7.11	7.8908	8.5011	8.3796	8.513	8.2528	8.4738	8.7877	8.4703	8.9132	9.2058	8.9857	8.1267	8.6131	7.5322	8.4289	8.6085	8.0425	9.3104	9.5407	9.1012	9.2581	8.5703	8.6618	9.2785	9.9688	11.8559	8.6681	8.0761
United States of America	Colorado	Montrose		6.1513	6.5907	6.667	5.0663	5.9595	7.0614	7.3797	7.1062	8.0887	7.4428	8.5186	8.267	8.5717	8.6308	8.7874	8.5366	9.4903	8.6554	10.0427	9.3044	9.3255	8.6083	10.4617	10.4055	10.6704	9.9801	10.1568	10.1821	9.9795	9.7111	10.7448	10.4611	11.298	10.5533	11.2813
United States of America	Colorado	Morgan		6.9045	6.7407	6.7024	7.3137	6.842	8.1294	7.5815	8.9619	8.3158	8.3072	9.1064	9.1544	10.1471	10.0036	10.4194	9.1015	10.2937	10.0547	10.0427	8.0477	9.3318	7.2339	9.3143	9.6933	9.549	9.9903	9.5126	10.9426	10.125	9.9742	11.0355	11.5534	12.4206	9.5045	10.3649
United States of America	Colorado	Otero		5.5462	5.3498	6.6048	6.6002	7.296	8.5126	4.7306	6.9045	7.0999	6.8548	7.5245	7.4668	8.411	8.4772	8.913	8.16	8.7734	9.5915	10.8356	8.77	10.0603	9.3406	10.5388	9.8347	9.6243	10.3881	10.2078	10.788	7.7771	11.5072	12.5533	11.3329	14.3466	11.1748	11.7312
United States of America	Colorado	Prowers		5.7282	5.5236	7.1455	6.1013	6.507	8.2645	4.8421	8.089	7.7634	6.8255	8.1442	7.2242	8.4708	9.1016	8.913	8.8504	9.2017	7.7297	9.3453	8.5727	8.8701	7.8112	10.2629	9.2784	10.2818	9.0888	8.7632	10.0466	8.873	10.1853	8.4386	7.6543	9.0973	7.4155	8.2776
United States of America	Colorado	Pueblo		5.5359	5.457	6.8781	6.5563	7.5619	8.508	6.6444	6.646	8.1679	7.3815	7.5064	7.2327	9.2307	9.1016	10.3566	8.7877	10.6703	10.5179	10.4939	9.5848	10.8417	7.5214	10.7755	10.6563	11.7165	12.6582	10.5448	13.0554	7.106	7.8458	11.7687	10.0427	12.8462	11.77	13.4761
United States of America	Colorado	Washington		6.2835	5.4571	6.2901	7.0462	6.8453	7.6718	8.1785	9.0253	8.0387	7.9377	8.1533	7.7991	8.6244	10.2697	9.067	8.7575	9.5099	8.6015	7.5035	5.6142	7.1613	4.507	7.3127	6.96	6.1198	6.6824	4.6206	6.7498	8.3426	5.1012	6.3136	5.4828	6.9758	5.9737	4.8959
United States of America	Colorado	Weld		6.6633	6.4142	6.3919	7.0054	6.7715	7.8105	7.0783	8.4903	8.3617	7.7512	8.1883	8.8303	9.2213	9.4038	9.868	9.2084	9.8881	9.6438	9.5167	8.8385	9.4991	7.3565	8.6302	9.701	9.2022	10.3111	9.6504	10.4021	9.5227	8.2646	10.074	10.7793	10.826	9.5477	10.6118
United States of America	Colorado	Yuma		6.3491	5.8236	6.9377	8.0156	7.4133	8.0852	8.5763	9.1292	8.0719	8.1352	9.0055	9.4201	9.4229	10.8314	10.9923	9.9266	10.3409	10.5129	9.962	7.1993	10.6537	7.5856	9.356	10.4516	10.4657	10.2005	10.5173	11.5311	11.3495	11.4822	11.5722	12.1699	13.7206	11.7519	11.4385
United States of America	Delaware	Kent		5.0842	6.0257	6.214	3.7661	6.0884	6.6534	5.0814	5.6491	6.5907	4.77	7.4064	6.8978	5.1465	5.2475	4.5192	6.0886	7.1554	6.7162	7.2182	5.0492	8.3236	6.5907	8.9821	5.8203	6.6533	5.7037	10.2053	9.2209	5.0849	7.3332	9.1012	9.5164	9.5133	5.8052	6.9653
United States of America	Delaware	Sussex		3.998	5.6503	4.9592	2.7965	5.7934	6.1513	3.9544	4.218	6.3387	4.9842	6.7166	6.2769	4.3902	4.3939	4.5618	6.4465	7.2197	6.7217	7.6393	5.5478	7.6818	6.5468	9.0268	7.1699	6.3374	5.8325	10.8894	9.5142	5.6019	7.9714	9.8287	8.6187	8.7807	6.4249	8.6643
United States of America	Florida	Hamilton		3.1384	3.7661	3.4522	2.8873	3.0128	3.1384	2.2596	1.883	3.7661	3.7048	3.7661	3.8917	4.08	4.08	4.0799	5.3354	3.3894	5.0214	5.0214	4.9586	6.7827	5.7042	4.6371	5.8696	4.276	6.4023	6.2578	5.3049	8.3142	5.3448	5.6466	6.7512	7.7542	8.2015	12.681
United States of America	Florida	Holmes		2.1969	2.1969	3.1384	2.0086	2.1968	2.8246	2.8246	3.4522	3.4523	3.452	2.7618	3.0129	1.8831	3.1385	1.883	5.3479	4.2367	4.7076	4.582	3.2011	5.0214	4.6292	4.7078	4.7028	3.3666	5.0214	5.256	6.5973	3.6836	5.2764	5.9511	5.4505	4.1753	3.2046	5.5166
United States of America	Florida	Jackson		2.3852	2.3224	3.3267	1.3809	3.4522	3.7661	4.0799	5.3981	5.0215	4.3934	5.0215	4.7705	3.1384	4.3939	3.766	5.3354	4.3634	4.8959	5.1469	4.2679	5.7655	5.3377	5.5326	5.7801	4.6205	7.1112	5.9841	6.1575	6.4616	5.3143	6.1456	5.946	6.5253	7.3877	8.3958
United States of America	Florida	Madison		2.5107	2.8873	3.515	1.883	3.2011	3.1384	2.1341	2.1969	3.6406	4.8937	3.7661	3.3895	2.5108	3.7662	4.0799	3.4523	3.4522	4.7076	4.5192	3.2639	4.3153	4.7774	4.5486	4.2111	3.6379	5.405	4.4092	4.5073	4.483	5.0535	5.2263	5.946	2.8929	5.8083	5.7518
United States of America	Florida	Suwannee		2.7618	2.3852	3.2639	1.3809	2.5734	2.5107	2.0713	2.5107	3.1384	3.7024	3.264	3.6406	4.3938	4.7077	3.4522	4.08	4.2681	3.7033	4.9586	3.6405	4.146	6.2051	5.5821	4.8071	3.8974	5.8921	4.887	5.484	6.6241	5.0235	5.1174	5.1954	4.6644	8.1728	8.8912
United States of America	Florida	Walton		1.9449	2.448	3.4522	2.2597	4.0217	4.0799	3.7661	3.7661	3.7661	3.7658	3.1384	3.0757	4.08	4.08	2.5107	4.08	4.3937	4.2682	5.5863	4.0171	5.2764	5.3005	4.8285	4.9641	3.4074	5.147	4.1224	6.4653	3.3039	5.6918	5.4361	4.2117	3.6981	3.8048	5.7905
United States of America	Florida	Washington		2.2618	2.1341	3.7661	1.7575	3.2639	3.4523	3.6405	4.7704	4.3938	4.0796	4.08	3.6406	3.4523	4.089	3.1384	5.3354	5.0213	5.0842	5.3352	3.2011	5.5794	4.943	5.2099	5.225	3.766	5.5594	4.4444	6.1575	5.6097	5.005	5.9911	7.4325	6.1258	5.7687	5.9585
United States of America	Georgia	Appling		3.9683	4.024	3.9973	1.5666	3.1242	4.1373	1.4689	2.2518	5.1349	4.2751	5.6232	4.8422	1.8803	5.2825	2.8524	5.1997	1.5369	5.7116	6.2879	3.7	6.3793	5.3077	4.4763	5.0544	1.2896	2.5107	2.6111	4.8121	5.0241	5.649	4.6447	6.3551	4.8921	4.5451	4.9752
United States of America	Georgia	Atkinson		4.1543	3.343	3.4439	1.3746	3.1857	3.2962	2.7028	2.9284	5.2778	5.508	5.468	4.0957	3.2849	5.6769	4.8703	5.4334	4.2323	5.7982	5.454	4.8624	7.0281	5.6987	4.0173	5.6619	4.304	5.0214	5.2455	8.4735	5.9234	7.7113	6.5181	8.0631	5.5944	7.3458	7.7906
United States of America	Georgia	Bacon		3.8131	3.9002	2.8904	1.0653	3.0628	2.7296	1.9388	1.5323	4.7222	4.402	4.5985	4.0961	2.5264	4.9023	3.3706	4.8039	1.6496	4.3589	4.5078	4.0213	6.0285	4.2471	5.0554	5.0384	2.4061	3.7661	3.4522	6.6219	5.1154	5.2044	7.1554	5.9075	3.8143	6.5571	6.9542
United States of America	Georgia	Baker		3.2241	3.7145	4.3048	1.1906	4.2881	5.8153	4.2302	4.5821	6.7542	6.9289	7.4669	8.4066	7.5555	6.6598	7.3926	7.344	8.3935	7.3419	8.3371	7.9886	9.0386	7.1801	9.7342	9.2341	8.3839	10.6705	11.4863	10.6703	8.69	10.0427	9.2973	9.7288	11.0402	10.9951	10.4761
United States of America	Georgia	Baldwin		2.5735	2.972	2.7675	0.9415	1.8391	2.0662	1.175	1.6383	3.1695	1.7852	3.5124	3.2547	1.2554	2.3176	2.8245	3.4174	1.9727	2.5107	5.0214	2.6299	4.2768	3.7412	3.5236	3.8025	4.1332	3.8401	3.5747	5.2629	3.6139	5.753	4.6575	5.3269	3.3566	3.8517	4.0849
United States of America	Georgia	Banks		2.6049	3.4039	2.5846	1.883	2.4509	1.614	2.0598	2.2848	4.4595	4.4782	4.042	4.4495	1.5309	2.7723	3.3946	6.6335	5.0213	4.603	4.1845	2.3971	3.8982	3.41	3.2116	3.4659	3.7673	3.5002	5.2376	7.711	5.2949	8.4291	6.8241	7.601	4.7896	5.496	5.8288
United States of America	Georgia	Bartow		3.4081	3.4664	3.7519	1.1249	2.0208	4.5975	1.645	3.8498	3.7008	2.8419	8.0411	6.9546	4.0015	4.1656	1.9615	5.8489	6.1372	5.3353	6.6298	2.5926	7.8609	6.376	4.5508	7.1959	6.4613	5.963	6.3505	7.1733	7.7616	8.2045	7.1356	8.0341	4.8958	7.5627	8.0206
United States of America	Georgia	Ben Hill		3.6831	3.962	3.7514	1.8798	3.4919	4.3947	1.8812	2.7082	5.0602	4.4297	6.1688	5.5816	2.8754	5.2837	4.7719	6.3048	4.5401	7.2183	6.4142	3.9884	7.7684	5.9916	6.6569	8.0718	3.7242	6.2768	7.6461	9.1012	7.3579	9.0942	7.9086	8.2453	6.4022	8.2415	8.7405
United States of America	Georgia	Berrien		4.0302	3.343	3.9358	1.3747	2.9098	3.3567	2.7026	2.3617	5.1256	4.7495	5.4794	4.7182	3.1056	4.7525	2.5351	6.0139	3.698	5.7294	5.2515	4.2938	5.6133	5.8887	5.3655	5.3773	3.7033	5.3353	5.9329	6.7474	4.7961	7.5948	6.9043	7.3192	5.3352	6.8222	7.2353
United States of America	Georgia	Bibb		3.0398	3.403	3.5067	0.7672	1.4689	3.251	0.8861	2.4417	3.6952	3.7153	3.9583	3.8308	1.9727	4.5805	3.3798	4.0351	3.4522	6.0257	5.649	2.3914	3.8889	3.4019	3.204	3.4576	3.7583	3.4918	3.6452	5.3666	3.6851	5.8664	4.7493	6.4391	4.0574	4.6559	4.9378
United States of America	Georgia	Bleckley		3.5962	3.5905	3.6897	0.7514	2.144	4.2106	1.7628	2.7213	5.1794	3.0426	5.427	4.4566	4.3938	5.1357	4.3462	6.5995	4.3399	6.9672	6.7848	3.6145	7.0186	3.8144	4.9943	5.9088	6.3944	6.9045	7.7602	8.4735	5.8223	8.1597	9.2168	8.6732	7.4065	9.3681	9.9353
United States of America	Georgia	Brooks		3.7043	3.5907	4.6122	2.2509	4.1656	3.8752	3.6426	3.9367	5.0347	5.6351	5.1103	4.6193	3.003	4.9325	2.9356	5.2233	3.5596	4.7076	5.5392	3.9779	5.8162	5.8361	5.9213	6.9064	3.402	6.2768	7.0583	7.7935	5.8097	6.5207	5.1469	7.9907	6.5277	6.4068	8.689
United States of America	Georgia	Bulloch		3.9073	3.7764	4.3048	2.3185	2.818	3.4909	2.115	3.3602	5.5765	3.6213	4.6788	4.2354	2.726	5.4752	2.2309	5.8863	2.6423	6.1555	6.6488	3.3297	6.6616	5.0553	3.7662	5.5091	2.4959	3.5778	4.2755	5.5683	5.3617	6.2767	6.8394	7.6479	5.9001	5.0803	5.7145
United States of America	Georgia	Burke		2.9569	3.7763	5.0427	0.8145	2.3584	4.9155	2.8202	3.4224	5.4169	4.8718	4.9207	5.3864	3.5569	5.1531	3.4784	6.8893	3.4221	6.1576	5.192	2.5107	4.9168	4.3684	5.7748	6.2827	3.9418	4.7076	6.1402	7.0151	6.5713	8.6618	7.973	7.9679	8.2852	8.6844	12.5661
United States of America	Georgia	Calhoun		3.8752	3.8381	4.5507	1.3787	4.3492	4.0296	4.1715	3.7397	5.7055	4.8053	5.6833	8.0776	4.5541	5.6134	5.1097	7.0301	6.3951	8.6147	8.4457	6.5209	6.755	8.5873	8.4498	8.9371	7.863	9.729	9.2304	9.9139	8.6074	10.9782	11.1615	10.1652	11.5457	10.0918	11.487
United States of America	Georgia	Candler		3.5343	2.786	3.5053	1.3157	1.8376	3.7481	1.5861	2.8981	5.0082	2.9673	2.9517	3.4673	2.0133	4.7004	2.375	4.9318	2.4553	4.9845	5.4921	3.8321	6.5504	4.885	3.7662	4.517	6.9044	5.3353	4.4329	8.104	5.5648	7.4774	6.8416	6.7649	5.0759	5.7046	6.05
United States of America	Georgia	Charlton		3.1572	3.0338	3.1384	2.0683	2.5707	3.7054	2.4073	1.3472	3.1214	4.1835	3.7514	3.5357	3.3036	3.3964	3.1384	3.7091	2.7199	4.3937	3.4871	3.3182	5.3962	4.7204	4.4458	4.7977	2.1968	4.8453	3.5607	5.2422	3.5997	5.7304	4.6392	4.1293	2.602	2.9858	3.1666
United States of America	Georgia	Chattooga		2.9758	4.1486	4.6747	1.0614	2.3275	4.5882	1.643	3.402	5.33	2.6408	4.247	5.2431	3.1384	3.4299	4.5681	4.4145	4.0014	5.4779	6.6428	3.4237	6.3186	5.3112	4.9039	4.5768	3.1802	4.3938	3.8445	6.8147	4.0626	5.9628	6.2767	7.2809	3.9137	4.9516	6.1219
United States of America	Georgia	Clay		2.6041	2.9716	3.5051	1.7541	3.0629	3.4273	3.114	3.5533	4.3134	4.9935	5.9924	4.3295	3.4314	5.5066	5.2245	6.8227	4.8501	6.3552	6.4598	3.0645	6.2768	5.8285	4.8001	6.7761	5.4817	6.8432	6.6365	10.4013	6.7091	10.6804	8.6467	7.2182	8.2672	9.4866	9.4529
United States of America	Georgia	Clinch		3.1632	3.4654	3.7522	1.5094	3.491	3.9011	2.645	2.7087	4.6497	3.6099	4.724	4.2934	3.4523	5.1145	1.9313	3.8627	3.0337	4.2144	3.8358	4.3454	5.5445	4.4357	4.3154	4.8697	1.883	3.7661	3.3475	5.6268	3.8637	6.1508	4.7075	5.7347	3.6136	4.1465	4.3976
United States of America	Georgia	Coffee		3.559	3.5907	3.3824	1.1863	2.6341	3.0547	2.7027	2.7715	5.0528	4.1165	4.7054	3.7279	2.7536	4.2432	4.1122	5.0982	3.6519	5.5268	5.649	4.0368	6.4255	5.3051	4.4897	5.3528	4.1426	5.963	7.0657	8.4735	7.9528	7.8313	7.4535	7.9419	6.9043	6.7556	7.9362
United States of America	Georgia	Colquitt		3.4989	2.662	3.9974	1.5664	3.6143	4.4195	2.3501	2.7078	4.8036	4.5899	4.7609	4.2438	3.8212	4.998	3.4208	5.4923	3.5965	5.3312	5.9026	4.7256	5.6343	5.5969	4.9337	6.6924	6.057	6.2768	6.1197	8.7303	6.5025	7.0299	7.9504	7.5981	7.5712	7.5955	10.8934
United States of America	Georgia	Cook		3.8441	3.343	3.7514	1.7547	3.1855	3.9644	2.6437	3.149	5.2962	5.065	5.7613	4.4784	4.4856	5.4579	2.6263	5.7198	4.3454	5.7586	5.0623	2.7543	5.3647	5.7779	4.6477	5.5388	2.6781	4.3938	5.105	5.8283	4.5302	6.2767	5.6882	6.3185	5.2145	6.8398	8.1925
United States of America	Georgia	Crisp		3.038	3.3431	3.3824	0.9352	3.553	4.4572	2.5849	2.7085	4.8549	3.5462	3.7434	4.6883	3.7661	4.1705	2.5874	4.5415	2.2317	5.9296	5.4656	3.5987	5.7779	5.2629	4.8268	7.1202	3.766	4.7076	3.9543	6.0674	4.8862	6.512	6.8416	6.5905	6.187	10.0152	12.2161
United States of America	Georgia	Decatur		3.5776	4.3335	4.7968	2.1843	4.962	5.9467	3.7014	3.802	5.9522	6.3341	5.5924	7.0917	4.7962	6.2416	5.9405	6.9008	8.4735	7.4694	7.4707	7.6547	8.2191	7.2184	7.2154	7.4777	6.8542	8.1598	7.9783	10.0426	8.8858	8.7873	8.7273	8.7873	8.1597	10.606	9.7337
United States of America	Georgia	Dodge		2.9142	2.6621	2.7674	0.6265	1.9603	3.2357	1.5275	2.1647	5.1202	3.7808	5.3561	4.8732	4.4032	5.2403	4.6307	5.8915	4.5331	6.4429	5.7617	4.197	6.5135	5.3917	4.5583	5.5546	5.8803	6.5906	5.9463	6.8305	6.3739	7.7113	5.8164	7.532	4.5044	7.4236	7.7199
United States of America	Georgia	Dooly		3.2551	3.2193	3.3823	0.8142	2.818	4.4197	2.1741	2.3619	5.725	4.4321	3.9431	5.1944	2.85	5.5484	3.98	6.0007	2.8454	5.3638	5.2306	3.1384	4.8959	4.0615	5.1561	7.7829	1.883	3.4522	3.766	8.0341	8.9907	7.6497	8.8839	9.7637	8.7785	10.0733	10.6832
United States of America	Georgia	Dougherty		3.5031	3.5904	3.7512	0.7523	3.7064	5.3621	2.9374	3.553	5.5368	6.9897	7.1327	8.9679	8.3069	8.604	7.5321	7.5723	7.8458	7.6635	9.4151	5.126	6.624	7.269	5.8183	7.1178	9.5545	9.1014	10.8496	10.3565	10.2983	10.0997	11.0955	9.8525	11.7239	13.3043	10.1918
United States of America	Georgia	Early		3.4102	3.2811	4.3048	1.7545	4.1657	4.9394	3.1726	4.8313	5.9136	6.4903	5.7004	7.6755	5.3402	6.2238	5.6262	7.2212	6.4321	7.4981	7.5146	6.0257	8.0293	6.9046	8.6999	8.3387	7.6576	8.4737	9.1736	10.1054	7.3518	9.3489	9.0358	9.0355	8.2275	10.78	10.7878
United States of America	Georgia	Emanuel		3.2672	3.343	3.6898	0.6313	2.4503	4.0683	1.5276	2.2502	5.4535	3.3098	3.6752	3.6073	2.3852	4.733	2.5944	6.0909	2.4514	5.8217	6.1512	3.1472	5.9002	4.1453	4.0801	5.3035	2.2596	5.6491	3.3951	6.8225	5.13	6.9043	4.8849	6.5769	5.835	5.3556	4.9628
United States of America	Georgia	Evans		3.4844	3.2811	3.8744	2.1931	2.3892	3.7693	2.2934	1.8139	4.4671	3.4514	4.1062	3.2562	1.745	5.2308	2.3042	5.1877	1.7668	5.6259	5.0214	2.7573	6.0153	5.0717	5.2906	5.391	4.0799	3.1384	5.3875	3.766	4.3938	6.6297	6.9436	7.9635	4.3309	3.3027	3.5027
United States of America	Georgia	Floyd		3.4113	3.591	3.6286	1.2554	2.6334	4.2714	2.6415	4.5612	5.2763	3.9644	6.0096	7.5637	4.2286	4.8081	3.8982	5.0546	5.3665	6.3814	6.7881	3.2579	5.6259	6.1756	6.2365	5.8002	4.1084	5.0214	3.3685	7.9086	8.3237	8.017	7.4659	9.3552	4.7075	3.471	4.7527
United States of America	Georgia	Franklin		2.7893	3.7762	3.074	0.5021	1.8973	3.1019	1.8211	2.8481	4.4224	1.5147	5.74	6.1723	3.1384	2.2754	3.2748	3.1384	4.3937	6.2768	5.649	3.314	5.3892	4.7144	4.4401	4.7916	4.7075	4.839	7.8404	11.543	7.9263	12.618	10.2153	10.1241	6.3795	7.3204	7.7636
United States of America	Georgia	Gilmer		3.4088	3.5246	3.4446	3.1384	3.6749	3.2357	2.6452	4.2107	4.7013	4.5321	4.5117	5.0936	3.9397	3.911	5.4076	4.0974	5.706	3.2639	3.243	4.8819	5.6491	4.1248	5.3982	4.1085	5.9629	4.3938	5.6998	10.1996	5.7622	9.173	7.4263	8.2896	5.2235	5.9939	6.3569
United States of America	Georgia	Gordon		3.0992	3.5892	3.566	1.0652	3.0014	4.2012	2.7015	4.878	7.0169	5.9457	6.6429	6.8761	6.0344	6.1798	5.5131	6.0049	6.8233	6.0815	7.4484	4.4774	8.4566	6.8373	6.7792	6.3687	5.1051	6.9045	6.2767	8.0872	6.4226	6.2244	10.1054	8.5561	5.2754	3.3627	3.5663
United States of America	Georgia	Grady		3.5032	3.2811	4.4893	1.3787	3.6755	4.8094	2.9376	4.0202	5.6486	6.0538	5.3235	6.5336	3.5427	5.2203	3.0487	5.9616	4.5028	5.9141	5.8265	5.4456	6.6098	6.6433	6.5097	7.4152	3.5729	5.6491	4.2024	8.3431	5.8751	8.2765	7.5976	8.6673	5.8373	3.898	6.3886
United States of America	Georgia	Gwinnett		2.7908	3.4645	3.5064	1.3852	1.9007	2.8394	1.36	2.254	2.8333	2.048	2.5915	3.0264	1.2031	1.7785	1.0594	2.4098	2.5107	4.3937	1.9863	1.714	2.7873	2.4383	2.2964	2.4782	2.6937	2.5027	2.4941	3.6719	2.5214	4.0138	3.2496	7.8568	4.9508	5.681	6.0249
United States of America	Georgia	Habersham		3.7242	3.7817	3.3162	1.883	4.2878	3.8763	2.4123	2.7527	4.9206	4.058	5.6739	3.8983	4.0959	4.3939	3.5987	4.3938	5.0213	5.8026	4.7062	4.0609	6.6039	5.7769	5.4408	5.8715	6.3822	5.9297	7.5236	11.0766	7.606	12.1081	9.8026	6.776	4.2697	4.8995	5.1962
United States of America	Georgia	Hall		3.5343	3.8982	3.3814	1.883	2.4524	4.842	2.3507	3.6113	4.2527	4.5353	5.6145	4.8284	2.8993	4.0352	2.2299	6.1342	4.289	4.1845	5.4398	1.5692	5.2307	4.2369	5.6493	5.2221	2.5107	2.8246	3.1383	6.223	4.2732	6.8025	5.5072	8.7873	6.2767	6.2248	6.6017
United States of America	Georgia	Houston		3.4722	4.2713	4.7969	0.6277	2.4508	2.7859	1.9972	3.0308	6.6192	3.2585	5.2437	5.4026	3.4193	4.7331	4.725	6.2045	3.1739	6.1871	7.2298	2.8816	8.254	5.2569	4.1114	6.1372	2.0676	7.7832	8.2942	10.9841	5.95	8.1597	8.5127	8.5363	5.4778	9.595	10.176
United States of America	Georgia	Irwin		3.584	3.3431	3.4439	1.4411	3.6755	4.0063	1.9976	2.173	4.9074	4.4953	4.8277	3.2781	2.5317	4.9494	4.3138	5.9872	4.1217	7.1421	5.7755	4.1182	6.6377	5.7071	5.2274	6.7664	3.897	6.5906	5.9063	7.5948	6.4367	8.2797	8.2852	6.5088	5.2617	8.0887	7.5902
United States of America	Georgia	Jeff Davis		3.6864	3.5906	4.3048	1.692	3.1857	2.9089	2.3503	3.0232	6.0551	4.4933	5.6129	6.5531	3.7091	5.1973	3.5917	5.6236	2.5963	5.953	5.5706	3.7084	5.8354	4.83	4.4605	5.3215	7.2182	4.7076	3.766	8.7176	5.351	8.4069	6.6951	8.4551	5.7118	7.9611	7.6632
United States of America	Georgia	Jefferson		3.9269	2.724	4.5509	0.9402	2.144	4.2014	2.1151	3.2986	6.2661	4.3102	6.0194	6.7414	5.9063	7.2228	5.2456	6.8552	5.3392	8.0657	7.5856	6.543	9.1143	7.5176	8.7717	8.3634	7.9885	9.9173	11.9024	12.1197	9.9109	9.2581	10.4176	9.5301	9.1012	9.7795	10.6826
United States of America	Georgia	Jenkins		3.3443	3.7144	3.9973	0.8774	1.6539	4.1975	1.88	2.5589	5.6671	4.2475	4.3127	5.2401	3.7595	5.8339	2.9436	5.9676	2.4894	5.9127	6.7039	3.6296	6.7291	3.1384	4.3939	5.4999	3.1384	4.9587	5.111	8.4919	5.9753	8.2738	5.3352	8.5363	7.0837	7.3417	9.5404
United States of America	Georgia	Johnson		2.6661	2.662	3.0749	0.6277	2.3892	2.2028	0.9402	1.3606	4.2549	1.9976	3.3312	4.7953	2.5108	3.6213	1.883	4.9378	4.9643	5.9814	6.0326	4.5649	6.1199	4.5193	5.4401	4.7632	5.5235	3.4522	6.4022	5.9628	5.254	6.9043	4.7703	4.8819	4.1583	10.0286	10.6358
United States of America	Georgia	Lanier		3.9061	3.838	3.5668	1.3784	2.6954	2.8464	3.1729	2.8967	4.8204	4.8127	5.1772	4.7705	3.1489	4.5129	2.1446	5.582	2.7572	5.0785	4.9586	3.9622	5.1051	5.7388	4.4358	5.8088	2.5944	3.4522	3.6614	7.532	5.3812	6.1197	5.4398	5.8283	5.2007	6.4077	5.9868
United States of America	Georgia	Laurens		3.0183	3.4668	3.1979	0.5639	2.1441	3.8996	1.5864	2.166	4.2786	2.736	2.6486	3.0714	2.3396	3.6825	1.9549	5.4549	2.1503	5.6254	4.9995	2.6959	5.5784	4.6258	5.2491	5.3374	3.562	5.6491	5.4177	7.0089	5.7766	6.6416	5.649	6.2951	4.8644	6.2883	8.5777
United States of America	Georgia	Lee		4.0551	3.5906	3.6899	0.7519	3.3692	4.8475	3.4665	3.1476	6.0088	6.0524	5.9188	5.4718	4.5179	6.1424	5.5002	6.9641	6.1754	7.4568	7.1387	5.0528	6.8186	5.5579	6.9884	8.0802	9.1326	8.4109	8.2804	10.1019	7.8866	9.415	10.3613	7.7831	8.2852	9.5744	10.1541
United States of America	Georgia	Lowndes		3.5961	3.6525	3.1364	1.3117	3.2467	2.9688	2.4676	2.7081	4.0243	4.7485	4.3678	3.5299	3.0476	4.3311	2.6881	4.2173	3.2101	4.5852	4.3937	3.1204	4.8725	4.5674	4.2174	4.7758	3.0442	3.1384	2.6818	5.4049	5.7529	5.6938	4.561	4.7598	6.0856	6.5794	8.0175
United States of America	Georgia	Macon		3.7202	3.7145	3.9359	1.8799	2.4506	3.6947	1.7625	3.5734	6.9467	3.743	4.5122	6.245	4.3289	5.8958	4.0041	6.375	3.3423	6.4951	5.5639	5.4482	8.4451	6.301	6.7433	6.7674	3.766	5.6491	5.918	7.532	8.815	7.4692	8.7176	9.2333	7.2723	8.7809	9.0946
United States of America	Georgia	Marion		3.2865	2.6618	2.7673	0.9403	2.0215	2.9276	3.7014	1.5818	3.678	3.9967	4.0707	4.4252	3.0619	4.4723	2.7199	4.3692	2.1968	3.7661	3.9109	3.0813	5.3004	3.3895	4.5304	4.6385	2.2824	6.9045	4.4983	4.3937	2.799	8.3689	6.6951	7.6797	3.8706	4.7098	6.9321
United States of America	Georgia	Miller		3.1001	3.5288	4.6123	3.321	4.2882	6.1093	3.8777	4.8302	6.3495	6.5249	7.0554	8.1926	5.8704	5.5551	7.0904	7.2667	7.8086	8.1411	8.1597	5.7109	7.9827	8.7393	9.3934	7.7928	7.8432	8.4109	9.23	9.9729	8.7553	9.2267	9.4778	9.2229	8.5363	11.0089	12.6652
United States of America	Georgia	Mitchell		3.1931	3.6525	4.6738	1.8798	4.717	5.9466	4.4064	4.4566	6.16	6.6162	6.0219	7.1295	4.9211	6.3397	5.398	7.5323	6.5947	7.1565	7.4719	7.5821	8.3496	8.3692	9.768	8.6087	9.0385	8.1598	11.49	11.1431	8.6405	9.2895	11.0516	9.8056	10.1211	9.593	7.2472
United States of America	Georgia	Montgomery		4.0062	2.7241	3.8128	0.6265	1.6542	3.2413	1.4102	1.4535	4.5551	2.859	4.5922	4.2465	0.8285	3.6304	1.7812	4.2748	1.8579	5.4482	4.6627	1.8598	3.9357	3.5868	3.7662	3.9695	1.3338	1.5692	3.2639	5.0213	8.0316	6.2767	6.2767	6.7474	7.2182	7.1084	7.5388
United States of America	Georgia	Murray		3.4102	3.1585	3.3822	4.1333	3.9192	4.3937	2.3499	5.0072	4.9337	4.2937	5.1638	7.484	4.3505	3.0488	3.5777	4.8218	4.9222	5.6491	5.8142	5.7598	10.006	6.0676	6.3398	5.7667	1.9727	6.2768	5.111	8.3689	7.0406	11.208	9.1012	8.0858	4.8252	6.5421	6.9383
United States of America	Georgia	Peach		4.2171	3.5282	4.6737	0.564	1.5922	2.7169	1.0592	1.638	4.9304	3.1962	4.8627	2.9733	5.9282	6.4475	4.3454	5.932	4.2795	5.2725	6.7475	3.5568	5.6491	4.2055	3.7662	5.6029	4.4834	5.6583	4.629	6.7331	4.6234	6.2284	5.3352	7.7412	6.2767	5.3446	5.6682
United States of America	Georgia	Pierce		4.2163	3.962	3.7513	0.6892	4.227	3.3584	1.9976	2.7209	4.9627	4.9723	4.8348	4.3754	2.986	4.9588	2.7081	5.6492	2.9731	5.7404	6.5022	5.1609	7.0735	7.1684	5.5656	5.6839	7.3038	6.2768	7.2248	7.4722	6.3961	6.6388	7.2126	6.7928	6.7662	8.8503	9.3862
United States of America	Georgia	Polk		3.0354	3.3433	3.6927	0.816	2.1405	3.7423	1.36	3.668	2.8967	3.1745	5.1556	6.1921	3.002	3.9455	3.3737	5.3354	4.6627	4.3937	6.5905	3.5867	6.6534	6.2769	4.7934	5.8566	4.7075	5.963	6.13	9.0248	6.1971	7.532	7.3527	7.532	3.9055	5.8246	4.884
United States of America	Georgia	Pulaski		3.5339	4.2717	4.3047	1.2534	2.7566	4.8096	2.6441	2.2262	4.8205	3.5345	5.3041	3.9887	3.2547	5.0215	2.1969	6.4246	5.2781	7.1898	6.7213	5.9629	6.3186	3.4971	3.4765	7.0523	5.1469	5.7747	7.532	11.2832	7.7479	7.8807	9.0227	8.0028	8.3098	9.5354	9.6012
United States of America	Georgia	Randolph		3.4103	4.1477	4.4277	1.1278	3.3694	3.7045	3.8187	4.6125	5.5528	6.6135	6.5008	7.4216	5.691	6.4503	5.6212	7.7284	5.9419	7.2487	7.0589	5.4949	8.3392	8.0235	8.8815	6.6152	6.472	8.7875	7.6497	8.8444	8.4457	10.4222	11.0944	10.2579	10.9841	10.7245	12.5707
United States of America	Georgia	Schley		3.4104	3.5904	3.1363	0.7516	1.7771	2.7387	2.174	2.5635	4.7468	2.7321	4.3217	3.3841	3.0129	5.0673	1.2647	5.207	2.5107	5.0214	4.786	3.2349	4.5193	2.5107	4.1978	4.4829	2.4758	2.1969	2.9291	5.282	3.627	7.0299	5.7061	7.1136	4.1844	3.576	3.7925
United States of America	Georgia	Screven		3.3978	3.6526	3.9973	1.1863	2.0828	4.4552	2.1151	3.515	6.4018	4.4327	5.3045	6.1693	3.3042	6.4563	3.2275	6.4849	4.0798	5.9999	6.9954	3.228	6.3949	4.6232	5.7748	5.8601	4.9063	5.3353	4.7915	7.1056	6.2823	7.0299	6.6533	7.2074	6.7788	6.1001	6.7839
United States of America	Georgia	Seminole		3.4102	3.7144	5.0427	3.4465	4.9621	6.14	4.8766	5.7337	7.3208	6.5866	6.9526	8.8258	6.6171	7.5009	7.8823	7.7211	8.7873	7.6175	8.5294	7.9119	9.021	9.1056	7.8504	8.036	10.2335	10.6705	10.8586	11.563	8.8314	9.2895	10.4282	9.694	11.4773	11.5489	13.3402
United States of America	Georgia	Stewart		2.4805	2.7856	3.1975	1.1268	2.7562	3.3143	2.1747	3.8013	5.5258	5.3065	4.5625	6.6181	5.5296	7.1139	5.7471	4.9169	5.2669	7.2468	5.3352	2.4061	6.8652	3.7661	3.7244	5.1455	2.5107	3.7661	3.9453	7.532	4.6975	5.9105	6.2767	7.1136	6.2767	4.2991	4.5594
United States of America	Georgia	Sumter		3.9682	3.6527	4.1204	2.193	3.6755	4.1596	4.2301	4.8303	7.3029	6.4903	6.3198	6.8357	3.7805	6.0935	5.518	7.3709	5.9012	7.3269	6.9044	3.2372	7.3155	6.1723	7.0531	6.1613	6.0005	5.6491	5.3979	9.1639	6.6218	7.3428	9.2895	9.4387	6.9043	8.7462	9.2758
United States of America	Georgia	Tattnall		3.5962	3.9001	3.9358	1.6918	2.2667	4.0068	1.2339	2.1579	4.5905	2.7872	3.7554	3.4904	1.362	4.3536	2.1536	4.6449	1.4362	5.6016	5.649	1.7949	5.0912	4.8521	4.034	5.9463	5.4697	4.3938	5.649	6.0742	6.3754	5.635	5.7745	8.3443	7.0612	7.5359	10.6608
United States of America	Georgia	Taylor		2.976	3.3427	3.3212	1.8188	1.8374	2.3413	1.7637	2.1819	4.2622	3.3617	2.3934	3.2592	2.3713	3.8499	1.6374	5.1692	3.1383	5.794	5.0214	3.0243	4.4834	2.5107	4.6031	4.4548	4.3937	3.1384	2.8245	6.5905	5.6016	6.856	5.9343	6.725	4.3937	3.1507	3.3415
United States of America	Georgia	Telfair		2.6661	2.7241	3.0134	1.1233	2.2668	3.4273	2.2916	2.3299	5.5934	3.7043	5.8185	5.1485	3.9176	5.6492	4.6593	5.5854	4.1383	5.2437	5.7855	5.8693	6.8417	4.334	5.9952	6.1346	5.5235	6.9045	6.4478	8.8919	7.4275	7.532	5.6938	6.7649	6.7902	6.3587	6.7437
United States of America	Georgia	Terrell		3.5962	3.9002	4.3048	1.1905	2.4504	3.2496	3.0553	4.0202	6.095	6.0219	5.2904	5.5892	4.3248	5.9299	4.8959	6.0063	6.4062	7.6455	6.9857	5.4839	7.8983	5.8092	7.3114	6.9248	6.0974	6.9045	8.9129	9.944	7.9515	9.7251	10.4164	9.7498	8.7233	9.2822	9.8442
United States of America	Georgia	Thomas		3.8131	2.5382	4.7968	1.1278	4.0737	4.1595	3.4664	4.4871	4.9622	5.4296	4.2353	4.5096	3.5151	4.9387	2.7389	5.6492	3.5239	5.9384	5.7758	3.659	4.9092	4.5193	5.1723	6.1906	2.2512	5.0214	4.1605	7.0194	5.2988	6.7753	6.9043	7.1068	5.7972	3.717	5.9337
United States of America	Georgia	Tift		3.9682	3.4049	4.3047	2.0678	3.7981	4.2894	2.3502	2.5823	5.808	4.6221	5.2722	4.7783	4.4984	4.6857	4.3766	6.9638	4.149	6.645	6.091	3.2973	6.5213	4.9631	4.0247	6.8292	5.0214	6.0257	8.877	8.042	6.8977	9.415	8.5084	8.3166	5.5235	8.3508	7.4398
United States of America	Georgia	Toombs		4.0302	3.2191	4.4278	1.0026	2.2667	3.9645	1.2341	2.3767	4.8148	2.1853	4.5619	2.9759	1.8438	4.8043	2.5013	5.1011	1.8289	5.9844	5.3701	2.2817	5.3999	4.2068	4.0333	4.625	2.5891	5.0214	5.7835	9.415	6.594	6.9043	8.5781	8.4165	7.2809	8.0587	10.3457
United States of America	Georgia	Treutlen		3.2119	2.7856	2.8905	1.1298	1.9603	2.5994	0.7636	1.0207	3.7682	1.691	2.5655	3.273	1.2554	4.1585	1.6422	4.5052	1.5692	4.4834	5.0214	1.2554	3.6615	3.1384	3.7662	2.534	8.9443	2.5591	4.1778	6.1508	4.2236	6.5556	5.4433	7.516	4.736	5.4346	5.7636
United States of America	Georgia	Turner		3.3171	3.8382	3.9357	1.3157	2.9895	5.0434	2.6438	2.7085	5.3297	4.4	5.2534	3.7749	2.4783	5.3574	4.2583	5.3466	3.6265	6.8708	5.546	3.9931	6.5217	4.3938	5.5947	5.9415	4.9209	7.5322	6.5181	10.8586	7.1555	9.2723	8.3308	8.3769	9.3294	9.3479	10.7875
United States of America	Georgia	Twiggs		3.1002	3.6527	3.628	0.5006	1.9602	4.4683	1.7035	2.2274	5.0576	2.2748	5.3224	3.9119	1.8831	3.4785	3.7033	6.0772	4.0798	4.9318	5.4921	2.1341	5.3067	3.7661	3.4524	4.0684	5.0214	4.1087	7.512	11.0595	7.5943	7.6715	9.7874	12.8842	8.1187	9.3161	8.245
United States of America	Georgia	Union		4.0304	4.953	3.8751	3.8876	4.2254	5.1738	3.8175	3.8627	5.4708	5.2963	5.7595	5.9108	2.7723	4.6853	4.7076	4.6292	5.1662	5.2307	5.398	4.0171	5.4698	4.7425	5.3982	4.3399	4.1845	5.3353	5.38	8.5766	5.8893	6.2767	6.5905	9.6305	6.686	6.9635	7.3851
United States of America	Georgia	Ware		4.0303	3.9622	3.7515	2.3806	3.6146	3.7695	2.879	2.5958	4.4436	4.5286	4.0196	3.5674	2.3758	5.1542	2.8141	4.9066	2.0482	5.6732	6.0232	4.678	5.6605	5.279	4.2914	4.8059	2.0922	2.1969	3.7291	5.458	3.789	4.8892	5.3761	5.7885	4.4285	4.6013	4.5014
United States of America	Georgia	Washington		3.4101	3.1574	3.5054	0.5008	1.8991	2.2096	1.4686	2.0714	5.1386	2.1529	4.81	4.8178	4.1846	4.7239	3.7962	5.5248	3.3894	5.4444	6.5335	3.1384	5.4922	5.0215	5.1471	6.0847	6.873	3.1384	7.7412	10.1282	7.0504	7.589	7.9714	7.532	4.9865	6.1095	6.4794
United States of America	Georgia	Wheeler		3.7201	2.6001	3.6898	0.6263	2.8182	3.1194	1.5273	2.2578	5.7191	3.2585	4.8164	5.4894	2.5973	4.2079	4.4094	5.3782	4.8456	7.8585	6.3859	5.6192	7.7713	6.6461	5.3355	5.6323	6.465	7.5322	8.5781	12.3792	8.5005	7.532	8.2079	10.1651	7.1896	7.35	7.795
United States of America	Georgia	White		4.0339	4.332	3.9982	2.5107	4.5948	4.7838	2.9351	3.8637	4.9541	4.8222	4.649	5.4923	3.8184	3.9231	5.3043	4.3938	5.2305	5.5445	5.649	4.9248	6.9045	5.8584	4.3939	6.7102	6.5457	5.6491	6.2767	5.9628	5.0839	7.2182	6.4859	6.6951	7.2182	6.8052	6.7221
United States of America	Georgia	Wilcox		2.7159	3.0955	3.198	1.0026	3.1548	4.4195	2.2327	2.582	5.6542	4.8748	5.8256	5.0073	3.7543	5.4078	4.3664	6.4365	4.174	7.2183	5.8674	2.7357	7.1042	7.8626	4.9824	6.5352	6.4022	6.9045	7.2182	8.8919	7.4563	9.3552	8.0341	8.348	7.7412	9.7016	9.1798
United States of America	Georgia	Wilkinson		3.1001	4.0238	3.1978	0.5016	1.3471	2.7788	1.7033	1.5148	4.5503	2.3989	3.4353	3.2241	4.4282	2.7723	3.596	3.7878	3.3475	4.8122	5.38	2.0923	5.3353	3.7661	3.1439	3.3928	1.0461	3.4264	3.5356	5.2052	3.5743	5.69	4.6065	6.5337	4.1171	4.7243	5.0103
United States of America	Georgia	Worth		3.4722	3.1572	3.8744	1.3786	3.1242	4.262	3.0551	2.0474	5.349	4.6221	5.5585	5.5811	3.2034	5.7837	4.3538	6.2045	4.2032	6.6866	6.0431	3.3622	6.8175	5.5954	6.191	6.2596	2.6502	6.2768	6.1571	8.7873	7.6619	9.4748	8.4107	7.9831	6.3379	8.282	8.2396
United States of America	Idaho	Ada		5.4367	5.5236	5.5864	5.5879	5.5862	5.6491	6.7162	7.5813	8.0343	7.9405	7.8461	8.3733	8.4738	8.2596	8.2137	8.4399	8.9128	8.0343	8.5289	8.0047	8.9819	9.7897	9.133	9.78	10.2674	9.0459	10.2724	8.865	10.4556	8.5891	10.3209	10.1124	9.0156	12.3362	11.1226
United States of America	Idaho	Canyon		5.4367	5.147	5.6204	5.6516	5.6628	5.6349	6.8768	7.2029	7.4948	7.4074	7.7698	8.274	8.6914	8.2837	7.9314	7.9204	8.2232	8.4996	8.2956	9.0484	8.4506	9.1882	9.3872	10.6277	9.6915	10.5701	10.72	10.5757	10.9159	9.0614	11.9681	11.8876	11.9705	11.742	11.5955
United States of America	Idaho	Gem		5.1895	4.9587	5.2725	5.2725	5.3352	5.2098	6.2768	7.3941	7.7833	7.7931	6.6744	7.5229	8.4863	8.1944	8.0022	6.877	8.2601	8.4201	9.2895	7.2158	8.9557	9.0977	8.6533	10.1704	9.8374	10.4233	9.2672	9.0523	9.9729	8.502	10.7233	10.76	10.8549	10.8909	10.4642
United States of America	Idaho	Gooding		5.3131	5.3353	5.2098	5.1494	5.4607	5.6987	6.5279	6.5781	6.779	6.6509	6.7735	7.2721	8.2227	8.5615	8.4884	8.3804	8.5591	8.0433	9.2357	6.7325	9.1656	8.0427	8.4555	9.612	9.0791	8.9901	9.8803	9.1703	10.3284	8.8965	11.2842	9.7771	10.2129	10.4026	10.0045
United States of America	Idaho	Jerome		5.4985	5.3981	5.2725	5.2098	5.3979	5.3353	6.2768	7.2679	7.5322	7.3995	7.1261	7.1468	8.16	8.6323	8.4241	7.5502	8.0505	6.1493	7.702	5.3774	8.7682	7.554	7.658	8.7809	8.1283	8.8598	9.8513	8.0957	9.3132	8.877	9.6222	9.6242	9.8073	10.5849	8.6874
United States of America	Idaho	Owyhee		5.3749	5.2725	5.3981	5.5236	5.4673	5.4608	6.7789	7.399	7.6577	7.6572	7.1748	8.1498	7.9726	8.1274	8.6022	7.6514	8.3091	7.8925	7.2017	8.4399	8.5449	9.2962	8.1295	9.9476	9.1459	9.2023	9.9326	9.6267	10.6189	8.7341	11.261	11.2273	11.8172	11.5884	11.1085
United States of America	Idaho	Payette		5.3749	5.2725	5.3353	5.5236	5.5862	5.6491	6.7789	7.3229	7.7205	7.7199	7.8984	8.4308	8.9132	8.2431	8.302	8.3618	7.1896	6.0937	7.7114	7.0457	9.5212	9.4917	7.2186	9.951	10.1731	10.685	10.2414	9.5566	11.6052	8.8462	11.7544	11.6567	11.9256	11.7854	12.068
United States of America	Idaho	Twin Falls		5.5602	5.5225	5.3981	5.6512	5.3979	5.5236	6.5279	7.2399	7.4378	7.312	7.3275	7.3958	7.163	7.3854	7.7514	7.6177	7.8835	7.7729	7.4065	8.3682	9.0794	8.1121	7.9114	10.3276	9.1396	8.9233	9.5557	8.817	9.4224	8.877	9.9607	9.684	9.4605	10.4733	10.0726
United States of America	Idaho	Washington		5.4367	5.0215	5.2098	5.3981	5.4607	5.6491	6.5279	7.3229	7.6577	7.4578	7.5621	8.1498	8.9808	8.3879	7.5608	5.9392	6.2766	6.5458	7.532	6.6803	7.7476	7.8863	7.5324	9.5166	9.1913	9.1464	8.657	8.6708	9.0224	11.943	10.1268	11.1049	9.5519	9.9032	11.004
United States of America	Illinois	Adams		5.1292	5.9628	5.3083	3.8962	6.1437	7.7923	5.127	7.2965	7.7731	2.8957	6.4532	8.564	8.4795	8.2903	4.7525	4.9078	7.2975	7.2183	9.2268	7.2183	9.0386	7.0929	8.725	8.2665	8.2225	7.6577	10.7958	9.5405	9.1334	10.7331	12.2395	8.0969	8.0969	10.2979	10.7763
United States of America	Illinois	Alexander		3.9075	4.4366	5.1051	5.8307	5.8099	6.5593	3.1049	6.2547	6.5799	3.4652	5.5819	6.6091	6.0297	6.9085	5.003	6.391	7.0459	4.7704	8.5363	5.6491	9.4152	7.3439	7.658	7.5458	7.2182	7.3438	8.7246	9.6661	5.4373	9.2267	10.4192	9.2267	9.5405	10.4733	9.0748
United States of America	Illinois	Bond		4.1212	5.7981	3.5715	5.5342	5.6952	6.4316	3.9662	6.8722	6.8917	1.8971	4.6077	6.8163	7.4746	7.2226	3.4392	7.1683	6.0393	5.9629	8.8501	8.5992	7.5322	5.7119	7.0303	7.0887	7.4065	6.2768	8.9129	7.7831	6.5931	8.2224	10.6075	7.1554	7.4692	7.3835	10.3352
United States of America	Illinois	Boone		3.9862	6.7985	6.5108	7.2936	7.4194	7.7781	7.2864	7.7373	8.2329	6.4341	7.2114	7.6286	8.4795	7.4738	4.1272	8.6825	8.1782	5.2097	8.1597	6.214	10.0429	6.4024	7.909	8.5589	9.98	9.3524	8.7873	9.1639	8.5131	9.5405	10.9841	7.2809	10.7958	11.5865	10.6503
United States of America	Illinois	Brown		4.5521	5.9944	5.373	4.8703	6.3971	7.1588	6.315	8.24	7.5224	2.2034	6.8255	7.5639	8.1654	7.2855	4.8775	6.8742	7.7379	6.9672	8.6618	7.2183	8.7875	6.3396	7.658	7.6433	8.9129	8.0343	9.8544	9.2895	8.4309	10.5448	11.6118	8.4735	8.6618	10.8998	9.579
United States of America	Illinois	Bureau		5.3303	7.7617	6.6723	7.5102	7.3296	7.9677	7.087	8.5395	8.3485	5.8092	8.2091	8.4812	8.4795	8.2904	4.1898	7.1226	7.8008	8.0343	9.1012	8.3481	10.4195	7.9088	9.3527	8.3681	10.1055	8.7247	9.4778	10.6075	10.1712	10.9841	11.6746	8.5363	11.1724	12.1898	12.5409
United States of America	Illinois	Calhoun		5.3893	5.3569	5.1948	5.7916	6.2647	6.4316	4.9104	7.5658	7.3303	3.9204	5.7284	7.004	7.7259	7.5368	6.1908	7.1643	7.1087	7.4066	9.0385	7.2183	8.3481	7.0929	8.474	7.6881	8.097	7.03	8.2224	9.1012	6.6285	9.1012	11.1097	8.4107	9.2895	10.3047	10.1461
United States of America	Illinois	Carroll		5.2034	6.8853	6.2874	6.6612	7.3295	7.778	7.0871	7.9743	8.1602	5.6829	6.903	9.2296	8.3539	8.5883	3.5019	8.0301	8.4928	7.9715	8.6618	6.9672	10.1056	7.6578	9.1017	8.8977	9.98	10.1684	9.415	10.3565	10.6039	10.8586	11.8629	10.231	11.6118	12.1788	11.6586
United States of America	Illinois	Cass		6.0868	8.2245	6.1689	6.4351	6.8974	7.8819	6.6104	8.5115	8.7087	5.3747	7.7833	9.1926	9.5473	8.73	5.3779	8.3253	7.9895	8.7875	9.7289	8.8502	10.4195	7.4067	8.725	7.9489	9.0385	9.5407	10.2937	10.1054	9.34	11.4863	12.1767	8.7246	9.7288	12.0549	12.2888
United States of America	Illinois	Champaign		5.8984	8.6033	8.0615	7.435	8.297	9.002	5.1304	8.3334	9.0315	5.6074	8.0196	9.6945	9.0448	9.6619	5.3153	8.528	8.6815	5.5335	10.6076	8.8502	10.1056	6.4024	9.2272	9.0205	8.7874	10.4195	9.1012	9.6033	9.0428	11.6118	11.3607	10.2937	11.298	11.9481	11.0914
United States of America	Illinois	Christian		6.2136	8.3821	7.5326	8.1725	6.8974	8.5755	6.7992	8.9529	9.2099	5.4379	8.0324	9.6304	10.1126	9.5355	5.628	9.238	8.8702	8.7247	10.9842	9.7917	10.9216	7.9716	9.4155	9.3486	9.2895	9.2897	11.1097	10.4192	9.0021	12.0512	11.8001	11.3608	10.7958	11.9442	12.1628
United States of America	Illinois	Clark		3.8604	6.6192	6.8073	6.0852	7.478	7.1451	6.506	6.504	7.8571	3.1613	6.8909	7.8126	9.2333	9.2198	6.1283	8.2027	8.0524	6.7789	10.4821	8.9758	9.1641	8.2227	6.7164	7.7025	8.097	7.1555	9.5405	9.8544	7.5227	9.7288	11.7373	8.9129	9.6033	10.416	10.5873
United States of America	Illinois	Clay		3.8603	5.7918	5.1864	5.4447	5.6402	6.5129	2.6275	6.2513	7.1657	1.2646	4.8423	6.3752	6.5952	7.7879	3.8772	6.39	5.2215	3.9544	6.7788	7.5949	5.7119	5.7747	5.461	6.4526	6.4022	6.4651	8.7246	8.9756	4.6005	7.9086	9.6661	7.2809	8.1597	7.5655	8.3816
United States of America	Illinois	Clinton		4.16	5.3237	3.5738	5.6363	5.6836	6.7472	3.1673	6.5075	6.9557	2.8986	4.0316	6.7347	6.9092	7.5367	4.4399	6.1833	6.1652	6.5906	8.4735	6.9672	7.3439	6.5279	6.0887	6.1904	7.4065	7.2183	8.8501	8.599	7.3581	7.9714	10.6075	8.4735	7.9086	8.205	10.2722
United States of America	Illinois	Coles		5.3793	7.5739	7.8445	7.4304	7.5414	8.5363	5.8804	8.2088	8.6743	4.9317	6.891	9.1877	9.4217	9.672	5.4404	8.7808	8.8073	7.4694	10.4193	10.1056	10.4195	7.9088	8.474	8.6552	8.7246	8.8503	10.4192	10.9214	7.9711	10.6703	11.4863	9.3522	10.5448	11.3627	10.7133
United States of America	Illinois	Cook		3.48	6.0431	5.9951	5.8607	5.9732	6.3754	6.1559	7.3599	7.6043	5.8036	6.7762	7.3158	7.2231	7.2227	3.627	6.6489	6.6685	3.6405	7.5948	7.0927	9.2897	5.963	6.9675	8.3489	8.2225	6.9672	6.7788	8.2852	6.4026	8.8501	9.6661	7.532	9.4778	9.1173	8.6526
United States of America	Illinois	Crawford		4.3035	6.0464	6.4831	6.1493	6.6542	6.9554	5.943	6.6302	7.48	2.6555	6.2081	6.9376	8.0398	8.7928	5.0652	8.1923	6.6055	5.7119	9.7289	8.7247	7.6577	6.9046	6.0887	6.6838	7.6576	6.9672	8.6618	9.0384	6.643	9.0384	10.8586	8.348	8.6618	9.3183	10.3352
United States of America	Illinois	Cumberland		4.2402	6.2374	5.8348	6.2774	7.2879	7.7142	5.7554	6.7565	7.6057	3.92	6.4564	7.6876	8.982	8.8556	5.628	7.8605	8.1153	6.5279	9.98	8.097	9.7918	7.7833	6.0887	7.8977	8.4736	6.4651	9.0384	9.5405	7.8165	9.9799	10.8586	8.5363	9.2895	10.4828	10.7133
United States of America	Illinois	De Kalb		4.9986	7.3651	7.2199	8.1401	7.9225	8.4156	8.103	8.6179	8.9242	6.5602	8.0817	9.442	8.7308	8.9184	6.0032	8.88	8.304	7.4694	8.5991	7.6576	10.6706	7.9716	8.6623	9.2195	10.7959	9.729	9.8544	9.0384	9.185	10.6703	11.298	9.1639	11.3607	12.3571	11.9107
United States of America	Illinois	De Witt		6.0152	8.5457	8.506	7.1882	7.8186	8.4057	5.0544	7.7464	8.8514	5.496	8.0483	8.8159	9.6101	9.5464	5.3154	8.5161	8.5557	8.0971	9.6661	8.7247	10.9844	7.3439	10.106	9.3136	9.3523	10.4822	10.0426	9.9171	8.5749	11.3607	11.3607	10.1682	11.1724	11.3609	11.2805
United States of America	Illinois	Douglas		5.759	8.4649	8.6225	7.6866	7.6048	8.4098	5.1297	8.2088	8.6114	5.311	7.3255	8.5627	9.7358	10.2302	5.5655	8.2762	8.4928	6.4651	10.231	9.1013	10.1056	7.3439	8.2229	8.5476	7.7203	8.662	9.0384	10.6703	8.4387	11.1097	11.4235	9.6033	10.5448	11.0855	10.4612
United States of America	Illinois	Dupage		4.176	6.295	6.2529	7.0331	6.7905	7.7141	6.5956	7.8001	8.1071	5.2356	5.906	7.2536	7.0349	8.1647	6.316	8.213	7.9265	5.5236	7.4065	7.7204	9.1014	6.5907	7.3441	8.4054	9.7917	8.3481	7.7203	8.1597	7.7326	9.415	10.1054	6.5905	9.7288	11.7537	11.1546
United States of America	Illinois	Edgar		4.9363	7.6057	7.8446	7.1742	7.8583	8.2201	5.1923	7.9563	8.7372	5.627	8.0084	9.1251	9.0448	9.4837	6.2534	8.9866	8.4928	7.8454	10.231	9.5407	9.9173	7.6578	7.7207	8.2037	7.9087	9.6035	9.1012	9.9799	8.5662	10.5448	11.8001	10.0427	10.482	11.7749	10.5873
United States of America	Illinois	Edwards		4.2702	5.724	5.6664	5.5002	5.3415	6.7152	4.1198	6.4126	7.0249	2.9575	6.1091	6.5949	7.0349	7.5779	5.3153	7.1752	6.4167	4.9587	8.7874	8.2853	7.5949	6.0258	8.474	6.4553	7.4065	7.5322	8.2852	8.2224	5.32	6.2767	10.4192	7.1554	7.7203	6.9094	9.642
United States of America	Illinois	Fayette		3.7972	5.7282	4.0196	5.6368	5.3868	6.829	4.5041	6.7565	7.1029	1.8335	4.4077	7.0001	7.7258	7.8305	4.1897	7.0942	6.0394	5.6491	8.5363	8.097	7.5322	6.3396	6.5909	7.2446	8.1597	7.0928	8.599	8.7246	6.0427	8.5363	10.7331	7.3437	7.5948	8.8182	10.0831
United States of America	Illinois	Ford		5.0739	7.787	7.0378	5.7045	7.4736	7.9947	3.9417	7.7653	8.7179	4.6624	6.8385	9.1316	7.5373	8.2726	2.6889	8.3728	8.2412	4.2682	9.4151	8.0342	9.7918	6.3396	8.6623	8.8238	8.1597	9.5407	8.5363	9.1639	9.2364	10.6703	11.1724	9.9171	10.5448	11.2991	11.0284
United States of America	Illinois	Franklin		3.7049	5.5983	4.7005	5.306	3.6447	5.9069	3.1212	5.4695	5.9586	2.2023	4.6752	5.5899	5.5901	6.4691	5.6905	6.7492	5.8505	4.4565	7.2182	7.3438	7.0928	4.08	6.2142	5.4027	5.5235	5.398	7.7203	8.4107	3.6277	4.7703	8.6618	7.3437	8.1597	7.007	8.9488
United States of America	Illinois	Fulton		4.4881	7.1933	6.344	5.3898	6.1437	7.6023	5.7522	7.4223	7.8984	4.0917	7.6322	7.9389	9.3589	7.0096	3.8771	5.8468	7.7379	7.6577	9.3523	7.5321	9.2897	6.7162	8.7878	8.2613	8.6619	9.6663	9.3522	9.6661	8.9037	10.4192	11.6746	8.1597	10.0427	11.6251	12.1628
United States of America	Illinois	Gallatin		5.0864	6.2274	6.439	5.7914	4.6503	7.2128	4.2448	6.6012	7.7148	4.8453	6.9818	7.2857	7.7886	8.6672	6.566	8.0439	6.92	5.9002	10.0427	7.9087	8.4737	6.0258	8.2857	7.162	7.0299	7.4066	9.7288	9.6033	5.7635	8.348	10.2937	9.1012	9.6033	9.6351	9.9571
United States of America	Illinois	Greene		5.4527	6.8065	6.1689	6.1133	6.4545	8.0711	4.344	7.5658	7.6436	4.0468	6.8493	7.942	9.2333	8.5884	6.0032	7.5845	7.9266	8.5364	9.4778	8.3481	9.6035	7.4067	9.0389	8.4004	8.097	7.846	10.2937	9.4778	8.0012	10.2937	11.2352	8.5363	8.599	9.772	9.9571
United States of America	Illinois	Grundy		4.4924	7.3651	7.091	6.9679	6.9164	8.1606	5.8417	8.1147	8.5471	4.9202	7.2736	8.4415	8.6051	7.5367	3.2517	9.3397	8.0524	4.2054	9.7289	8.5992	11.1099	7.1556	8.2857	8.0007	9.2268	8.4109	9.4778	9.0384	8.3242	10.9214	10.8586	7.6575	10.6703	11.7488	11.8477
United States of America	Illinois	Hamilton		3.7677	5.6612	5.4088	5.4354	3.7076	5.9069	4.1824	5.6582	6.2095	2.1394	5.2986	6.2808	6.5952	7.2622	5.3779	7.1013	5.2215	4.5821	7.7203	8.097	7.5322	5.5236	8.0346	6.6361	6.5278	6.9045	8.2852	8.4107	4.88	5.3352	10.1682	8.4107	8.7873	7.434	10.0831
United States of America	Illinois	Hancock		6.0268	6.6885	5.9556	3.8963	6.5871	8.5526	6.0649	7.7368	8.3999	3.6511	7.3219	8.7516	8.7307	7.1598	4.0647	4.8343	7.675	7.5949	9.0385	6.9044	10.0429	7.0929	8.8506	8.7546	8.348	8.3481	9.9171	9.7288	9.2737	10.7331	12.1139	8.9129	9.5405	11.5708	11.9737
United States of America	Illinois	Hardin		3.7047	4.6553	5.1513	4.3998	3.7707	5.5966	3.7456	4.4009	5.5827	2.831	5.2983	6.0925	5.9045	6.2809	3.7519	7.1131	5.9778	4.0799	8.2225	5.9002	7.2811	5.3981	6.5281	5.6816	5.3352	6.6534	10.0426	7.4032	6.1993	3.4522	8.9129	7.4692	6.9671	7.9012	7.4985
United States of America	Illinois	Henderson		6.5397	7.3826	7.3798	6.4938	7.7905	8.3625	7.0027	7.9884	8.1492	6.1691	8.4388	9.0641	9.3588	8.9184	4.9401	4.8677	8.1153	8.1598	9.2268	7.7204	10.7961	7.3439	9.6038	8.6256	9.1012	9.4152	9.1639	10.1682	9.9681	10.5448	11.6118	9.7288	10.1054	11.8921	12.5409
United States of America	Illinois	Henry		5.013	7.3861	7.0573	7.3796	7.2031	8.0942	7.338	8.4139	8.0974	4.8621	7.214	7.5458	8.6051	7.8507	3.9396	6.467	7.7379	7.3438	9.0385	7.8459	10.2312	7.7833	8.725	7.9667	9.7917	8.913	9.2267	9.8544	10.6433	10.6703	11.6746	7.9714	10.7331	11.7135	11.5956
United States of America	Illinois	Iroquois		5.391	7.316	7.2298	5.8327	7.0303	7.8688	4.755	7.5758	8.7179	5.4814	7.0871	9.0691	7.4745	8.5883	3.8146	8.6374	8.0523	4.2682	9.4173	7.281	10.1684	6.2769	8.5995	8.5705	8.5991	9.9801	9.1012	9.9171	9.7106	9.9171	11.549	10.482	10.6703	11.1401	11.0284
United States of America	Illinois	Jackson		3.4666	5.0069	5.2968	5.1179	5.0521	6.5599	2.5462	5.5599	6.5797	4.0958	5.3961	6.1054	5.9043	7.3483	5.1277	6.9755	6.4169	4.5821	6.7788	6.5278	7.2183	5.147	6.5281	5.4965	6.0256	5.2097	8.8501	9.1012	3.585	7.9086	8.9756	8.8501	8.9129	8.9965	9.3269
United States of America	Illinois	Jasper		4.3034	5.9509	6.159	6.4055	6.7176	7.3981	5.5677	6.8196	7.48	2.2129	6.2081	7.2501	8.4167	8.9184	4.9402	7.5014	6.92	4.2682	9.3523	7.8459	8.7875	6.8418	6.3398	7.2742	7.6576	6.1513	8.6618	9.2267	6.3003	9.2267	11.0469	7.532	9.1012	9.2546	10.0831
United States of America	Illinois	Jefferson		3.8305	4.7805	4.443	5.1766	4.8389	6.3422	3.1212	5.4068	6.0841	2.3911	4.1765	5.9668	5.9671	6.783	4.69	6.0983	4.5925	3.7661	6.4022	6.8417	6.7162	4.2683	6.0259	5.365	6.465	5.7119	8.2852	8.4107	4.7976	4.8958	9.2267	7.6575	7.3437	5.7169	8.2556
United States of America	Illinois	Jersey		5.7063	6.4284	4.8701	5.9203	6.3912	7.9447	4.5328	7.881	8.2701	3.6674	6.1644	7.5667	8.9192	8.5416	5.8156	7.4688	7.2975	7.846	9.8544	8.6619	9.1641	7.5322	9.4155	7.9338	8.6619	8.2854	10.1682	9.2895	7.2226	9.5405	11.4863	8.5363	8.2852	9.6422	10.2722
United States of America	Illinois	Jo Daviess		4.315	6.635	5.2609	7.1837	6.824	7.5883	7.1498	7.472	7.5325	4.9884	7.4006	7.6706	7.977	7.4111	3.2517	7.7306	7.9895	7.0928	7.7831	5.6491	9.1641	7.4695	8.3484	8.1756	9.9172	8.9758	8.599	9.2895	9.2803	9.7288	11.1097	10.3565	10.4192	11.3223	10.2722
United States of America	Illinois	Johnson		3.7818	4.69	4.5949	4.859	3.9784	6.1221	3.2294	5.6863	5.8275	2.3945	6.2025	6.8608	4.2085	5.9993	4.0023	6.2152	5.5992	3.2639	7.532	5.2725	6.8417	4.331	5.9004	5.1284	6.0256	6.3396	7.6575	8.5363	4.3036	6.9671	9.7288	8.0969	8.2224	7.6282	9.642
United States of America	Illinois	Kane		4.5557	7.0504	7.0265	7.8145	7.6709	8.2243	7.4749	8.555	8.9242	6.4971	7.8952	9.1918	8.3539	8.904	6.5661	9.0563	8.3041	6.4023	8.1597	7.281	10.3567	7.9088	8.725	9.1209	10.6704	9.5407	9.415	8.348	8.1283	10.482	10.9214	7.5948	11.1724	12.1287	11.8477
United States of America	Illinois	Kankakee		4.4396	7.0648	6.9099	6.5377	7.157	7.9947	5.193	7.7021	8.5298	5.5444	6.8385	8.0683	7.663	8.0831	2.9391	8.6337	7.8637	3.9544	8.6618	7.3438	9.9801	6.8418	8.0346	8.2257	8.8502	8.4109	9.1012	8.7246	8.3873	9.9799	11.2352	8.599	10.482	11.0994	11.1544
United States of America	Illinois	Kendall		4.6189	6.9245	6.124	7.033	6.7906	7.9055	7.4121	7.8631	8.6099	5.6771	5.9059	8.1288	7.977	8.7146	5.3779	9.3301	7.675	4.1427	9.164	8.3481	10.3567	6.5279	8.2857	7.4743	9.98	8.4737	9.415	8.348	7.4325	10.7331	11.4235	6.9043	11.549	11.2669	11.0914
United States of America	Illinois	Knox		5.8986	7.982	7.7682	6.8185	7.5371	8.1091	6.1274	8.4916	8.2118	5.099	7.6942	8.0014	8.7936	7.7251	3.9396	5.5672	8.4299	8.0971	9.2895	8.3481	10.4823	7.2812	9.1017	9.1595	9.6661	9.6663	9.5405	10.4192	10.522	11.3607	12.1767	7.7203	10.5448	12.5406	12.6039
United States of America	Illinois	La Salle		5.315	7.6169	6.4463	7.1633	6.9793	8.3519	6.9723	8.1776	8.5471	5.9925	7.7087	8.8167	8.4795	8.3357	4.8151	8.5424	7.8637	5.774	9.3523	8.1598	10.7961	7.2184	8.9134	8.3754	9.3523	8.913	9.5405	9.9799	8.635	10.1682	11.2352	8.7246	11.4235	12.0626	12.0997
United States of America	Illinois	Lawrence		4.1136	5.0917	5.9645	6.0212	5.8937	6.9555	4.6919	6.1882	6.8514	3.604	6.3322	5.9376	7.2233	8.0831	4.8776	7.0718	5.9764	4.5821	9.1012	7.7832	7.5322	5.7119	7.0303	5.8825	7.1554	7.6577	8.6618	9.1012	6.34	7.5948	10.7958	8.4735	8.9129	8.3861	9.3269
United States of America	Illinois	Lee		4.6323	6.948	5.5817	7.5102	7.3295	7.9044	7.6516	8.5395	8.2857	6.4406	7.7737	9.2296	8.4167	7.7251	4.1898	8.3505	8.1153	7.4731	9.1012	7.4066	10.1684	7.7833	9.1644	8.447	10.5449	9.4152	9.5405	10.0426	9.707	9.5405	11.6118	8.9129	11.8001	11.629	11.4695
United States of America	Illinois	Livingston		4.947	7.7869	7.6137	5.7045	7.4736	8.3095	5.1304	7.8915	8.7807	4.3473	6.2168	9.1941	7.8514	7.2855	2.6264	9.1782	8.3041	4.331	9.7917	8.2853	9.7918	6.9673	9.1644	7.8356	8.2853	8.5364	9.2267	9.1012	8.8244	10.5448	11.3607	9.1012	11.0469	11.9228	11.7846
United States of America	Illinois	Logan		6.0152	8.5457	8.1193	7.9006	7.2465	8.2802	4.68	8.4392	8.5375	6.0015	8.6055	9.7538	9.987	9.1696	4.4399	8.7004	8.996	9.1641	10.2938	9.3524	11.361	7.4067	10.5454	8.9352	9.3523	9.9173	10.2309	9.4778	9.705	11.8629	11.8001	9.0384	10.7331	12.3118	11.8477
United States of America	Illinois	Macon		5.6392	8.6085	8.2482	8.0948	7.8186	9.1584	4.8672	9.069	8.977	5.8119	8.2341	10.0039	10.1754	10.1671	5.1278	8.3679	8.9961	8.7247	11.1098	10.3566	11.5493	8.3482	9.9177	9.6745	9.4151	10.6078	10.7958	10.6075	8.3589	11.8001	11.9884	10.9842	11.2352	11.8411	11.8477
United States of America	Illinois	Macoupin		5.7698	6.9325	5.1949	6.7568	6.3912	8.4494	5.666	8.1333	8.1448	3.541	6.9739	8.5673	9.5473	8.2276	5.628	8.4317	8.1153	8.5992	10.4193	8.8502	10.0429	7.595	9.0389	8.0394	8.5991	8.0971	10.6703	9.1639	8.9842	10.6075	11.8629	9.6033	9.0384	10.2064	9.8941
United States of America	Illinois	Madison		4.9455	5.7981	4.8053	5.5342	6.0115	7.2514	4.9735	7.5658	7.2676	3.4777	5.8531	7.0664	8.2283	7.6623	4.5024	7.4766	7.1088	7.0928	9.2268	8.2226	8.3481	6.5907	8.4112	7.8971	7.9714	7.5322	9.7288	9.1012	7.5504	9.2895	10.2309	8.5363	7.0299	8.0663	9.768
United States of America	Illinois	Marion		3.6072	5.5372	4.214	5.2525	4.8797	6.5759	3.1905	6.5671	7.1028	1.8336	3.9731	6.6251	6.7208	7.4739	4.5025	5.9976	4.9699	4.8959	7.3437	7.1555	6.7789	5.7747	4.9588	6.0918	6.9044	7.4066	8.2224	8.9756	5.1598	6.1511	9.9171	8.0969	7.3437	8.3848	9.3269
United States of America	Illinois	Marshall		4.6994	7.7288	7.6038	6.6054	6.5473	7.6529	6.1152	8.1243	8.4748	4.8643	6.6863	8.8784	8.2283	7.7251	3.9396	7.6622	8.1153	6.5906	9.164	8.2226	10.7961	7.2184	9.1644	8.7147	9.7289	9.2897	9.7288	9.9171	9.4699	10.8586	11.4863	8.9129	10.9214	12.2965	12.4148
United States of America	Illinois	Mason		4.762	7.289	5.864	5.634	6.1023	7.151	4.3056	7.6834	7.9098	4.6748	7.6769	8.6909	8.9192	7.5779	4.3773	7.128	7.6121	7.5321	9.4151	8.4109	9.9801	7.0301	8.3484	8.6361	8.7874	9.1641	9.3522	8.4107	8.4813	10.9841	11.2352	7.7203	9.7288	10.7443	11.4695
United States of America	Illinois	Massac		4.7726	5.7242	5.4731	5.9532	4.8389	6.3424	3.0586	5.5952	6.8367	3.0833	6.67	6.9089	5.6529	6.783	5.0028	7.1926	6.2281	5.147	7.6576	6.1512	7.2183	5.6492	6.0887	5.6561	6.465	6.5906	7.5948	8.6618	4.9436	7.2809	8.348	8.7246	8.1597	10.0189	9.3269
United States of America	Illinois	McDonough		6.5398	8.2659	6.4088	5.195	6.7771	8.7426	6.6276	7.9884	8.776	5.036	7.446	8.564	9.1076	7.8936	5.3154	5.6833	8.6186	8.8503	10.1055	7.9715	10.6706	7.3439	9.7294	8.6565	9.4151	9.8546	10.0426	10.6075	10.1385	11.2352	12.4278	10.0427	10.9214	12.2452	12.982
United States of America	Illinois	McHenry		4.2393	6.3579	5.8017	6.2516	6.9164	7.268	7.2864	7.8631	7.9815	6.3079	6.7762	7.6912	8.2282	7.6411	4.1272	8.5979	8.1154	4.9587	7.8459	6.1512	9.9173	7.2184	7.8463	8.6568	9.4778	8.662	8.6618	8.4735	6.9884	9.1012	9.8544	7.3437	10.6703	10.9974	9.9571
United States of America	Illinois	McLean		5.6393	8.4828	8.3126	5.893	7.8186	8.9074	5.1792	8.1243	8.9141	5.0538	7.1197	9.8788	9.0448	8.7146	3.8771	8.874	8.8702	7.2792	10.231	8.7875	10.4195	7.4695	9.9804	9.154	9.3523	10.1056	9.7288	9.9171	9.2101	11.4235	11.6118	10.1054	11.4235	11.7402	11.9737
United States of America	Illinois	Menard		6.3285	8.4201	7.8615	8.0948	7.0558	8.0293	5.8032	8.6281	8.4748	5.9382	8.234	9.6288	9.987	8.3531	4.1897	8.1841	8.8703	9.729	10.231	9.3524	10.6078	7.2184	9.1644	8.4918	9.1012	10.2312	10.4192	9.3522	9.5051	12.1767	11.9884	8.2852	10.4192	12.6473	12.4779
United States of America	Illinois	Mercer		6.2187	7.8869	7.5705	7.1184	7.2031	8.3471	7.2125	8.4139	7.7835	5.9986	7.4006	7.4835	8.4795	7.5779	4.0647	4.5183	8.4928	7.5321	8.9129	7.6576	10.4195	7.6578	8.5995	7.7366	8.9129	9.478	9.2895	9.9171	10.5915	11.0469	11.4863	9.7288	10.6703	11.9072	12.0997
United States of America	Illinois	Monroe		3.9709	5.7039	5.0416	5.8954	6.5677	7.1844	4.3471	7.0129	6.8931	4.2217	6.7607	6.42	6.1554	7.7251	4.6276	7.7359	6.4797	6.5279	8.1597	7.0927	7.5949	5.7119	7.1558	6.8325	7.1554	6.9672	9.9171	9.2895	5.2216	8.2224	11.3607	8.1597	7.0926	8.2408	10.0201
United States of America	Illinois	Montgomery		5.5796	6.4914	5.9092	7.0142	6.1381	8.1342	6.4215	8.3855	8.2701	3.6674	7.0361	8.5673	9.3589	8.0391	5.0027	7.9626	7.3604	7.9715	10.231	9.2896	9.7918	7.1556	9.0389	8.2488	9.0385	7.03	10.8586	9.5405	8.0843	10.6075	11.3607	9.9799	8.7246	9.5462	11.4065
United States of America	Illinois	Morgan		6.6574	7.8148	7.078	7.4003	7.2771	8.7647	7.177	8.9529	9.0846	5.2482	8.3437	9.5678	9.9242	9.3461	5.8156	8.9077	8.0524	9.4779	10.231	9.1641	11.1099	8.0344	9.4155	8.5963	9.1012	9.2269	10.5448	10.0426	9.6488	11.9884	12.5533	9.1639	10.7331	11.5342	11.9737
United States of America	Illinois	Moultrie		6.0122	8.6559	8.6873	8.135	7.7949	9.1053	5.8179	9.4086	9.3029	6.8917	7.5738	9.9377	10.4267	10.2302	5.4404	8.9237	9.1848	7.6577	11.2981	9.9173	11.2355	8.0972	8.8506	8.8931	9.3523	9.0386	10.8586	10.9841	8.1806	10.6075	11.2352	10.7959	10.8586	11.9739	10.9654
United States of America	Illinois	Ogle		4.4419	6.8853	6.095	7.6408	7.4559	7.778	7.4634	8.0999	8.2229	5.6829	7.5871	8.7931	8.4167	8.3357	4.1272	8.7794	8.5557	7.1555	8.5363	7.3438	10.1056	7.5322	8.3484	8.8211	9.98	9.9801	9.6661	9.415	9.3124	9.9171	11.549	8.7246	11.2352	11.9937	11.5956
United States of America	Illinois	Peoria		4.762	7.4775	7.0239	6.0873	6.7379	7.5275	6.1776	7.9354	8.2864	4.2958	7.6768	8.8784	9.2333	7.5148	3.8771	6.1092	7.612	7.7832	8.7874	8.2853	10.4195	7.1556	9.2272	8.6873	9.3523	10.0429	9.4778	10.1682	9.4593	11.1097	12.0512	7.4692	10.7331	12.1903	12.6669
United States of America	Illinois	Piatt		5.7715	9.1685	8.9573	8.0119	8.3603	9.0019	5.1304	8.5228	8.9688	6.2375	8.1439	10.1949	10.1126	10.1745	5.9407	8.4665	9.1219	8.0971	11.1098	9.8545	11.5493	7.1556	9.7921	9.1628	8.9757	10.6705	10.4192	10.6703	8.3653	11.6118	11.9884	10.7331	11.4235	12.0217	10.8393
United States of America	Illinois	Pike		4.9455	5.9872	5.0001	5.1481	6.5178	7.2513	4.9105	7.4397	7.4556	4.2365	6.8493	8.1295	8.4795	7.8507	5.5655	7.3856	8.1153	7.5949	9.164	7.7204	8.8503	7.595	8.6623	8.4767	8.9129	7.7832	10.9214	9.7916	8.0128	10.2937	11.7373	8.599	10.0427	10.1315	9.768
United States of America	Illinois	Pope		4.2699	4.529	4.636	4.853	4.1477	5.5962	3.3085	4.7151	5.6451	2.8944	6.0469	6.2808	4.334	6.1254	4.3149	6.2689	5.284	4.0171	7.7203	5.7746	6.4651	4.4566	5.461	4.6389	4.582	5.2097	6.0242	8.4107	4.5705	6.8416	8.348	6.8416	7.8458	8.878	8.4255
United States of America	Illinois	Pulaski		3.9075	4.4364	5.1054	5.8307	5.1152	5.9352	3.2915	5.7496	7.0183	3.025	6.5123	6.609	6.5323	7.2854	5.6281	6.6479	7.0461	5.2097	8.7874	6.6534	9.1641	6.1513	6.5281	6.9906	6.8416	7.5949	7.532	8.9129	6.2504	7.7203	10.2309	8.6618	8.8501	10.5074	9.3899
United States of America	Illinois	Putnam		5.2034	7.6365	6.7366	6.3347	6.5082	7.7779	6.899	7.8488	8.0346	5.241	7.8359	9.2296	8.1026	8.1461	4.4399	7.5372	7.9265	6.4651	9.4151	8.4109	10.545	7.7205	10.0432	8.8562	9.9172	9.478	9.9171	10.3565	9.4015	11.1097	11.8629	8.6618	11.3607	11.522	12.2888
United States of America	Illinois	Randolph		3.6557	5.3237	4.6587	4.794	5.81	6.0598	3.4777	6.1916	6.4543	3.0875	5.7683	5.6018	4.8364	6.8459	4.565	6.3038	6.4168	5.7119	7.4065	6.5906	6.5279	4.6449	6.2142	5.4912	6.6533	6.3396	8.348	8.6618	4.1349	5.8373	9.2895	7.532	6.9043	7.8682	9.579
United States of America	Illinois	Richland		3.9237	5.2827	5.7051	5.6369	6.3373	6.9554	3.7535	6.2513	6.6628	1.7704	5.5873	6.0001	6.972	8.0391	4.5024	6.8536	5.4732	3.2639	8.0342	7.3438	7.5949	5.5864	5.5238	6.1883	6.7788	6.3396	8.2224	8.0341	4.8602	7.3437	9.7288	6.8416	7.9086	7.0966	9.0118
United States of America	Illinois	Rock Island		5.3303	7.0105	6.7365	7.2489	7.0136	7.7779	7.1498	8.4139	8.0346	5.0515	7.214	6.8598	7.8514	7.7042	4.3149	6.8349	8.1153	6.5279	8.9129	7.3438	10.3563	7.6578	9.0389	8.1188	9.4151	9.1641	9.0384	9.5405	10.4615	10.8586	11.4235	8.7873	10.3565	11.889	11.5326
United States of America	Illinois	Saint Clair		4.9792	5.9574	4.3397	5.9602	6.5678	7.4969	4.1608	7.013	7.2689	4.4737	6.5747	6.9236	7.0976	7.6623	5.8156	7.4595	6.2909	7.6551	9.5406	7.7832	7.9088	5.7119	8.3484	7.6819	8.097	7.6577	9.0384	9.1639	6.4457	8.348	10.482	9.2267	7.9086	8.1269	9.768
United States of America	Illinois	Saline		4.5842	4.7806	5.1512	5.306	3.8333	6.4044	3.4957	5.0924	6.774	4.2159	6.2337	6.0924	5.3389	7.3886	6.1908	7.4265	6.9201	3.9544	9.0385	7.3438	6.9672	4.7704	7.3441	5.8885	5.7118	6.1513	7.8458	8.7246	3.8984	7.0299	9.8544	8.7246	9.415	8.0598	9.642
United States of America	Illinois	Sangamon		6.3405	7.8779	7.3377	7.6577	7.0872	8.8278	6.9251	9.2051	9.0219	5.6908	8.5306	10.1306	10.301	9.4836	5.4405	8.828	9.2477	9.3528	10.7959	9.7917	11.1099	8.0972	10.0432	9.1746	9.4778	9.1014	10.9214	10.1054	9.7347	12.1767	12.0512	10.6076	10.9214	12.6475	11.5956
United States of America	Illinois	Schuyler		3.7828	6.7201	4.9198	3.8963	6.1437	6.8421	5.6272	7.7368	8.0238	3.3993	6.3291	8.0015	8.7936	6.9464	4.9402	7.2898	7.6121	8.0343	8.9757	8.4736	9.729	6.8418	8.0973	7.5826	9.0385	8.3481	9.9799	9.7288	8.8152	10.7331	11.9884	8.4735	8.7873	11.2813	11.5956
United States of America	Illinois	Scott		5.326	7.6257	6.4936	6.7567	6.8342	7.7557	5.8549	8.1333	8.1448	4.4262	7.472	8.7548	9.7358	8.2725	5.3153	7.8088	8.4299	8.913	9.4151	8.8502	9.8546	7.5322	8.9134	8.4878	8.7246	7.6577	10.1682	9.3522	8.5799	11.4235	12.2395	8.0969	10.482	10.8454	9.768
United States of America	Illinois	Shelby		5.1262	8.083	7.0017	7.1742	6.9077	8.0304	6.1306	8.5246	8.1714	5.88	5.8977	8.5626	8.982	9.0935	5.0652	7.4367	8.0524	7.2183	10.5449	9.6662	9.9801	7.2812	6.9047	7.9226	8.8502	7.7205	10.2309	9.0384	7.1936	10.0427	10.9841	9.3522	9.2267	11.1096	11.2805
United States of America	Illinois	Stark		5.9525	7.4775	7.3461	6.8644	7.2465	8.1548	7.0512	8.5652	8.6003	4.1062	7.9245	9.1911	8.982	7.411	4.69	7.0211	8.5557	8.4109	9.4151	8.7875	10.9844	7.7833	9.6038	9.3826	9.98	9.6035	9.6661	10.2937	10.431	10.9841	11.8629	7.7203	11.2352	12.2361	12.793
United States of America	Illinois	Stephenson		4.3785	7.0105	5.1326	6.9224	7.0768	7.7146	6.8989	7.9116	7.7835	5.0515	7.0896	8.2942	8.0398	7.4517	4.2523	7.8676	8.367	6.9045	7.7831	6.4023	9.4152	7.1556	8.0346	8.589	9.9172	9.6663	9.1012	8.8501	8.9254	9.9799	11.549	9.1639	10.9841	11.2334	11.0284
United States of America	Illinois	Tazewell		5.3886	8.1058	8.1838	6.0873	7.0558	7.9665	5.616	8.3132	8.6631	5.3066	7.4292	9.6287	9.6729	8.6515	4.2523	7.8167	8.5557	8.5364	10.0427	8.913	10.7961	7.2184	9.6038	8.6201	8.9129	9.9801	10.3565	9.6661	9.9249	11.8001	11.7373	8.9129	11.0469	12.2161	12.6039
United States of America	Illinois	Union		3.5929	4.6899	5.1055	4.6643	4.61	6.5598	3.2917	6.2546	6.5171	3.6545	6.5127	6.6087	5.9043	6.5041	5.5654	6.1309	7.3603	4.331	7.532	6.9672	8.0971	6.0258	6.7792	6.5819	7.4693	6.4651	7.9714	8.8501	5.3639	8.0969	9.3522	9.415	9.2267	8.8994	9.705
United States of America	Illinois	Vermilion		5.3276	7.7869	7.2938	6.6659	7.6637	8.6872	5.2556	7.8915	8.5298	5.6704	8.0196	9.5069	8.1655	9.3581	5.1277	8.2308	8.4299	5.0214	10.231	8.5364	9.9173	6.4024	8.1601	8.2119	8.1597	9.8546	8.5363	9.7916	9.4745	10.3565	10.482	10.3565	10.8586	11.4765	10.8393
United States of America	Illinois	Wabash		4.4585	5.4095	6.439	5.6942	6.0956	6.8396	5.2435	6.0983	7.2758	3.7126	6.67	6.7205	6.9093	7.7675	4.8151	7.556	6.6685	5.3353	9.4778	8.0342	7.3439	6.5279	7.909	6.9632	7.532	7.7205	8.8501	9.4778	6.151	7.4065	10.2309	8.599	8.7873	8.6583	9.2639
United States of America	Illinois	Warren		6.6679	8.3922	8.1566	6.6886	7.6004	8.9326	7.1279	8.5545	8.7133	5.6026	8.5009	8.8766	9.1076	7.7674	4.1898	4.5864	8.5557	8.8537	9.6034	7.9715	10.9844	7.5322	9.4783	9.0271	9.4151	10.1684	9.5405	10.6075	10.6916	11.4863	12.1139	9.9171	10.8586	12.6133	13.045
United States of America	Illinois	Washington		4.6642	5.1969	3.2547	5.8306	5.6205	6.8721	2.6705	6.1284	6.705	2.5834	4.7138	6.5459	6.2183	7.6623	4.69	5.2789	6.291	5.7119	7.4693	7.8459	7.2811	5.3981	6.3398	5.9242	7.5948	6.9045	8.4107	8.599	4.5502	7.2809	9.7288	8.0341	7.3437	6.7516	10.3982
United States of America	Illinois	Wayne		3.4538	5.0636	5.2156	5.3707	4.776	6.8397	3.246	6.0354	6.5859	2.1394	4.6752	5.8412	6.7208	7.7251	4.5024	7.0791	4.7183	4.0171	7.5948	7.5321	7.2811	5.0215	6.277	6.5296	6.5905	7.2183	8.4107	8.348	5.0772	7.1554	10.2937	7.7831	8.1597	7.3738	9.3899
United States of America	Illinois	White		4.2074	5.3152	5.4087	4.8531	4.5874	6.3422	3.995	5.9725	6.5858	3.2092	6.296	6.9717	6.9092	7.8937	6.1908	7.7207	6.3539	5.7729	9.2268	8.097	8.0971	5.963	8.0346	6.6695	6.8416	7.4066	8.8501	9.5405	5.3447	7.532	10.1054	8.1597	9.415	8.7499	10.0831
United States of America	Illinois	Whiteside		4.6323	7.3235	6.544	7.1837	6.8872	7.778	7.4007	8.3511	8.0346	6.5669	7.1518	8.3565	8.2283	7.8305	3.3768	7.3118	7.9266	6.4651	8.8501	6.9672	9.5407	7.6578	8.8506	8.7966	9.5406	9.1014	8.7246	9.1012	10.0467	11.0469	11.4863	7.9086	10.9214	11.2267	11.4065
United States of America	Illinois	Will		3.4167	5.5081	6.2529	6.7726	6.5392	7.3318	5.7789	7.297	7.9815	5.8033	6.5275	7.7536	6.7836	7.7251	3.1892	8.8819	8.0524	3.3895	8.5991	7.7832	9.8546	5.7747	7.0303	8.4499	8.9757	8.3481	8.7873	7.9714	7.093	10.0427	10.2937	7.6575	10.2309	10.9927	11.1544
United States of America	Illinois	Williamson		3.4039	4.7534	4.6586	4.8587	3.4734	6.2472	2.8569	5.4335	6.2035	2.9613	5.7062	5.6646	5.9671	6.5947	5.253	6.527	6.1021	3.7661	7.4065	6.214	7.03	4.0172	6.0887	5.5208	5.4607	4.6448	7.1554	7.7831	3.7599	5.7745	8.2852	8.7246	8.7873	7.4344	8.8227
United States of America	Illinois	Winnebago		3.8073	6.635	5.7742	6.9224	6.8872	7.7779	6.899	7.6604	7.8463	4.9252	7.2762	7.6706	8.1654	7.0727	3.3143	7.9182	8.4299	6.0257	7.9714	6.4651	9.1641	7.5322	7.909	8.4387	9.3523	9.729	8.1597	7.4692	8.0435	9.0384	10.7958	8.1597	9.9171	10.9371	10.5873
United States of America	Illinois	Woodford		4.8247	8.3572	7.5394	5.6987	7.1829	8.1547	5.928	8.3762	8.9142	5.3697	6.9339	10.1289	8.2283	8.1019	3.3143	7.3821	8.4299	6.7789	9.4778	8.4109	10.9844	7.6578	9.9804	8.771	9.7917	9.2269	9.9171	10.5448	9.5517	11.7373	11.4235	9.0384	11.1097	12.5492	12.982
United States of America	Indiana	Adams		4.0631	4.3957	6.1052	6.0426	6.7062	7.3293	6.6421	6.1353	7.398	5.0558	7.7939	7.3904	8.2743	8.3592	5.3421	7.3996	8.0689	5.8928	9.1805	7.1555	8.7338	7.889	7.5047	8.8319	8.7169	7.0441	8.8971	9.7134	5.9084	8.3435	10.378	8.7288	9.23	8.9205	9.4609
United States of America	Indiana	Allen		4.0629	5.0236	5.7275	6.2334	6.1144	7.2651	7.0251	6.7072	7.7713	4.9934	7.2911	7.8326	8.149	7.7935	6.2848	7.273	8.195	6.513	9.1302	7.281	8.7866	8.1415	7.7568	8.7326	8.919	7.7979	8.4922	9.4299	7.3183	9.5307	9.8205	9.8656	10.3733	9.8658	9.504
United States of America	Indiana	Bartholomew		5.2509	5.0236	6.9863	6.5514	7.1006	6.4292	5.0287	6.1353	7.8937	3.5578	8.0453	8.3379	8.5251	8.4849	4.965	8.2851	8.1319	6.0789	9.6754	8.6089	8.1004	7.3687	7.3223	7.3275	7.9011	7.3385	9.6442	10.0231	6.8076	8.6189	10.4615	9.1202	9.6328	8.8472	8.901
United States of America	Indiana	Benton		5.6878	7.4099	7.2381	6.6786	7.6923	8.1008	5.2861	7.8448	9.1971	4.1819	7.4168	8.4643	7.0207	8.9877	4.6508	8.9807	8.8254	4.9003	9.379	8.2569	10.1986	5.4264	8.6652	8.4797	8.475	9.4037	8.7423	10.001	10.1014	10.2992	10.7219	10.4176	10.493	10.6673	11.7843
United States of America	Indiana	Blackford		3.1241	6.0911	7.2382	6.8694	6.3774	6.3007	6.8368	4.9977	7.955	4.182	7.5424	8.0221	7.5221	8.2962	4.9023	7.4627	7.7538	6.1427	9.0324	8.3084	9.1736	6.8021	7.3765	7.9633	8.5147	8.3097	9.0867	10.102	6.3527	8.527	9.7307	9.6973	9.5201	8.909	9.8551
United States of America	Indiana	Boone		3.688	7.2842	7.1751	6.9331	7.3636	7.3936	6.7677	7.2791	8.4566	5.8672	8.611	8.4011	8.1489	9.0506	5.5935	8.7277	8.5732	5.3966	9.7509	8.9506	10.3202	6.6759	7.0904	7.7277	8.797	8.881	8.6095	9.9652	9.5135	9.1407	11.2076	10.2712	10.289	9.6278	10.8943
United States of America	Indiana	Brown		3.8079	4.8982	6.8599	6.3605	6.5084	6.0432	5.1611	5.6933	6.4002	3.5572	7.1026	6.6954	6.6445	6.8508	5.1539	7.8426	7.2495	5.3353	8.2434	8.3458	7.6209	6.6563	6.0711	6.4452	8.6454	5.6995	11.3749	10.8409	7.0399	10.2399	11.7095	9.2396	10.2228	9.0979	7.2825
United States of America	Indiana	Carroll		5.1257	8.1634	7.4898	6.4878	7.2321	8.1652	5.6754	7.4656	8.8238	4.9933	7.8567	8.0852	8.0863	9.1763	5.6563	9.1072	9.2666	6.6371	9.9735	8.9444	10.3855	7.5486	9.3513	9.1288	9.1827	9.5771	8.9863	10.6827	9.8199	9.9463	11.8352	11.2077	10.9206	11.7251	12.2464
United States of America	Indiana	Cass		4.6253	7.1587	6.5457	6.3606	6.9692	7.3936	6.0583	7.2793	8.4567	4.7437	7.8568	7.9589	7.5221	8.6107	5.2792	8.9175	8.195	5.7687	9.3443	8.7786	9.6827	7.234	8.8656	8.636	9.4856	8.9108	9.3135	10.1163	8.8262	8.7265	11.196	10.7874	9.6474	11.0872	11.5528
United States of America	Indiana	Clark		5.2516	5.0863	5.7905	5.9153	6.1144	5.8505	5.5436	6.7134	6.9146	2.684	6.9139	7.0745	6.77	6.8507	5.028	7.8424	6.3038	4.8381	8.4987	7.8218	7.7548	6.5096	7.9448	5.9235	7.8963	5.9789	8.9216	9.3586	5.6645	8.9895	9.1997	6.8667	8.6618	7.9763	8.68
United States of America	Indiana	Clay		4.4382	6.1539	6.3569	6.4242	7.2322	6.4935	6.3158	6.3281	7.2084	3.9947	6.9768	8.4643	8.5251	8.9249	5.7821	8.791	8.1319	6.7612	9.2778	8.4192	9.079	7.705	6.7632	7.0571	6.6657	9.3747	9.8311	9.9726	8.5892	9.6712	10.997	10.2034	9.5236	10.2532	8.6361
United States of America	Indiana	Clinton		3.6881	7.7866	7.2381	6.3606	7.4294	7.5865	6.1274	7.6583	9.0135	5.3678	8.7367	8.3379	8.0863	9.2391	5.9706	8.9807	9.0145	5.4586	9.6314	8.8998	10.6747	6.424	8.3664	8.1956	9.4835	9.6204	9.0557	10.9083	10.2472	10.0172	11.3468	10.6733	10.3627	11.2094	11.788
United States of America	Indiana	Crawford		4.3101	3.7682	6.2309	6.2971	5.5887	5.143	5.1478	5.4702	6.486	2.6842	6.1597	6.4429	6.5191	6.347	4.5879	7.2734	6.1774	4.0328	8.5255	7.2631	7.4313	6.1542	6.4412	4.7945	6.4311	4.2397	8.1463	7.7638	5.0417	7.3334	8.3859	7.7032	8.523	7.5851	6.0716
United States of America	Indiana	Daviess		5.5629	6.6563	8.1822	6.933	7.3636	6.365	6.705	6.7694	8.0161	4.1195	7.4796	7.2009	8.337	8.6735	5.782	8.7909	7.3755	5.8307	10.0383	8.3375	8.6212	7.5267	7.666	6.3073	8.1814	9.2254	10.3607	10.7737	6.7177	9.7037	10.4335	9.9398	9.5923	10.2913	10.9321
United States of America	Indiana	De Kalb		3.1871	5.2748	5.9793	5.7245	6.0487	5.7863	6.1274	5.6939	6.5903	4.6189	5.9083	6.6956	6.8953	6.5366	4.0851	7.3995	7.5646	6.203	8.3002	7.4471	7.4708	6.7529	6.1429	7.6394	9.0558	7.4896	7.8171	7.7912	7.5011	9.3455	9.103	9.5053	9.2227	9.1931	7.6555
United States of America	Indiana	Dearborn		4.0606	3.8933	5.6016	6.2335	6.0485	5.9792	6.3158	5.5947	6.4249	3.0586	6.3481	7.5799	7.1459	7.291	5.4679	8.2847	6.934	5.3964	8.4418	7.456	7.8959	7.0207	5.7592	5.5957	7.5799	6.7562	8.6414	8.5532	4.9674	8.2287	9.9642	8.6626	9.0186	7.2849	7.1229
United States of America	Indiana	Decatur		5.8131	5.4632	7.7416	7.6327	7.2321	7.4579	7.4772	6.7072	8.0834	4.494	8.171	8.4011	8.4624	9.1762	5.6564	8.3483	8.195	6.8852	9.8767	9.0569	9.3856	8.3134	7.5818	8.0818	8.5095	9.5177	9.9377	10.803	7.0788	9.5406	11.379	9.8684	10.2927	8.9168	9.9657
United States of America	Indiana	Delaware		4.6255	6.5307	6.4828	5.9154	7.2321	7.8437	6.7049	6.011	8.0772	4.6813	7.6682	7.9589	7.7102	8.8621	5.0279	8.2218	7.8798	6.7612	9.0513	8.3328	9.9757	7.621	6.6746	7.3737	9.0201	9.3645	9.8738	10.3866	6.6621	8.9699	10.3266	10.3825	9.6886	8.4164	9.8014
United States of America	Indiana	Dubois		5.5011	6.0284	6.6087	6.0425	6.9692	6.0435	5.801	6.7694	7.5816	3.6202	6.1597	6.8219	7.8982	7.8563	5.5935	8.6011	7.5016	5.1484	9.7245	7.9659	7.7519	6.3882	7.7846	5.9562	8.5703	7.8513	9.8393	10.2195	4.9529	8.5525	9.8231	9.0755	9.2565	9.1666	9.8756
United States of America	Indiana	Elkhart		3.1873	5.5888	6.6087	6.3606	5.9829	6.1721	5.6753	6.1974	7.7713	5.8048	7.0396	6.9483	8.0236	8.045	5.5935	8.4748	8.1319	6.0788	8.2746	7.4209	8.5261	7.2341	6.9321	8.4861	8.7505	7.1108	8.2905	8.9096	7.9699	9.4639	9.7257	8.939	9.9068	9.6004	8.8843
United States of America	Indiana	Fayette		5.1882	5.0236	6.6087	6.4878	6.9034	7.2007	7.2198	6.8315	7.7713	4.494	7.9825	8.401	7.146	8.4848	4.7764	7.8423	8.132	5.6446	9.6169	8.3131	9.07	7.306	7.2401	6.644	8.3339	8.4765	9.9048	10.2915	5.605	9.7818	10.8376	9.4482	9.7482	8.3208	9.5503
United States of America	Indiana	Floyd		4.9378	4.1451	6.3567	5.6605	5.4565	5.2077	5.5249	5.843	6.0586	2.6211	6.7892	6.5692	6.7706	6.4742	4.4002	7.6533	6.8718	3.7219	8.47	8.1052	7.256	6.5907	6.421	5.4751	7.3441	4.8416	7.3569	7.0115	4.5531	6.6228	7.5733	7.8838	8.7228	7.763	8.2556
United States of America	Indiana	Fountain		4.8128	7.4099	7.8046	6.7423	7.4294	7.6508	5.6062	7.5899	7.8325	4.494	7.9196	8.5906	7.5848	8.7991	5.0278	8.6645	8.321	3.7838	9.3781	8.7112	9.5157	7.0159	8.1381	7.0693	8.5759	8.9842	8.7688	9.7253	8.8757	10.2756	10.839	9.9453	10.2546	10.6953	11.3581
United States of America	Indiana	Franklin		4.7506	5.4004	6.2311	6.3606	6.5089	6.1721	6.3158	6.0732	7.5816	3.5577	7.7939	7.9589	7.3341	8.2964	5.405	7.779	8.195	5.5206	9.3263	7.9949	8.2418	7.2117	7.0714	6.4337	7.1806	7.5698	9.9056	9.9972	4.8249	8.71	10.187	9.3932	9.671	7.8758	8.5386
United States of America	Indiana	Fulton		3.4374	5.4004	7.2381	5.979	5.3255	6.6221	4.7086	6.7072	7.086	4.3068	7.2282	7.2009	6.77	7.8564	4.5251	8.3483	7.8167	5.8928	8.4319	7.4712	9.1555	6.8567	7.9534	8.1678	8.6991	7.0358	8.5125	8.989	7.4659	9.0853	10.014	9.9727	9.3113	9.7841	10.6487
United States of America	Indiana	Gibson		5.4382	6.9075	7.364	6.4242	6.7719	6.4936	6.3157	6.6451	8.0161	4.3067	7.1654	7.2009	7.6475	8.6734	5.4678	8.4115	8.0059	6.5131	9.9128	8.7856	7.6299	7.1473	8.5545	7.1254	8.5497	8.0422	10.0082	10.4	6.9321	8.5803	11.6225	9.7706	10.2789	10.1528	10.5561
United States of America	Indiana	Grant		4.8756	6.9075	6.7345	6.615	7.6266	7.5865	6.8369	6.9621	8.5791	4.6189	8.1081	8.9696	8.3997	9.2391	5.8449	8.4115	8.132	7.1954	9.6062	9.0283	9.7395	7.3057	7.4014	8.6791	7.879	8.5066	9.6569	10.2871	6.8927	9.414	11.0623	10.4514	10.0087	8.0466	10.4458
United States of America	Indiana	Greene		4.6248	6.3423	6.0422	6.3606	6.5089	5.9792	6.3157	6.4524	7.7713	3.6826	7.1025	7.2009	7.2714	8.5478	5.0279	8.2218	7.3755	5.5206	9.5991	8.4496	8.1145	7.6532	6.6989	6.0488	7.2047	7.7539	9.6614	9.994	6.6911	8.8875	10.117	10.1683	9.0243	8.9155	8.5506
United States of America	Indiana	Hamilton		4.3127	6.782	7.1122	6.1698	7.4293	7.4579	6.8996	7.0242	8.2058	5.4927	7.9824	7.9589	7.5221	9.1134	5.3421	8.6012	8.5101	5.2105	9.4363	8.8892	9.505	6.5501	7.3774	8.1652	9.0207	8.2057	8.8483	9.833	7.973	8.7614	10.4891	9.1955	10.445	9.3553	10.3199
United States of America	Indiana	Hancock		5.2509	5.9028	7.2381	6.0425	7.3636	7.4579	6.3158	7.0864	7.8325	4.5564	7.291	8.9695	7.5221	9.0505	5.3421	8.538	8.195	6.7611	9.688	9.4982	9.1376	7.1168	7.8738	8.0418	8.2342	7.9584	9.8056	10.0307	7.36	9.2032	10.6028	9.3217	9.7539	9.2702	9.5318
United States of America	Indiana	Harrison		4.9378	3.6422	5.7276	5.9789	6.2459	6.172	5.801	6.1974	6.7738	2.6214	6.5368	6.3797	6.2684	6.5365	4.4621	7.8422	5.9887	3.7837	8.4699	7.5566	7.218	6.3415	6.7158	4.1957	8.0115	5.5068	9.6486	8.8553	4.1997	8.431	9.1511	7.8925	8.9341	6.5924	7.6956
United States of America	Indiana	Hendricks		3.8132	6.4051	7.5528	7.1875	7.2321	7.3293	7.157	6.8316	8.3894	4.9934	7.5425	8.5906	7.9609	8.9877	5.0279	8.7277	8.6992	6.0788	9.7383	9.2665	9.3052	7.5589	7.6297	7.8225	8.8207	8.7798	9.0529	10.0857	9.2461	9.9562	11.1547	9.1429	9.7202	9.6456	9.2471
United States of America	Indiana	Henry		4.9383	5.3376	6.9234	5.9153	7.2979	7.0078	7.157	6.5145	7.6428	4.9934	7.6682	7.9589	7.0833	8.5477	4.7765	7.1466	7.6907	6.451	9.4221	8.6779	9.2106	6.9912	7.3521	7.9298	8.5745	8.9562	9.7588	10.0925	7.1072	9.6356	10.2756	9.6709	9.8791	9.2351	10.1411
United States of America	Indiana	Howard		4.8756	7.6611	6.9863	5.7882	8.1526	8.2937	7.0942	7.8448	8.7626	5.4303	8.2339	8.9695	8.4624	9.3019	6.0962	8.9174	8.8254	7.3815	9.8138	9.035	10.298	7.7466	8.9641	9.2	9.3634	9.2565	9.4859	10.6149	8.8994	9.5798	11.492	10.582	10.4431	10.6608	11.8516
United States of America	Indiana	Huntington		4.1252	5.5261	6.6086	6.5514	6.5746	7.6508	6.6421	6.8316	7.5816	4.6813	7.5425	7.4536	8.0236	8.2964	5.0279	8.0321	8.132	6.265	9.1051	8.2879	9.0769	7.0054	7.4368	8.47	8.7226	6.8553	8.8413	10.1065	5.7226	9.0563	10.324	9.8856	9.8303	9.3631	9.6897
United States of America	Indiana	Jackson		5.1881	4.4585	6.8605	6.4878	6.5747	6.4292	5.3489	6.328	7.6428	3.1832	7.1654	7.6431	7.146	7.5421	4.6507	7.2098	7.1233	4.342	9.1747	8.0001	8.407	7.1576	8.108	6.5743	7.1005	6.2898	8.8307	9.8517	5.7341	8.3994	9.8994	8.0418	8.4986	7.047	7.8586
United States of America	Indiana	Jasper		5.0003	6.6563	6.7346	6.0426	6.5089	7.3936	4.8341	6.7072	8.4566	4.494	6.4111	7.4536	7.1461	8.6734	3.8966	8.538	8.1319	4.8383	8.9339	7.6013	9.4638	6.2373	7.8441	8.2047	9.2962	9.104	9.1699	9.2684	9.2721	7.7063	10.9773	10.026	9.952	10.7029	11.4488
United States of America	Indiana	Jay		3.4374	5.212	6.1051	5.2793	5.8514	6.7506	7.0252	4.4258	7.4592	4.1194	7.5425	7.4536	7.2714	8.1079	4.3994	6.7038	7.2494	5.9548	8.6112	7.4669	8.8975	6.8652	5.8146	7.5383	8.262	7.9406	9.2538	9.3275	4.3569	8.0209	10.3255	8.7281	8.4107	8.9292	8.8111
United States of America	Indiana	Jefferson		4.8122	4.5212	6.1052	6.1062	6.4433	6.0435	5.418	5.6941	6.5904	2.6838	6.2854	7.8325	7.0208	7.2278	5.5306	7.21	6.8711	5.2725	8.9094	7.3434	7.9195	7.0202	6.3407	5.7486	6.231	6.8869	9.3565	9.9795	5.3739	8.72	8.894	7.7827	8.6933	7.7367	6.7879
United States of America	Indiana	Jennings		4.5618	5.2748	7.1122	5.9789	6.2459	6.5579	5.6063	5.4392	7.0248	3.3081	7.2282	8.4011	7.5221	7.6679	5.6564	8.2218	7.5645	5.8927	9.478	8.2457	8.9295	7.3393	7.2341	6.7114	7.6094	6.0062	9.2489	9.5237	7.5484	8.5365	9.0669	8.865	8.9466	8.5811	7.9972
United States of America	Indiana	Johnson		5.0625	6.2167	7.364	5.7245	7.4951	7.7151	6.7678	7.1486	8.3282	4.3692	7.4168	8.5274	7.7102	8.862	5.3421	8.4747	8.5732	6.6991	9.9711	9.1408	8.7833	7.6206	6.8424	7.7011	7.8832	8.5901	9.5505	9.5696	7.1463	8.9419	10.8549	9.446	9.5469	8.8756	8.9399
United States of America	Indiana	Knox		5.6253	6.9075	8.0563	6.933	6.9691	7.2007	6.3157	6.3281	8.0834	4.3691	7.1653	7.5799	8.0236	9.1134	5.8449	8.791	7.1233	6.327	10.2892	8.8484	7.9311	7.7165	8.2234	7.0999	8.2861	8.7749	10.3388	10.4719	6.7334	9.4774	11.5224	9.8998	9.5779	10.4417	10.4008
United States of America	Indiana	Kosciusko		3.438	5.6516	5.9793	6.615	5.6542	6.4936	5.5436	6.3902	7.2757	4.3692	6.7882	5.9376	7.4594	7.7935	5.1536	8.032	8.0059	5.6446	8.5577	7.2287	8.7925	6.9824	7.4778	8.5036	9.484	7.8315	8.0752	9.7916	7.718	9.7097	10.2281	9.3239	10.3212	9.8157	8.9843
United States of America	Indiana	LaGrange		3.4377	5.9028	6.6087	6.7423	5.72	6.3006	5.8699	6.0732	6.8351	5.6175	6.6625	6.6956	7.3968	7.5422	5.0279	7.6525	7.5016	6.7611	8.0424	6.9769	7.0575	7.1947	6.5227	7.7302	7.9519	7.8602	7.5333	5.6704	5.975	8.6887	8.5088	7.0736	9.0446	7.8479	7.3216
United States of America	Indiana	Lake		4.3751	6.2796	7.1122	6.6151	7.1006	7.7151	5.0915	6.8315	7.8937	5.6175	6.5368	7.201	6.958	7.9821	3.4567	7.7791	7.8798	3.7217	8.0562	7.435	8.8411	7.1104	7.0711	8.4512	9.4412	8.4325	8.3837	8.4958	7.2254	8.4987	10.1135	8.535	10.2182	10.1555	10.3668
United States of America	Indiana	LaPorte		3.9378	6.0284	6.7345	6.1061	6.7719	6.5578	4.6395	6.8937	8.579	5.3678	7.2911	7.4536	8.0236	8.6106	5.405	8.538	8.4471	4.9003	7.9747	7.4048	9.0279	8.1084	7.966	8.693	8.9266	7.9963	8.4358	8.834	7.1112	8.9379	10.6461	8.6052	10.3847	9.058	9.3321
United States of America	Indiana	Lawrence		4.2511	4.584	6.6088	6.1062	6.246	5.9792	5.7383	5.8867	6.835	3.4955	7.0397	7.2641	7.2713	6.9765	4.3994	7.6525	6.2407	3.8459	8.5956	7.3467	7.7966	6.1529	5.6619	6.0138	6.7947	6.2737	8.8143	9.0707	4.4929	8.742	9.4402	8.2085	9.0954	8.3256	8.9168
United States of America	Indiana	Madison		5.0008	6.5935	6.7346	5.3429	7.6266	7.7151	6.8996	7.2791	8.3894	5.1182	8.171	8.7169	8.3997	9.4277	5.4678	8.9174	8.3841	7.0713	9.493	9.201	9.8069	7.4947	8.1462	8.4407	9.4732	9.0994	9.85	10.6014	7.6099	8.9673	10.8487	9.9746	10.2461	9.6674	10.8765
United States of America	Indiana	Marion		4.6248	5.2749	6.7975	6.4878	7.1008	6.8151	6.4477	7.0864	8.1447	4.806	7.794	8.4012	7.2715	8.5477	4.9651	8.6013	8.3841	5.2725	9.4366	9.3203	8.7421	6.7391	7.6215	7.6018	7.8947	8.1232	9.6456	10.5034	7.5424	8.817	10.4783	9.1064	8.7873	9.0927	7.6392
United States of America	Indiana	Marshall		3.2501	5.4004	6.7346	6.0426	4.931	6.2364	4.7085	6.3902	7.3369	4.8061	6.5368	5.8745	7.3968	7.9193	5.4678	7.9056	8.1949	5.7067	8.1802	7.5138	8.7415	7.1083	6.7865	8.0205	9.2767	7.7165	8.2582	9.4936	8.2876	9.0375	9.8029	9.4087	10.224	9.7254	9.7584
United States of America	Indiana	Martin		4.811	4.6468	5.4128	6.3607	6.9034	6.7508	6.7679	6.5831	7.8324	3.9948	7.4168	6.822	7.6473	7.8567	5.028	8.0955	6.556	5.0865	9.6869	8.5167	7.6563	7.1472	7.4758	5.3482	6.7499	7.1283	9.7444	10.1984	4.7322	9.5212	10.1853	9.7359	8.8309	9.9226	9.7451
United States of America	Indiana	Miami		4.4379	6.6564	6.8604	5.9154	6.7062	7.265	5.87	7.2107	7.7713	4.8061	7.731	8.0852	7.7728	8.6106	5.0278	8.538	8.3841	6.389	8.9352	8.6524	9.4694	6.9825	8.2981	8.3901	9.4958	6.9694	8.6407	9.7192	7.3473	9.2799	10.6085	10.3106	10.1217	9.6777	10.227
United States of America	Indiana	Monroe		4.5611	5.2749	5.8533	6.4877	7.0351	5.9792	6.705	5.4393	7.5201	3.433	7.1026	6.5691	7.2089	7.48	4.7135	7.7789	7.1232	5.8923	8.3689	8.6543	7.9247	5.9652	6.4847	6.3138	7.7932	6.9188	9.2669	10.1237	6.1813	8.8004	8.8882	8.7566	8.5363	9.3789	8.997
United States of America	Indiana	Montgomery		3.8756	7.0331	7.1752	6.8694	7.4951	7.7794	6.1901	7.6583	8.4567	5.4302	8.5482	8.4643	8.2744	9.2391	5.2792	9.044	8.8884	4.8383	9.3782	8.9507	9.8173	7.2039	7.7973	7.0193	8.8106	9.0897	9.1987	9.9272	9.5715	9.8727	11.066	9.8964	10.4752	10.714	10.8389
United States of America	Indiana	Morgan		4.8127	5.9027	7.4269	6.4878	7.6266	6.2364	5.4807	6.1976	8.0833	4.6813	7.5425	8.4643	8.2117	8.9877	5.0278	8.8543	8.4471	7.4436	9.5747	8.8873	8.6907	7.6836	7.9706	7.8345	7.8275	8.5459	9.8606	10.253	7.4988	8.7425	10.618	9.4654	9.6046	9.6388	8.4459
United States of America	Indiana	Newton		5.813	7.2843	7.8045	7.1875	6.7062	8.2937	5.6754	7.5899	9.2643	4.494	7.1653	8.3379	6.77	8.6734	4.0852	8.6644	8.7623	5.2725	9.3728	7.6369	9.1774	6.2373	8.0216	8.3206	9.4727	10.0651	8.7993	10.0962	9.7914	9.2775	11.2585	9.9103	10.2326	11.2412	11.6545
United States of America	Indiana	Noble		3.4374	5.6516	6.4828	6.615	5.3255	6.1078	6.1902	6.011	6.8351	4.6188	6.7882	6.6956	7.5222	7.1022	5.7821	7.5261	7.6276	6.451	8.3002	7.2967	7.5132	6.8792	7.0731	7.8953	9.546	6.9694	8.2097	8.2576	6.9876	9.6738	9.6714	8.9147	9.431	9.2247	8.3203
United States of America	Indiana	Ohio		4.8802	3.7674	6.5455	6.0429	5.7198	5.5294	5.3499	5.6944	6.0948	2.6831	5.6565	6.5699	6.2683	6.5993	5.0268	6.8293	7.4378	5.706	8.3406	7.2183	7.5596	6.7178	5.3246	5.401	7.2447	4.7761	8.6405	8.2349	5.3476	7.7783	8.8947	7.8053	8.6359	7.6856	8.2556
United States of America	Indiana	Orange		4.9378	4.3957	6.7346	6.6151	6.8376	6.3649	5.801	6.4524	7.2084	3.3081	6.2226	7.2641	7.6475	7.6678	4.9022	7.3996	6.9974	3.9079	8.7027	8.065	7.9196	6.0904	7.2712	5.3871	8.3617	6.6184	10.2253	9.4687	4.4088	9.6608	9.7242	9.0401	9.6513	9.0786	10.0859
United States of America	Indiana	Parke		4.0009	6.9075	7.1751	6.615	7.1664	7.1365	5.2861	6.962	7.5877	4.494	7.1025	7.4535	7.5221	8.7362	5.0279	8.285	8.321	5.3966	9.1901	8.4073	8.8407	7.3291	6.9942	7.0634	8.1666	8.4756	9.1476	9.1906	7.8218	9.7426	10.3344	9.6682	9.8242	10.2328	9.3923
United States of America	Indiana	Perry		4.4394	5.0235	5.3501	5.8516	6.3115	5.8503	5.3488	6.2657	6.7129	3.1831	6.474	6.3166	6.5193	6.5992	4.8394	7.5263	7.1861	5.3964	8.3071	7.5509	7.6153	6.5927	7.2154	5.8323	6.8766	5.2934	8.4968	8.3591	4.8634	8.389	8.6829	9.2804	8.24	9.2597	9.1255
United States of America	Indiana	Pike		5.0633	5.6515	6.4828	6.1062	6.3117	6.1079	6.2528	6.7073	6.9636	4.1195	6.914	7.0746	7.7728	8.1077	5.4678	8.7909	6.8081	5.5827	9.599	8.6262	7.5025	6.1985	7.9221	5.5132	7.7405	7.3313	9.8043	9.3515	5.7551	7.6727	10.0248	9.1226	9.0737	9.7562	9.63
United States of America	Indiana	Porter		4.3754	5.9655	6.9863	6.4242	7.1006	6.6864	4.966	6.7072	7.8937	5.7423	6.7882	6.5061	7.3968	8.422	4.3994	8.4747	8.3841	5.0256	8.3383	7.3854	9.2673	8.046	8.5597	8.702	9.4019	8.9922	8.0745	8.725	6.7627	9.3174	10.8375	8.6071	9.966	9.6094	10.5055
United States of America	Indiana	Posey		5.2503	6.2796	7.2381	6.7422	6.5089	6.8793	6.253	7.0864	7.8325	4.2443	7.2282	7.7694	8.0236	8.5477	6.4105	8.8542	7.3125	6.0168	10.0382	8.5372	7.9352	7.5267	8.7973	6.9006	8.756	8.7209	10.0493	10.4951	7.607	9.2216	10.933	9.4884	10.2018	9.9227	9.8634
United States of America	Indiana	Pulaski		4.0629	6.0284	7.1122	6.8058	5.457	6.815	4.2565	6.3902	7.5816	4.3691	6.3482	6.9483	6.7072	8.1707	4.3994	7.9056	8.0689	4.6522	8.1189	7.4676	8.5216	6.4868	6.9208	8.1365	8.9647	7.8567	8.2667	8.9475	8.1083	7.5044	10.5001	9.5177	9.5823	10.104	10.5772
United States of America	Indiana	Putnam		3.6249	6.3424	7.364	6.7422	7.1007	7.1364	5.2861	6.5145	8.3281	4.7436	7.4796	8.0853	8.1489	8.7992	5.1535	8.4747	8.3211	6.5131	9.1838	8.5204	8.6512	7.3291	7.9337	7.1851	8.7952	9.2868	9.4087	9.9073	8.8851	9.1462	11.2219	10.0008	9.758	10.2996	9.5149
United States of America	Indiana	Randolph		4.8131	5.4004	5.9163	5.4065	6.9034	7.0078	7.4144	5.8183	7.7101	4.3692	7.6053	7.8326	7.1461	8.3592	4.5879	7.3996	7.3754	6.5751	8.8626	7.7746	9.9348	7.4951	6.9243	7.2353	8.7678	8.3844	9.4022	9.6323	5.9627	8.8219	10.3479	9.5384	9.1392	8.0895	9.2728
United States of America	Indiana	Ripley		4.626	4.5213	6.7346	6.2334	6.5089	6.2364	6.2529	6.0731	7.0247	3.4953	6.7882	7.7062	7.5848	8.0449	5.9706	7.779	7.3754	5.5826	9.2443	7.9235	8.6372	7.5945	6.4674	6.2089	7.4889	7.1889	8.9513	10.0818	5.2792	7.9555	9.506	9.3886	9.5802	7.3555	8.2487
United States of America	Indiana	Rush		5.6253	5.6516	7.8675	7.3147	7.6923	7.3293	7.0942	6.7072	8.2058	4.9934	8.171	9.1591	7.8983	9.1763	5.8449	8.538	7.9428	6.4511	9.9648	9.4899	9.3526	7.5576	7.9522	8.3402	8.5256	9.3229	9.8621	10.6343	7.0183	9.9459	11.2519	9.7268	9.5693	8.5143	10.7549
United States of America	Indiana	Saint Joseph		3.438	5.2749	6.8604	6.1698	6.3774	5.6578	4.9031	6.7072	7.4592	5.1806	6.474	6.8219	7.6475	8.045	5.3421	8.3483	7.8798	5.5206	8.0858	7.3284	8.8754	7.6115	6.6999	8.1303	9.2247	6.7145	8.079	8.7414	7.9095	8.7965	9.8845	9.241	9.8843	9.3603	9.0575
United States of America	Indiana	Scott		5.4367	4.5213	6.4828	6.615	6.6405	6.6865	6.4477	6.0733	7.0247	2.6213	5.9084	7.5799	7.6475	7.4165	5.8448	7.2099	7.3125	5.955	8.7578	7.9359	8.3452	6.8285	8.048	5.4694	7.3532	7.5158	9.6638	9.4975	7.6313	9.0294	8.633	8.3054	8.0969	9.0157	8.3487
United States of America	Indiana	Shelby		5.4378	5.526	7.2381	6.3606	7.1664	7.3294	6.4476	6.5829	7.8325	4.3691	7.8567	8.401	7.5221	8.9249	5.0279	8.4115	8.6993	6.7586	9.7823	9.22	8.7547	7.2427	7.6243	7.7951	8.0815	7.9922	9.6748	9.9314	7.6695	9.7076	10.71	9.2482	9.4394	7.9921	9.6366
United States of America	Indiana	Spencer		5.0011	4.7725	5.224	5.7881	6.3116	6.2363	5.6754	6.3902	7.2084	3.4329	6.474	6.8219	7.4595	7.1021	5.7821	7.9688	7.5015	5.8307	9.2226	7.2539	8.1793	6.325	7.777	6.0074	6.6918	6.7084	9.0939	9.1733	5.2257	8.7493	8.1354	8.5007	8.5379	9.5599	9.1133
United States of America	Indiana	Starke		3.6881	5.6516	6.8604	6.5514	5.2597	6.1077	4.1937	6.0731	7.7101	4.8685	5.7823	5.9376	6.7699	7.4164	4.3994	8.032	8.0058	4.7762	7.6489	7.3413	8.4764	7.1729	6.4805	7.6607	8.6728	7.1207	8.346	7.9121	7.235	7.5359	9.6825	8.6138	9.6695	9.2463	8.8227
United States of America	Indiana	Steuben		3.0624	4.6469	5.8534	6.297	5.2597	6.2364	6.3849	5.6939	6.0948	5.0557	6.2854	6.6956	7.146	6.8506	4.3993	7.2731	7.3124	6.513	7.8601	7.2821	7.1471	6.5637	6.656	7.4354	7.7058	7.2031	8.4295	7.7769	5.7864	9.1951	9.0488	9.3847	9.3379	7.9661	7.1895
United States of America	Indiana	Sullivan		4.5007	6.6563	6.9863	6.8694	7.4294	6.9435	6.6422	6.4524	7.5205	4.1195	6.914	6.9482	8.149	8.6734	5.6564	8.538	7.6276	6.0168	10.2265	8.808	8.5455	6.9575	7.0461	6.5916	8.4957	8.3864	10.0466	9.8624	7.3786	9.7366	11.3293	9.9953	9.7698	10.2355	10.3043
United States of America	Indiana	Tippecanoe		4.0004	7.0331	6.7975	5.5337	7.0349	7.7151	6.1274	7.7826	8.4566	4.5564	7.8567	8.0852	7.6475	8.9249	5.3421	8.7276	9.0775	4.7762	9.5599	8.5996	10.0069	6.7654	8.2923	7.2562	8.6728	9.2407	8.7714	9.8881	9.3565	9.8181	10.6514	10.6581	10.3106	9.9981	11.3647
United States of America	Indiana	Tipton		4.8128	7.5354	7.8046	6.4242	7.6266	7.3294	6.8995	7.7205	9.0135	5.4303	8.171	8.4642	8.2116	9.1762	6.5991	8.791	8.5102	6.6992	9.4489	9.1427	10.4863	7.0538	8.2368	9.064	8.7252	9.9629	9.9525	10.8656	8.6502	9.1975	11.3471	10.467	11.1166	11.1925	11.5792
United States of America	Indiana	Union		5.8759	6.2796	7.4268	6.7423	7.4952	7.1365	7.157	7.279	7.8324	4.8685	7.7938	8.5274	7.6474	8.3591	5.5307	7.9055	8.1949	6.6372	9.7111	8.3133	9.303	8.0618	7.5423	8.529	9.0271	9.4661	10.0722	10.5437	6.5279	9.6802	11.6147	10.6147	10.7435	9.0786	10.3383
United States of America	Indiana	Vanderburgh		5.1882	6.4052	6.5457	6.8059	6.4431	7.0079	6.0585	6.8316	7.2757	3.6826	6.7883	7.7062	7.5849	8.1078	5.782	8.7276	7.5015	5.6446	9.8813	8.4553	8.3978	6.8943	8.5465	6.7859	8.2744	7.9653	9.9702	10.518	6.9799	8.9114	10.1497	9.7538	9.4604	9.3682	9.7354
United States of America	Indiana	Vermillion		4.2501	7.0331	7.8045	6.9966	7.4951	7.4579	5.0288	7.7205	8.2057	5.1181	8.171	8.5905	8.337	9.3648	5.5934	8.538	8.3841	6.327	9.5913	8.5034	9.5971	7.0159	7.8771	6.9465	8.9348	8.8279	9.6475	10.0779	7.6091	10.0489	10.7048	10.0966	10.6893	11.0649	9.8084
United States of America	Indiana	Vigo		3.9376	6.5308	5.9793	5.7881	6.5746	6.4935	5.418	6.6451	7.2756	4.6812	6.5368	8.1484	8.2743	8.6107	5.7192	8.3483	7.8798	6.5751	9.4847	8.8944	8.8186	6.9533	6.0837	6.6303	6.747	8.1867	9.253	9.336	7.784	9.5354	10.7856	9.8626	9.5809	9.9186	8.6871
United States of America	Indiana	Wabash		4.438	6.1539	6.6087	5.9154	6.1802	7.1364	5.8009	6.9621	7.2083	4.9309	6.8511	7.3904	8.0236	8.7992	4.7136	8.7278	8.5102	6.513	9.124	8.6621	9.3967	7.1083	7.7965	8.4342	8.9822	7.2631	8.5564	10.1034	6.3788	9.3372	10.5696	10.3869	10.0346	9.5783	9.4111
United States of America	Indiana	Warren		5.6879	7.9122	7.4898	6.2334	7.4952	8.1008	6.0583	7.4656	8.4567	4.6188	7.9824	8.7169	7.8982	8.9249	4.7765	9.044	8.9514	4.342	9.5286	8.7613	10.2124	5.7631	8.7953	7.0124	8.5514	8.3855	8.6337	9.6701	9.4533	9.7529	10.7191	9.9554	10.6162	10.483	11.3993
United States of America	Indiana	Warrick		4.7501	5.7772	6.0422	6.297	6.3117	6.4293	5.87	6.5146	7.2757	3.6201	6.5997	6.822	7.146	7.4792	5.9706	7.9056	6.9972	5.3965	9.4422	7.3479	7.8131	6.0089	7.7176	6.6892	6.0111	7.0038	9.6391	9.4638	5.8805	7.373	8.5816	9.0325	9.0107	8.8637	8.9622
United States of America	Indiana	Washington		5.001	3.8305	6.6087	5.979	6.3117	6.1078	6.1901	6.0731	7.1472	3.1832	5.9712	6.5693	7.0206	6.788	4.7136	7.273	6.3668	3.7837	8.7216	7.4009	7.3104	6.2784	7.5658	5.675	7.4241	6.374	9.0852	9.0816	4.0217	8.7121	8.8547	7.8169	8.978	9.174	8.3107
United States of America	Indiana	Wayne		5.3753	5.0237	6.4828	6.3606	7.1006	7.0722	7.2198	6.9621	7.5816	4.2443	7.5425	8.0852	7.3341	8.1707	4.2737	7.4628	8.0059	6.451	9.4912	8.1825	9.3431	6.7392	6.7098	7.9354	8.144	8.0856	9.9068	9.9697	5.5904	9.2722	10.064	9.3218	9.7914	7.4442	9.5127
United States of America	Indiana	Wells		4.0625	5.4005	6.7345	6.5514	6.8376	7.3937	6.6421	6.0732	8.0161	4.8061	8.1082	7.7063	8.4624	8.422	5.6564	7.4628	8.3841	5.8308	9.3125	8.1693	9.153	7.1316	7.7256	8.6722	9.5622	7.3128	8.8443	10.326	6.1313	8.4435	10.5462	9.4818	9.6942	8.485	9.9598
United States of America	Indiana	White		5.0004	6.5935	6.9863	6.8695	6.7719	7.7794	5.6063	7.7826	8.7014	4.4316	7.1653	7.8326	6.8953	9.0506	5.2164	9.0439	8.3841	5.4586	9.4668	8.1915	9.9619	7.36	9.2785	8.5737	8.8511	9.9363	9.3577	10.4301	10.128	8.7704	11.0421	10.9876	10.0299	10.9704	12.0283
United States of America	Indiana	Whitley		3.375	5.1492	6.4828	6.4878	5.3255	6.2364	6.0584	6.3903	6.8351	4.3068	6.7254	6.3166	7.6476	7.4165	5.0279	7.5894	8.0058	6.0788	8.6209	7.7046	8.3932	7.5103	6.8471	8.2644	8.5017	5.6772	8.6951	9.975	7.3017	10.1109	10.0274	9.7931	10.1233	10.1841	8.3554
United States of America	Iowa	Adair		3.5968	4.0542	6.2843	3.1464	6.507	7.1967	5.6275	7.5975	6.4134	4.853	6.111	8.0253	8.0515	8.0625	5.4061	8.2496	7.224	7.9334	8.7874	4.8211	9.4758	5.3366	7.5246	7.4233	8.9578	8.7451	8.2752	7.9876	9.4822	8.244	11.4283	9.9779	10.3507	9.5515	10.6268
United States of America	Iowa	Adams		2.6676	3.6145	6.3761	3.8141	5.9956	7.3086	4.9196	7.5093	5.9837	3.7727	4.3917	7.9183	7.5052	7.8935	4.6132	6.9108	7.4928	8.3942	8.498	4.9584	9.3012	5.4803	7.8736	7.424	8.6439	8.0417	8.7883	7.5502	8.3863	7.6691	10.6258	9.8578	9.1267	9.1388	9.8468
United States of America	Iowa	Allamakee		5.5183	6.1333	5.4847	7.4393	7.4065	7.7833	7.1853	7.9865	7.2981	6.8771	7.0763	7.1941	8.7088	8.5461	4.1496	7.6674	8.3322	8.326	8.1209	5.2217	9.1878	7.3441	7.9528	8.3996	9.6874	9.4999	9.1992	9.4335	9.9108	8.9594	10.2519	11.1339	10.4298	10.4147	10.7367
United States of America	Iowa	Appanoose		4.3111	4.6035	5.5364	3.8043	5.6829	7.2947	5.4509	6.754	5.3353	1.1973	5.606	7.5249	7.7965	6.9022	3.1624	5.2124	6.4866	5.6727	7.3756	4.0503	8.4561	4.2715	7.4473	7.8734	7.5093	7.1301	9.2696	6.9083	8.3308	7.8877	10.7918	9.415	9.8976	8.9679	7.4594
United States of America	Iowa	Audubon		3.8286	4.4239	4.88	3.926	6.7654	7.5423	5.6883	7.245	7.0306	5.6223	6.3769	8.1989	7.9166	8.3769	5.7577	8.2854	7.6579	8.2849	9.2295	5.0601	9.4862	7.4219	8.2815	8.0449	8.6082	8.2602	8.5468	8.1026	9.5302	8.6265	11.2744	10.8053	10.9142	9.8313	11.3898
United States of America	Iowa	Benton		6.2077	5.787	5.7959	5.2468	7.5659	8.4175	6.6355	7.9164	7.851	5.7001	7.6063	7.0965	8.4327	8.6609	3.6059	6.7342	7.5631	5.847	8.8453	5.3214	9.0169	7.3956	8.5221	9.1145	9.547	9.5632	9.3358	10.0558	11.2457	10.5455	10.7825	10.6704	10.7582	11.362	11.2931
United States of America	Iowa	Black Hawk		6.0896	6.0075	5.7825	6.8904	7.4374	8.6414	7.3917	8.3174	8.0457	6.966	6.6878	8.18	9.0939	8.9729	4.6536	5.8289	7.8456	6.9798	9.8085	4.618	9.5425	8.1408	8.4088	8.6333	9.2061	9.5658	9.0367	10.2116	11.2879	9.4955	11.1797	11.3416	11.646	10.8103	10.4277
United States of America	Iowa	Boone		6.2709	6.4896	6.409	2.1102	7.586	8.9024	7.4588	7.6507	8.0765	6.9923	7.5831	7.8611	9.0981	8.9704	5.4513	8.1915	7.4597	7.7463	10.2787	5.2705	10.3752	9.4088	9.3483	9.2696	9.2036	9.7652	9.6972	9.6651	10.654	10.6968	12.0656	12.0782	10.8401	11.05	10.4569
United States of America	Iowa	Bremer		5.9825	5.6497	5.5789	7.2797	7.6587	8.2169	7.7253	8.4752	7.8126	7.1318	7.2338	8.6448	8.9476	8.6346	4.4254	6.2316	8.3852	8.2165	9.7766	5.0002	9.4774	8.1125	8.8764	9.0604	9.9135	10.2036	9.4965	10.1025	11.4374	9.5831	11.583	12.1151	11.4952	11.1158	10.1459
United States of America	Iowa	Buchanan		6.1458	6.3149	6.2568	6.8047	7.6648	8.8256	7.9405	8.3697	8.1628	6.2992	7.4296	7.3431	9.142	8.8766	4.7237	7.1286	8.3657	7.7495	9.4829	4.8105	9.465	7.2082	8.9809	8.5371	9.2471	9.5528	8.8225	10.4573	11.2948	10.0066	10.2296	11.2191	11.3512	10.7615	10.5461
United States of America	Iowa	Buena Vista		5.7895	6.2516	4.6587	7.5229	8.0056	8.0967	7.6429	8.1538	7.8411	5.1061	6.1673	8.3076	8.2576	8.2453	7.0928	8.3124	8.1856	7.5642	9.6498	5.0401	9.9786	8.7861	9.1201	9.1033	9.7058	10.3649	8.5204	9.0605	9.8922	10.0427	12.0845	11.632	8.9967	10.1033	11.2671
United States of America	Iowa	Butler		5.3383	5.5569	5.6528	5.7998	6.9865	7.9853	7.7996	7.9741	7.7784	6.56	7.1368	8.3184	8.4261	8.259	5.9156	5.9192	8.1294	7.8846	9.5595	4.6355	8.7871	7.8514	8.9906	8.5555	9.5374	9.1609	8.8417	9.9114	10.84	10.0513	11.7929	11.6502	11.0855	10.7688	11.043
United States of America	Iowa	Calhoun		6.1389	5.9552	5.3746	5.2587	7.7412	8.7066	7.7467	8.4794	8.0207	6.3512	6.5516	7.9803	8.4488	8.9876	7.7453	8.4496	7.8715	7.2811	10.5194	5.2296	10.7619	8.9331	9.333	8.5106	8.192	9.2864	9.3833	9.0521	10.5649	10.0427	11.5611	11.4554	10.387	11.0446	11.246
United States of America	Iowa	Carroll		4.9963	5.2146	4.576	3.1749	6.9492	7.7676	6.1591	7.824	7.1665	5.5129	6.862	8.0967	8.693	8.5218	7.2776	8.1252	7.575	7.6641	9.6348	4.4253	10.1245	8.2269	8.9637	8.3721	9.484	8.6244	8.5643	8.9586	9.8418	10.1583	12.148	11.1099	10.2017	10.6994	11.2498
United States of America	Iowa	Cass		3.1891	4.1421	6.5187	4.7891	6.8578	7.7153	5.5469	7.2986	6.9313	5.731	6.7162	8.2808	8.1495	8.3398	5.7438	8.2459	7.7787	8.2484	9.3401	4.5257	9.1391	6.8366	8.1564	7.4968	9.076	8.4889	8.2968	7.9532	8.3391	8.3599	12.0724	10.5569	10.7203	9.7094	10.9429
United States of America	Iowa	Cedar		5.9888	6.9228	7.3485	7.7628	8.1217	9.0429	7.8197	8.8799	8.6664	5.7052	8.4577	8.4523	9.0396	7.5723	3.8506	8.2702	8.5674	6.8176	9.2729	5.7294	9.8857	7.622	8.7564	8.7913	10.6573	9.8485	9.2312	10.8429	11.5573	11.3067	11.8488	9.0635	11.4004	11.5087	11.3635
United States of America	Iowa	Cerro Gordo		5.5142	5.8582	5.8913	6.548	7.5237	8.2721	8.1717	8.4213	7.9634	6.8613	7.0227	7.8967	9.085	8.347	6.2862	6.0907	8.5848	7.5334	9.0223	4.0676	9.263	7.9795	9.0203	9.0873	9.186	9.0442	9.3779	9.214	10.5027	10.1377	10.5544	11.5491	10.6159	10.8982	10.4623
United States of America	Iowa	Cherokee		5.2935	5.8376	4.3699	6.6712	7.6974	7.9105	7.023	7.6955	7.7495	5.635	7.3077	7.9327	8.4597	8.1135	7.5311	8.3294	8.2059	8.5251	9.46	5.4912	9.4781	8.1077	8.6779	8.6634	10.1435	10.7118	7.5238	9.4155	10.0503	10.3681	11.7431	11.6428	9.0609	10.3955	12.3772
United States of America	Iowa	Chickasaw		4.7022	4.9718	4.6521	7.0141	7.2318	8.078	7.6774	7.8008	6.9786	6.1018	6.4911	7.2185	8.5548	8.3495	4.3291	6.2002	8.1596	8.1685	8.8247	4.4564	9.0153	7.8006	7.9865	8.8174	9.4171	9.5664	9.0651	8.8042	10.9533	9.204	10.9817	11.7527	10.9596	10.8045	10.0459
United States of America	Iowa	Clarke		3.274	4.9232	5.9774	2.5695	6.134	6.1342	5.255	7.1822	4.9985	1.7024	3.8423	8.1862	6.3092	6.2769	2.4653	4.2777	6.5494	6.4187	7.5948	2.6999	8.1819	4.08	6.008	7.0935	6.2532	7.4176	8.0231	7.7643	8.4685	7.1668	9.8604	9.1796	9.2255	8.2988	6.8928
United States of America	Iowa	Clay		4.4583	6.0195	5.3711	7.036	7.3596	8.1129	7.9286	8.4591	7.1223	5.2942	6.5423	8.4131	8.5919	8.5686	6.2957	8.1926	8.3904	7.0437	9.2497	4.1409	9.7944	8.0094	8.7874	8.557	9.6784	10.0902	9.6111	8.5804	9.2182	10.0514	11.5127	11.4949	10.0164	9.9707	11.0597
United States of America	Iowa	Clayton		5.8131	6.2459	5.8116	7.3809	7.4082	7.8884	7.2811	7.9142	7.7734	6.6919	7.3092	7.5833	9.204	8.7223	4.1964	8.4112	8.874	8.3931	8.4559	5.6426	9.1817	7.5202	8.4812	8.5715	9.6601	9.6708	9.2412	9.5738	10.553	10.0777	11.0644	11.3564	10.8693	10.6209	10.7964
United States of America	Iowa	Clinton		4.766	6.7532	6.0002	6.8458	7.1997	8.1898	7.7184	8.4429	8.2345	5.5182	7.1305	7.2895	8.4797	6.8594	3.3441	7.6705	8.6202	6.6433	8.9125	6.3236	10.0393	8.2041	9.1703	8.8499	9.5478	9.975	9.2322	10.5484	11.0507	10.8431	10.865	7.3296	10.9101	11.1793	11.433
United States of America	Iowa	Crawford		3.9227	5.2084	3.3164	4.0386	7.0472	6.693	4.2543	5.9498	6.9292	5.0183	6.9428	7.3356	7.9641	7.9805	6.5082	7.6924	7.8771	7.7067	9.0905	4.8137	9.4648	7.0431	8.3246	7.9182	9.3454	9.2356	8.2287	8.6354	9.7418	9.5435	11.0221	11.2474	8.7031	10.2383	12.0324
United States of America	Iowa	Dallas		5.1788	5.3785	6.5285	3.2834	6.6979	8.5186	6.0806	8.4635	7.9429	5.5885	7.2011	7.1285	8.2896	8.7865	5.5351	8.7563	8.0025	7.8047	9.6418	5.9852	9.8288	8.4547	8.5908	8.6782	9.3327	9.8361	9.0561	8.5095	9.5226	9.2655	11.9007	11.4026	10.3125	10.4233	10.7758
United States of America	Iowa	Davis		4.8081	4.7207	5.6734	2.9999	6.0602	7.4276	6.6192	6.688	6.0088	1.3427	6.3703	7.8635	6.8025	5.8338	3.2981	4.1418	6.7788	5.8579	8.0954	3.9911	8.2864	4.1392	7.8656	7.6248	8.6965	5.665	9.3932	8.4034	8.2182	7.8897	11.3157	7.219	10.1372	9.3721	8.9278
United States of America	Iowa	Decatur		3.8014	4.5526	5.9289	3.144	6.4131	6.4163	5.2307	7.1408	5.6184	1.7629	5.2826	7.5575	7.3694	6.7805	2.4665	5.3237	6.1139	6.6338	7.8216	3.0615	8.6959	4.3252	8.2609	7.2946	6.202	7.1163	9.3159	7.3158	8.3324	8.0826	11.0145	10.2861	9.8836	9.1505	7.0759
United States of America	Iowa	Delaware		5.6939	6.4721	6.2546	6.831	7.3809	8.4438	7.8185	8.4469	8.2764	5.5845	7.4223	7.1554	9.4399	8.7242	4.0725	7.6892	8.7154	7.8697	8.8812	4.8521	9.7355	7.5213	9.1017	8.9101	9.4942	9.9972	9.0493	10.6236	11.1758	9.9758	11.0832	11.1162	11.3311	11.2081	10.0175
United States of America	Iowa	Des Moines		6.2836	6.7803	7.0822	6.0787	6.8166	8.7066	7.2892	8.7244	8.4212	4.245	8.439	8.6624	9.2337	6.9322	4.0669	5.2099	8.0626	5.8044	9.1298	5.9051	10.0328	7.5302	8.2754	8.8841	8.3362	9.1607	9.0349	8.9884	10.1528	9.6932	11.9214	9.6988	9.9902	12.0598	11.7036
United States of America	Iowa	Dickinson		3.7802	5.4988	4.2127	6.0857	7.532	7.6499	7.8794	8.2324	7.4131	5.3035	7.1977	7.7783	8.6949	8.3671	6.68	8.5517	8.0515	7.5506	8.4757	3.4874	9.1187	7.8834	8.8829	8.0198	9.5388	9.4589	9.474	8.1433	8.9816	10.0796	11.8489	10.6982	9.9795	9.8119	10.5873
United States of America	Iowa	Dubuque		5.3238	6.2586	5.993	6.5033	7.1499	8.1498	7.6606	7.7714	8.1307	5.9996	7.8062	7.5411	9.2613	8.2334	4.0295	6.8168	8.5668	8.1604	8.4363	5.3222	9.4025	7.4859	9.2594	8.6273	9.8359	9.4501	9.4964	9.9113	10.8398	9.8633	11.4842	11.4863	11.461	11.2687	9.9781
United States of America	Iowa	Emmet		5.6387	6.3148	5.0191	6.7933	7.876	7.9941	8.7304	9.0231	7.8593	5.5845	6.398	8.3556	9.2813	8.9692	7.0022	8.7753	8.4411	7.4057	9.2562	3.3544	9.6607	8.0345	9.1106	8.9885	9.7112	9.3257	9.8163	8.2289	9.8465	10.4154	11.4121	11.4658	10.4113	10.7332	10.5999
United States of America	Iowa	Fayette		5.882	5.8883	6.1095	7.09	7.5392	8.3107	7.8794	8.3386	7.3126	6.7021	7.2712	7.6887	9.0144	8.8873	4.956	7.7291	8.5315	8.5738	9.0342	5.0459	9.0231	8.1023	8.3422	8.8515	9.6824	9.6188	9.2065	10.0566	10.8584	9.6217	10.4635	11.9147	10.9156	10.5077	10.5377
United States of America	Iowa	Floyd		4.4777	4.9481	5.5862	6.9147	7.3228	8.2383	7.9286	8.1257	7.5111	6.1099	7.2652	8.2344	8.8434	8.2641	5.2601	5.2257	8.7047	7.8205	9.0568	4.5819	8.9417	7.8466	8.8898	8.7999	10.2723	9.5657	8.9473	9.3586	10.5993	9.6111	11.1328	11.5611	10.3567	10.7343	10.7714
United States of America	Iowa	Franklin		6.2427	6.6307	6.5007	5.4505	7.5546	8.2957	8.2755	8.4055	8.0111	6.787	7.3639	8.8051	9.2971	8.8741	6.9343	8.0315	8.2088	7.3628	9.9739	4.1242	9.3182	8.2975	9.5547	8.4061	9.2029	9.3695	9.1709	9.6206	10.71	10.5849	11.9557	11.6244	11.146	10.7499	10.4927
United States of America	Iowa	Fremont		3.1829	4.4874	6.4989	3.4522	5.989	7.323	5.8845	7.5417	5.9415	5.3458	6.0578	7.6645	8.9855	7.4226	7.0298	7.6636	7.2313	8.0514	9.7496	4.9807	8.9752	6.9075	8.5399	8.4245	8.3966	8.3911	8.7535	8.9965	5.8232	8.3406	11.8274	10.1218	9.1799	9.2227	9.2838
United States of America	Iowa	Greene		5.5862	5.9801	5.8744	2.372	7.5074	8.8755	7.0855	8.5535	7.9908	6.5555	7.6101	8.2853	8.6884	9.2339	6.2544	8.0186	7.6114	7.8191	10.6213	5.2811	10.0984	8.8278	9.36	8.7828	9.027	9.3209	9.2251	8.8314	10.3214	10.6252	11.7164	11.6275	10.7088	10.9677	9.9913
United States of America	Iowa	Grundy		6.679	6.8347	6.839	6.1336	7.4915	8.6202	7.6808	8.2665	8.1836	7.4057	6.8211	8.0287	7.8569	8.8013	5.6428	5.9946	7.3787	7.6333	10.0519	4.8563	9.2843	8.4035	8.1313	8.873	9.3623	8.7435	9.1983	9.4113	11.3828	10.8359	11.9604	11.9192	11.0996	11.4485	11.4172
United States of America	Iowa	Guthrie		3.8915	4.5496	5.3669	3.508	6.725	7.7572	6.0506	7.5548	7.0479	5.3005	6.8387	7.6817	7.907	8.1997	5.8704	8.5334	7.5944	7.6044	9.2408	5.1205	9.7625	7.4994	8.4337	7.5201	8.828	8.4697	8.5436	8.0272	9.3442	8.529	10.8505	10.1182	9.994	10.1538	10.7471
United States of America	Iowa	Hamilton		5.9821	6.3202	6.3376	4.8382	7.4982	8.8256	7.8644	8.857	8.1603	6.5536	7.1299	8.7955	9.217	8.999	5.0455	9.6885	7.5517	7.7497	10.3263	4.6807	10.4431	9.1308	9.3152	9.0262	9.2342	9.7898	9.6887	10.2683	11.3195	10.4737	11.3838	11.8654	11.5925	11.1254	9.8848
United States of America	Iowa	Hancock		5.74	5.9651	6.2004	7.0889	7.8747	8.2141	8.0161	8.8481	7.9303	6.2528	6.8295	8.7527	9.3796	8.6039	7.22	7.9066	8.6625	6.9293	9.4832	4.7024	9.6292	8.0284	9.19	8.954	8.9677	9.4517	9.6996	9.1021	10.5183	10.6161	11.079	11.44	11.0406	11.1925	10.7644
United States of America	Iowa	Hardin		6.5472	6.6654	6.5178	5.3566	7.203	8.7178	7.5767	8.1113	8.2828	7.3059	7.7821	9.1651	8.9164	8.9996	5.2548	7.3353	7.7574	7.6634	10.337	4.8368	9.8063	8.9014	8.8892	8.2445	9.2884	9.5412	9.213	9.9003	11.1341	10.6365	12.1767	11.8365	11.5182	10.7892	10.009
United States of America	Iowa	Harrison		3.2889	5.2775	4.7536	4.6101	7.2301	7.449	5.0214	5.8045	6.8863	5.467	6.4685	7.8598	8.0726	8.5532	5.7168	6.1053	7.0621	7.351	9.7274	6.1889	9.0525	6.9298	8.8854	8.2648	7.9518	8.7892	8.6911	8.6385	9.3109	9.4459	11.1268	9.729	8.9219	9.7998	11.0885
United States of America	Iowa	Henry		6.1515	6.5984	7.3834	5.9136	6.9107	8.6768	7.4611	8.4083	7.9653	2.9582	7.1732	8.2344	8.2488	6.5219	3.8202	4.5286	7.714	6.166	9.0869	5.0278	9.993	7.522	8.3395	8.5481	8.4169	8.2295	9.0219	8.9692	9.7718	10.0861	11.4333	9.6018	10.5395	11.0413	11.1952
United States of America	Iowa	Howard		3.3086	3.9739	4.7178	7.0921	7.196	7.6577	7.5554	7.8288	6.711	6.005	6.8034	7.0672	8.3422	8.0854	3.949	7.852	8.365	7.5934	7.6927	3.9606	8.7964	7.8505	8.4325	8.7353	9.477	9.6929	8.8047	8.1887	10.3525	9.5055	10.0933	11.5364	10.3756	10.6084	10.3074
United States of America	Iowa	Humboldt		5.9851	6.4236	6.0249	6.2055	8.0065	7.9339	7.5124	8.8506	8.3263	6.1633	7.0753	7.8447	8.8031	9	6.7131	9.356	7.9361	6.8085	10.3445	4.7076	9.9835	8.7458	9.6946	9.2121	8.604	9.0167	9.9668	9.077	10.645	10.6182	11.9353	11.8138	11.3821	10.977	10.8234
United States of America	Iowa	Ida		5.1529	6.0427	3.9359	6.4378	7.4506	6.9634	4.5051	6.817	7.5412	5.8047	7.4024	7.8292	8.029	7.8598	7.5133	8.1851	8.0476	7.648	9.4888	5.4202	9.4195	7.8964	8.8927	8.4939	9.7966	10.3455	6.8703	9.1747	10.2813	10.4142	11.609	11.1086	7.878	10.5999	12.338
United States of America	Iowa	Iowa		4.9287	5.3598	6.7302	4.645	6.9089	8.1334	7.0936	7.9483	7.5171	4.3459	7.7441	8.0502	8.1968	7.7766	2.0091	6.5788	7.8385	6.7103	8.2223	4.978	9.5137	6.4929	7.596	8.4939	8.9572	9.0503	8.8468	9.6779	10.7493	10.6025	11.6637	9.2474	11.1787	11.0298	10.9234
United States of America	Iowa	Jackson		4.2579	5.9817	5.0221	6.2354	6.7788	7.3632	7.2154	7.5774	7.7584	4.8419	6.9342	6.5879	8.145	7.2479	2.8322	7.1331	8.1892	5.6491	7.3942	5.5465	9.1645	6.8069	8.0784	8.1917	9.1646	9.0122	8.8341	9.543	10.436	9.7396	10.6427	7.7981	10.4489	10.5787	10.6433
United States of America	Iowa	Jasper		5.3229	5.8935	6.7682	3.2234	7.0705	7.9014	6.4572	7.7712	7.8331	5.1864	7.9828	7.7761	7.9941	8.6854	4.7706	7.2691	7.9084	7.1642	9.3602	6.0519	9.8614	8.1942	8.6848	8.8635	9.3836	9.7229	9.046	9.7169	11.1514	10.7628	12.1873	11.8316	10.9139	11.2196	11.465
United States of America	Iowa	Jefferson		5.2099	5.5816	6.7967	4.8155	6.616	8.0825	6.3594	7.6511	7.422	2.0221	7.4569	7.5428	8.3643	6.4902	3.5888	5.442	7.7296	6.27	8.6565	4.3927	9.7692	6.0331	7.6867	8.4361	7.635	5.9958	8.9092	8.4359	8.3402	9.2219	10.867	9.0105	10.7136	9.9536	10.5032
United States of America	Iowa	Johnson		5.4181	5.7554	7.206	6.6317	7.346	8.3691	6.7038	8.4065	7.8509	4.8146	7.3909	7.2105	7.9999	6.9232	2.8975	6.3686	7.987	6.1069	8.4388	4.9318	9.7578	6.5279	7.6517	8.6131	8.469	8.819	8.8821	9.8161	10.7823	10.0675	10.9086	8.5227	10.7822	10.7704	10.1565
United States of America	Iowa	Jones		5.4557	6.5904	5.3864	6.4618	7.5096	8.3102	7.8131	8.4415	8.2843	5.5836	8.2301	7.8639	9.1217	7.7942	3.1319	6.842	8.0974	6.9137	8.5181	5.3491	9.5822	7.3888	9.0314	8.8639	9.7679	10.0269	8.8668	10.5765	10.9507	10.2947	10.5619	9.3066	11.0131	11.2456	10.532
United States of America	Iowa	Keokuk		5.7625	5.6379	6.8648	4.2845	7.1326	8.4687	7.2754	7.9736	7.6979	2.4408	7.7368	7.7447	8.333	8.048	2.4712	6.5195	7.532	6.0792	8.3802	4.9529	9.6227	6.5777	7.7177	8.8916	7.5683	7.749	9.263	8.9184	9.9722	9.7429	11.9587	8.4738	10.4582	10.7113	9.8909
United States of America	Iowa	Kossuth		6.2114	6.4354	5.9289	6.377	7.8341	8.1782	8.2781	8.6649	8.3771	6.1747	7.3694	8.9379	9.5795	9.1847	7.6576	9.067	8.7105	6.8236	9.8878	4.6932	9.8391	8.2675	9.0153	9.1612	9.3194	9.4589	9.8918	8.669	10.2361	10.7129	11.1981	11.7689	11.1232	11.1663	10.7662
United States of America	Iowa	Lee		5.543	5.6882	6.0243	3.6139	6.1992	8.6968	6.7877	7.272	7.8557	2.5559	7.7117	8.569	8.2745	5.9121	2.4181	2.9254	6.9553	6.2473	9.3823	4.8284	9.9013	7.5052	8.6684	8.6781	7.4532	7.6642	9.3498	8.6804	8.4964	9.4233	11.298	8.1228	9.0429	11.2902	10.8773
United States of America	Iowa	Linn		5.6437	5.8245	5.9689	6.0414	7.2587	8.1764	7.1853	8.2739	8.1105	4.8607	7.9463	7.1973	8.5856	7.9062	3.0168	7.2112	8.0057	5.9606	8.9065	5.1406	9.6752	7.1592	8.7534	8.9737	9.1873	9.4652	8.845	10.3482	11.0482	10.2024	10.8239	9.5379	11.0572	10.7029	10.8161
United States of America	Iowa	Louisa		6.1642	6.4788	6.875	6.6817	6.8438	8.6124	7.7004	8.5178	8.2562	3.9876	8.1787	7.5723	8.4034	6.2695	3.1095	4.6266	8.2225	5.6491	8.8606	5.6886	9.7684	7.4469	8.0817	8.0924	7.6991	9.0677	8.7217	8.2368	10.0081	9.8125	11.2405	8.3819	10.6777	10.8109	10.988
United States of America	Iowa	Lucas		3.4688	4.2633	5.8064	2.6542	5.8174	6.4228	5.6929	7.2092	5.1232	2.0921	5.2642	7.2408	7.3946	6.4584	2.9307	4.062	6.5546	6.2831	7.9687	3.3177	8.2191	4.0974	6.8385	7.9906	6.4389	8.0331	8.1843	7.4306	8.9824	7.4774	9.7163	9.7163	8.6481	8.8619	7.2022
United States of America	Iowa	Lyon		2.9763	4.645	3.5959	5.9712	6.9288	7.2054	6.4682	6.9629	6.5673	5.3699	6.4941	7.5246	8.43	7.5953	4.4735	7.49	7.3069	7.7327	8.4497	5.394	9.531	7.5659	8.6973	8.2437	9.5101	10.2539	9.6716	9.4955	9.5442	9.938	11.6687	11.6262	10.287	10.3657	11.9486
United States of America	Iowa	Madison		3.8204	4.2079	6.0705	2.2583	6.5414	6.9116	6.2055	7.7953	6.3033	4.6094	5.5595	7.4026	8.0539	7.6424	4.4248	7.9771	7.057	7.3015	8.9318	4.6622	9.5436	6.5058	7.7527	7.7675	9.1238	8.44	8.352	9.067	9.5965	8.4559	11.0234	9.7203	9.9413	9.7519	10.3677
United States of America	Iowa	Mahaska		5.6557	5.4619	6.4928	3.0695	6.4923	8.0436	6.7845	7.6316	7.3841	3.1382	7.4345	8.2163	7.949	8.5384	3.5274	7.0677	7.6408	6.5148	9.088	5.281	9.9473	7.2348	8.126	8.7791	8.8942	8.4958	8.9971	8.9606	10.383	10.1834	12.093	10.0741	10.4178	10.8897	11.0953
United States of America	Iowa	Marion		4.8326	5.4698	6.192	1.1497	6.5945	7.425	5.7775	8.0089	6.6379	3.8304	6.842	8.1566	8.1481	8.118	5.1597	7.0934	7.4889	6.857	8.6269	5.0967	10.0306	6.5555	7.3991	8.1319	8.3205	8.6339	8.7477	8.7958	10.0337	9.2612	10.6908	10.036	9.8128	10.2106	9.025
United States of America	Iowa	Marshall		6.5469	6.5336	6.5778	2.6648	6.9671	8.2886	7.4854	7.5869	8.1236	6.8941	7.703	8.2681	8.3892	8.9856	4.4251	7.6263	7.9791	7.9975	9.682	5.3823	9.5202	8.4591	8.8252	8.6076	9.1743	9.7781	9.1115	9.5955	11.2781	11.2752	11.6195	12.0468	11.5675	11.5207	11.3123
United States of America	Iowa	Mills		3.2457	4.9643	5.9878	3.5314	6.716	7.6785	6.2159	7.3446	6.4697	5.6487	6.1625	8.0704	8.1741	7.95	6.7596	6.8687	7.5623	8.2796	9.7932	4.7065	9.2508	6.6493	8.3628	8.4578	7.7617	8.0495	8.4863	8.3169	7.007	8.2605	11.6023	10.2773	10.01	8.9793	9.8489
United States of America	Iowa	Mitchell		3.7935	4.9794	4.5912	6.7463	7.0089	7.8065	7.563	7.4503	7.6178	6.0248	7.2498	7.7206	9.0542	7.997	5.1711	8.0973	9.0601	7.8711	8.6549	4.2651	9.2658	8.4108	8.783	9.3197	10.1933	9.7251	9.2093	9.1335	10.9516	9.8073	11.0032	11.7123	10.7001	10.8049	10.9902
United States of America	Iowa	Monona		3.5776	5.2208	3.3737	5.3453	7.1707	6.3543	4.631	5.8431	7.0109	4.7075	6.3564	6.8245	7.4603	7.733	6.0021	6.5368	6.9354	6.5269	8.9828	5.6775	8.7281	6.0389	7.8013	7.7348	7.3992	8.8607	8.6803	8.0219	8.8142	8.9088	10.6588	9.8578	6.859	9.4044	10.7871
United States of America	Iowa	Monroe		3.77	4.5465	5.7639	2.8246	5.649	6.7252	5.9181	7.1886	4.9353	1.8713	5.7519	7.188	7.0828	6.7368	2.9264	5.9289	7.0836	6.73	7.3618	3.8613	9.3542	5.2757	7.081	7.8782	7.0242	6.9538	8.5237	7.2724	8.7499	8.1355	10.7502	9.6824	8.5983	9.253	8.5706
United States of America	Iowa	Montgomery		3.5025	4.4495	6.4389	4.6514	6.4401	7.9507	5.3062	7.3542	6.1501	5.1565	5.5053	7.4689	8.1021	7.7377	6.0026	7.5963	7.4558	8.0653	9.5277	4.6852	8.7875	5.7204	8.1622	8.3792	8.8249	7.9888	8.8852	8.3391	8.9188	8.1311	11.5027	9.9205	10.2878	9.01	10.0548
United States of America	Iowa	Muscatine		5.4997	6.6781	7.2931	7.2237	7.0846	8.1534	7.5075	8.2752	8.2166	5.7198	7.976	7.5559	8.4128	6.2214	3.3297	6.6533	7.9006	5.8585	8.8535	5.0214	10.0913	7.4657	7.8508	8.1365	8.9463	9.3833	9.1452	9.434	10.5435	10.5478	11.298	8.4949	10.4469	11.1225	10.4586
United States of America	Iowa	O'Brien		4.8538	6.1073	5.7785	7.0381	7.5667	8.0181	8.118	8.0574	7.3227	6.005	7.0919	8.2698	9.1438	8.4121	7.7531	8.9001	8.4261	7.653	9.109	4.7454	9.5366	8.1143	8.8337	8.7796	9.9574	10.6705	9.5031	9.5159	9.163	10.6061	11.4419	11.612	10.4196	10.3477	12.2817
United States of America	Iowa	Osceola		3.303	5.7247	4.78	6.9002	7.5794	7.361	7.8316	7.9588	7.5487	5.5686	7.0388	7.873	8.8404	8.7314	6.8917	8.2276	8.2701	8.4481	8.5383	4.4708	9.1016	8.097	8.4732	7.9988	9.3481	10.4792	9.6733	7.9816	9.2429	9.7765	11.7564	11.6591	10.3795	10.2995	11.0026
United States of America	Iowa	Page		2.7684	4.4369	6.2526	4.1781	6.1007	7.1175	4.6104	7.3734	5.8658	4.5788	4.597	7.4228	8.3221	7.1461	4.821	6.9156	7.1446	7.7424	9.4009	4.8158	8.4737	5.6302	8.5748	8.273	7.9407	7.7356	8.5555	8.366	6.1221	7.9267	11.2919	10.3404	9.5702	8.606	8.4026
United States of America	Iowa	Palo Alto		5.8395	5.9505	5.4521	6.4564	7.479	7.8562	8.4344	8.5763	7.9426	5.4924	6.2853	8.3062	8.8013	8.6573	6.7123	7.8461	8.5493	6.6301	9.7102	4.5146	9.6373	7.9811	8.9864	8.9698	8.5401	9.8914	9.6796	9.1212	9.8274	10.3938	11.4784	11.7062	10.2305	10.8348	11.1017
United States of America	Iowa	Plymouth		3.8869	4.1741	3.3257	5.5837	7.2516	7.3315	5.2575	6.4087	6.8617	5.03	7.0698	7.6431	7.619	7.3124	4.4564	7.2713	7.2231	7.8217	9.0563	6.0727	9.3083	7.4048	8.6864	7.9673	10.0354	10.2683	7.5258	8.7116	9.95	9.9601	11.647	10.7835	8.6067	9.3969	12.0231
United States of America	Iowa	Pocahontas		6.1597	6.2391	5.305	6.6957	8.2431	8.3691	7.7253	8.766	8.2541	5.2273	6.3657	9.1881	8.4663	8.6208	6.751	8.826	7.7393	7.441	10.052	4.6846	10.2112	8.7675	9.4313	9.2337	8.5566	9.8996	9.7643	8.491	10.5803	10.5537	12.2683	11.5049	10.4489	10.2441	11.2432
United States of America	Iowa	Polk		4.7079	5.4538	6.7811	3.8479	7.047	8.0387	6.2768	8.3798	7.8212	5.8705	7.599	7.3188	7.9073	9.0679	5.4201	8.0458	7.8007	6.9793	9.7292	5.9425	10.483	8.9702	9.3011	9.6074	9.3651	10.3216	9.7192	9.3305	10.6873	10.3779	11.5117	10.9673	10.7891	11.0394	9.733
United States of America	Iowa	Pottawattamie		2.7433	4.3617	5.9469	5.4156	7.4607	7.978	6.1743	7.0364	7.2605	5.3601	7.3439	8.5054	8.5851	8.5877	6.2023	6.3074	7.5878	8.5474	9.7929	5.089	9.374	6.7295	8.5275	8.2259	8.7534	8.7745	8.7335	8.6601	8.6543	7.9727	11.9059	10.7395	10.7706	9.9942	11.2253
United States of America	Iowa	Poweshiek		5.0408	5.5228	6.3933	4.8733	6.9285	7.9339	6.9476	7.592	7.6611	4.7707	7.2707	7.5369	7.6495	8.1507	3.2405	6.8163	7.7947	6.6293	8.5592	4.9578	9.3514	7.0871	8.363	8.7694	9.1249	9.3069	9.3432	9.4279	10.9214	10.8534	11.685	11.0714	11.4424	10.9943	10.7086
United States of America	Iowa	Ringgold		2.4569	4.1075	5.6163	2.8847	6.2767	6.6631	3.4421	7.395	5.2016	2.8678	3.7752	7.6946	6.9891	6.851	2.833	6.3098	6.0798	6.8069	7.7727	2.6359	8.6702	4.1003	7.3441	6.8083	7.0534	7.4814	9.0387	6.7997	8.3076	6.5755	9.606	9.6531	8.9319	8.4402	7.2609
United States of America	Iowa	Sac		5.4294	5.5533	3.4753	5.5586	7.1271	7.7625	5.3854	7.523	7.3688	5.3324	6.7885	8.1383	8.2893	8.3236	7.7785	7.9547	8.029	7.4231	9.8814	5.0747	10.0925	8.1469	9.3401	8.5029	8.8905	10.5686	8.0466	9.5843	10.2691	9.7612	11.5678	11.6642	8.4082	10.6918	11.6088
United States of America	Iowa	Scott		5.1669	7.2178	7.3189	7.5169	7.718	8.4316	8.3075	8.8225	8.5191	6.1137	7.9991	8.1026	9.0749	7.8023	4.017	8.348	8.4965	7.1255	9.3084	6.6535	10.3453	8.2419	8.7639	9.0196	10.6468	10.2999	9.5861	10.898	11.8062	11.355	12.0421	9.3478	10.7002	11.4304	11.5773
United States of America	Iowa	Shelby		3.967	4.8505	5.0186	4.1573	7.4722	7.9667	5.4836	6.5662	7.3995	5.0994	7.3967	8.3937	8.0381	7.958	5.931	7.5268	7.8241	8.1941	9.0905	5.3358	9.317	7.1406	8.4771	8.1502	8.6825	8.9985	7.9481	8.7749	9.2087	8.4382	11.1186	10.7739	10.7434	10.1117	12.0019
United States of America	Iowa	Sioux		4.3889	4.6196	3.8718	5.6621	6.9741	7.6572	6.9151	7.2688	6.8569	5.6747	7.225	8.1584	8.2006	7.3464	5.6326	8.4453	7.7358	7.7241	9.1179	6.4711	10.0305	8.0515	9.1695	8.7302	10.185	10.8203	9.4153	10.0566	10.0574	10.6513	11.7756	11.6331	10.2223	10.0673	12.3038
United States of America	Iowa	Story		6.2711	6.3766	6.6917	2.0359	7.3095	8.7646	7.9383	8.1263	8.2772	7.174	7.5006	7.9785	8.5121	9.1077	5.352	7.9628	7.2989	7.7165	10.0741	4.8943	9.7556	8.8195	9.1849	9.1456	9.3647	10.1922	9.8802	9.4404	11.0523	10.3229	11.8048	11.773	11.555	11.349	10.0682
United States of America	Iowa	Tama		6.2645	6.2637	6.2222	5.4403	7.3228	8.333	7.1684	7.8076	7.8484	6.823	7.6013	7.7604	8.2656	8.6012	5.6428	6.3329	7.683	7.1174	8.9435	5.1113	8.9314	7.5666	8.2184	8.4283	8.7839	9.4334	9.0925	9.8404	11.2981	9.8035	11.7087	11.3882	10.8383	11.0395	11.2708
United States of America	Iowa	Taylor		2.0397	3.4518	5.2247	4.1324	5.5694	6.8401	4.107	7.2198	5.1656	2.7971	3.8029	7.6672	7.2396	6.8762	3.766	5.9966	6.064	7.4152	8.0186	3.8653	8.5301	4.0921	7.0781	7.2408	7.479	7.2541	8.8321	7.2111	8.0395	7.3037	9.9081	9.8426	8.9375	9.1558	8.4939
United States of America	Iowa	Union		2.7965	3.9876	5.9346	2.5277	5.803	6.8274	5.0655	7.324	5.672	4.0199	5.1139	7.8698	6.8086	7.2768	4.2242	6.4651	6.9693	7.8329	8.1597	3.3454	9.0287	4.5081	7.5778	7.314	8.1404	8.8347	8.5688	7.993	9.0822	6.6992	10.0663	9.8665	9.6411	9.5283	9.3362
United States of America	Iowa	Van Buren		4.9837	5.3048	5.6659	2.8726	5.9343	7.2508	5.8439	6.4821	6.6218	1.8847	6.721	7.3309	6.8948	6.2711	2.5341	4.0807	6.8581	6.0229	8.5221	3.5611	8.6774	5.8034	7.9885	8.092	7.2399	5.573	9.1867	7.669	7.7417	8.9041	11.0094	7.7831	9.905	10.0254	9.2051
United States of America	Iowa	Wapello		5.7683	5.8321	6.9641	5.1839	6.4791	8.2695	6.5665	8.1599	7.3226	2.0451	7.0276	7.1968	8.1886	6.919	3.9341	6.6314	7.3153	6.0646	8.7884	4.7115	9.5621	6.2705	8.0009	8.4896	8.5258	7.1171	8.6794	8.8477	8.4025	8.0455	11.5072	8.5406	10.3494	9.9663	8.7
United States of America	Iowa	Warren		4.405	4.9677	6.2187	1.7077	6.6051	7.606	6.2768	8.0719	6.4714	3.7817	6.3164	8.1648	8.5907	7.8926	5.2104	6.7343	7.096	7.0489	8.664	4.493	9.7192	6.5912	8.0604	8.4505	8.3743	8.9529	8.7942	9.03	9.6347	8.5246	10.5226	9.8606	10.3495	9.9627	8.5262
United States of America	Iowa	Washington		5.3486	5.7949	7.14	6.082	7.0717	8.6878	7.8148	8.1838	8.1882	3.8332	7.7416	7.7428	8.7992	7.2867	2.6223	5.8422	8.2106	6.3946	8.5832	5.0588	9.782	6.7259	7.9636	8.9043	8.452	9.0176	9.0462	9.2985	10.3067	10.1388	11.4191	9.6033	11.5767	10.6666	11.3435
United States of America	Iowa	Wayne		4.361	4.7226	5.9123	3.3677	6.3281	6.9971	5.9826	7.0091	5.0129	1.423	4.6335	7.4971	7.3773	6.8991	2.8175	4.7678	5.9635	6.1248	7.4014	2.5968	8.438	4.3392	8.3877	6.7676	6.5165	6.535	8.5858	7.161	7.9871	8.1869	9.8423	9.8558	9.1005	9.2769	6.5144
United States of America	Iowa	Webster		6.3903	6.0376	6.1081	5.2886	8.065	8.815	7.9705	8.8972	8.2	6.9641	6.7735	8.4853	8.9951	9.0874	5.9057	9.4066	7.848	7.6598	10.2911	5.2097	10.7214	9.2914	9.7798	9.1441	8.2565	9.7741	10.0329	9.6861	11.0971	10.95	12.0687	11.9304	10.8787	11.0837	10.5129
United States of America	Iowa	Winnebago		5.1688	5.758	5.575	6.7296	7.6134	7.8736	7.2508	8.1623	7.7346	6.1494	7.3793	8.1898	8.948	8.7488	7.4432	8.1104	8.7601	6.8357	9.223	4.2486	9.5007	7.9606	8.6268	9.2795	10.0442	8.9484	9.4599	8.286	10.3095	10.1734	11.223	11.901	10.9156	11.3931	11.1269
United States of America	Iowa	Winneshiek		5.1291	5.1537	5.0429	6.9419	7.2329	7.4356	7.3897	7.6609	6.8145	6.7353	7.0792	7.0473	8.7458	8.43	4.3352	7.5874	8.6026	8.2308	7.8643	5.3203	8.7995	7.7009	8.3872	8.8085	9.5707	10.0737	9.2835	8.2936	10.5043	9.2075	10.6653	11.6997	10.7886	10.8369	10.8033
United States of America	Iowa	Woodbury		3.9418	5.2023	3.8516	6.224	7.2234	6.5424	4.2512	5.8541	6.9987	4.7099	6.7865	6.9521	7.1665	7.6173	5.0156	7.0255	7.1051	6.6485	9.1024	5.7145	8.7083	6.6995	8.2894	7.4221	8.5417	9.5974	7.3219	8.3386	9.6541	9.6311	10.426	10.8086	8.1205	9.623	11.6681
United States of America	Iowa	Worth		5.2	5.8397	5.318	6.5893	7.5891	8.1599	7.5754	7.4489	7.9648	6.4573	7.3513	8.4065	8.8867	8.4754	6.2096	8.1618	8.9586	7.3924	8.6223	3.9617	9.2441	8.028	8.7511	8.9881	10.1696	9.3315	9.1583	8.3374	10.6086	9.8799	10.6843	11.7944	10.8291	10.7735	10.7796
United States of America	Iowa	Wright		6.0918	6.5364	6.3648	6.5842	7.936	8.5464	7.434	9.1012	8.1549	6.3764	7.3431	8.36	9.4433	8.987	6.9843	9.336	8.4064	7.0254	10.2251	4.6373	9.7922	8.6591	9.5495	8.8933	8.5404	9.2726	9.74	9.1511	10.9044	10.3951	11.7043	11.486	11.3932	11.2387	10.347
United States of America	Kansas	Allen		1.8861	2.8369	3.9477	5.0753	2.781	5.3817	2.2596	5.2949	4.2708	3.3343	5.9383	5.6004	5.0331	6.7355	5.8948	6.1045	5.241	2.8916	6.4118	4.2032	4.5487	5.5322	4.2056	6.2436	5.4964	5.5454	7.0459	5.7843	5.3577	4.9077	8.0148	6.6548	5.5599	6.5794	6.1895
United States of America	Kansas	Anderson		1.9027	2.3615	3.2817	4.9241	2.7617	5.8402	1.3495	6.3141	4.5821	2.1937	3.3326	5.148	6.1765	5.367	5.6866	6.4161	5.2527	3.1631	7.6259	4.1471	5.4594	5.0083	5.6563	7.3456	6.0994	4.44	5.772	6.0161	5.4482	4.0969	7.2081	6.3257	5.2195	7.0424	6.6251
United States of America	Kansas	Atchison		2.463	2.4185	3.1401	3.5977	4.9645	5.8213	2.0184	5.986	5.3039	2.1333	3.4491	6.4288	7.7021	6.3076	3.847	4.0852	5.2598	3.0565	7.6232	3.5657	6.1489	5.3695	7.7715	6.1779	7.2854	5.1412	7.5588	6.9346	4.3469	3.7411	8.7458	7.6196	6.9543	7.5676	8.3096
United States of America	Kansas	Barton		6.3664	5.3849	6.0799	5.9408	7.4835	8.3315	5.457	8.3385	8.2567	7.7881	9.545	8.7754	9.0234	7.9506	8.1528	9.4311	8.8994	8.3966	8.8691	8.1627	9.604	8.3048	10.9254	10.8096	8.2103	9.1977	7.3036	8.1705	8.2633	9.4178	12.2197	9.0122	8.683	9.1716	10.1999
United States of America	Kansas	Bourbon		2.1379	2.3977	3.3895	4.7019	2.4479	5.2519	1.8023	5.1151	4.5137	2.4401	4.0172	5.331	5.3593	6.0205	4.267	3.9864	4.8859	3.0667	5.3928	3.0816	3.784	4.4371	6.1138	6.2643	4.6249	4.7076	6.9346	5.649	4.7071	4.2238	6.8956	7.3505	6.0647	6.6496	5.5682
United States of America	Kansas	Brown		2.682	3.1972	4.2091	3.515	5.5885	6.1483	2.1393	6.3062	6.3562	1.9574	4.5145	6.6203	7.8934	6.1518	4.2919	2.8635	6.0758	4.5516	8.4832	4.2216	8.1326	5.3749	8.9288	6.5797	8.6522	6.4795	8.1896	8.5468	4.2834	5.0523	10.4969	8.9136	7.417	7.8043	8.7303
United States of America	Kansas	Cherokee		2.2006	3.5348	3.5679	4.7015	2.8269	4.584	1.3031	5.6015	4.7778	4.0497	2.9273	4.5803	5.5134	6.1783	5.602	6.0273	4.5506	2.0713	7.3259	4.963	4.5869	4.5104	5.7729	7.2935	5.7327	5.2307	7.4072	6.8137	7.1224	6.4433	7.8724	7.7123	6.4721	6.8923	4.9927
United States of America	Kansas	Cheyenne		6.3493	5.7849	6.5179	6.9071	6.6278	7.5021	6.1354	8.9733	6.8671	7.0261	6.7881	8.5175	8.0014	9.1382	10.1101	7.4067	9.3314	9.4379	8.0047	6.6192	8.9106	5.766	10.0724	8.3946	9.3086	8.8306	8.5124	7.7631	7.793	8.802	10.7731	8.8624	9.1445	9.1942	8.6494
United States of America	Kansas	Clay		4.2117	4.3575	5.0097	5.6029	6.4342	7.7571	5.2628	7.8521	6.5661	5.9119	8.437	8.6395	8.48	8.1282	8.356	8.6354	8.2743	7.8426	9.4771	7.2744	9.0181	7.6766	8.8651	9.578	8.9903	8.8123	6.4043	8.1765	6.481	7.9346	10.8848	9.4348	8.3804	9.6343	9.8648
United States of America	Kansas	Cloud		4.7777	4.4256	5.6227	6.2777	6.5685	6.4483	3.6476	8.3084	6.1891	6.0881	9.2989	7.831	9.5073	7.5367	6.7428	6.9317	7.0129	7.2183	9.5615	6.5831	8.1691	7.0099	10.2935	9.3211	9.3739	6.7859	6.2329	8.7965	7.1685	9.1803	11.32	9.8073	6.9803	8.7283	8.2111
United States of America	Kansas	Coffey		1.9487	2.3949	3.3937	5.2983	2.8873	5.8303	1.7695	6.5482	4.6577	2.4938	2.9442	6.0374	6.1098	5.6806	5.7451	6.0852	3.8991	2.4142	7.3129	4.7975	5.3559	5.6069	4.3786	7.3977	5.7727	4.49	5.7344	5.7361	5.0801	4.1715	8.1018	6.3447	5.0112	6.8493	6.4434
United States of America	Kansas	Crawford		2.163	3.9199	4.3018	5.2268	2.3669	5.4751	1.7278	4.9838	4.5448	3.4789	4.2534	5.3429	4.5603	6.171	5.515	6.1971	4.8291	2.4799	7.4883	4.6351	4.4487	5.1077	5.4614	7.4956	5.4747	5.0323	7.4428	6.7481	6.4968	3.4549	7.8439	6.4499	5.3925	7.6085	7.1577
United States of America	Kansas	Dickinson		3.08	3.0033	2.7977	2.6663	3.766	5.6617	2.926	5.4915	4.376	3.4572	3.2744	5.7404	6.189	4.8597	3.237	2.4271	3.3475	3.6946	4.4605	4.1427	5.6381	4.4775	6.1542	6.9953	7.0299	6.5103	6.0872	6.1009	5.6582	6.3708	9.687	6.1479	4.449	6.5926	6.202
United States of America	Kansas	Doniphan		4.262	4.0255	4.2847	3.4172	6.0083	6.4862	4.4509	7.1702	6.6198	3.3397	5.5235	7.2872	8.6031	7.0755	4.8208	3.1057	5.8373	6.1638	9.1423	5.1973	8.581	6.689	8.7965	7.8492	9.199	7.6839	8.7882	8.8888	6.5349	6.1761	10.7422	9.8225	8.736	9.4407	11.442
United States of America	Kansas	Douglas		2.9547	3.4426	3.5431	5.6776	4.9764	6.4716	1.7834	6.3342	5.574	2.5309	5.3479	6.6233	8.0186	7.2296	5.2883	5.6398	5.9513	3.903	8.5376	4.2694	5.9068	5.2094	6.9856	6.9985	7.517	6.1279	6.4246	6.8378	4.1496	4.973	8.8198	6.7697	5.1171	7.0824	7.2131
United States of America	Kansas	Edwards		6.2236	5.3507	6.8312	5.963	6.9043	8.4124	7.252	8.0376	9.2897	8.1593	9.3069	10.1686	8.6872	6.8525	9.5866	9.5572	10.4096	9.5564	11.0627	9.3979	10.3291	8.7126	8.432	10.9668	9.8257	10.1802	9.4838	9.6182	10.853	11.4583	12.7721	10.625	9.3732	11.2021	9.942
United States of America	Kansas	Finney		6.3511	6.7001	7.7022	6.9045	7.746	8.3564	7.9221	8.6844	8.4161	7.7185	9.0942	8.6151	8.8569	8.3781	9.3301	8.677	9.979	10.7863	11.292	8.5813	11.4879	9.5521	10.2313	11.2311	11.0252	11.5362	10.8989	9.8579	10.4744	11.1085	12.6778	11.991	10.2799	11.4683	10.2761
United States of America	Kansas	Ford		6.035	6.3686	7.2018	6.189	6.7771	8.2536	6.0981	8.7339	7.854	8.1195	10.2058	9.9789	9.9967	7.6361	8.7209	10.0099	10.8528	10.4537	10.6768	10.7135	9.8405	10.093	11.4614	10.2827	10.5451	10.4145	11.2991	10.0604	9.8659	10.1817	12.5439	10.2864	9.935	12.1503	11.4303
United States of America	Kansas	Franklin		2.248	3.0187	2.5374	5.3338	3.9543	5.9716	2.4457	6.6747	4.9653	2.288	4.8633	6.6888	6.6265	4.95	5.4319	5.3496	4.5693	2.662	7.6081	4.0254	5.3771	4.5168	6.7422	7.1289	6.492	4.5438	5.7484	5.641	4.1512	3.406	7.7726	6.009	5.6726	6.6782	6.2824
United States of America	Kansas	Geary		3.4294	3.3747	3.7598	5.8374	4.578	6.8662	2.8246	6.8948	5.4608	5.5232	5.168	6.0114	7.2619	5.6782	6.2516	5.5285	6.3331	4.5079	7.7735	5.9838	8.5616	5.9206	8.474	8.1813	7.532	7.8268	7.7412	6.8841	3.529	5.2111	8.987	8.9693	6.4481	8.3863	8.7327
United States of America	Kansas	Gove		6.0978	6.5403	6.2768	7.5246	6.4022	7.8112	5.7162	8.436	7.4828	5.4196	7.4726	7.891	7.6692	7.3746	6.9768	8.8305	8.1714	6.7379	6.2608	7.1916	7.6307	5.489	8.766	7.7372	7.928	7.2596	4.5321	6.0924	4.9513	4.3046	4.3098	4.9795	3.0788	5.9266	5.4398
United States of America	Kansas	Graham		5.3441	6.0532	6.6534	7.4066	6.7788	7.55	5.3267	8.1228	6.7539	5.7925	6.919	8.16	7.6738	7.1596	5.1545	7.7723	8.6618	7.5972	7.6403	5.8674	6.2833	5.705	8.3473	6.5292	7.5956	7.0875	4.5921	5.6308	4.1357	5.2205	3.5352	4.7923	3.6653	6.3325	5.9572
United States of America	Kansas	Grant		7.185	6.7634	8.5231	7.1359	7.8362	8.6989	8.5933	9.9292	8.6107	8.5263	11.1427	10.111	10.5093	9.1194	10.4582	10.9685	9.4902	11.3347	11.9405	10.9721	10.7513	8.9973	11.9061	12.0809	10.0467	9.5845	10.6279	9.6751	11.5262	12.0431	13.7783	12.035	9.6499	11.4935	10.8125
United States of America	Kansas	Gray		7.1036	7.2346	8.131	6.2768	7.6698	8.467	7.941	9.1612	8.7551	7.6143	10.3324	10.1841	11.0844	7.7642	11.1035	10.3381	10.4359	11.4101	11.4402	10.6901	12.257	10.6714	12.088	11.97	12.0993	12.2511	11.6699	11.2229	11.4865	11.7831	12.9155	12.127	10.2522	12.7526	11.9969
United States of America	Kansas	Greeley		5.8118	5.4298	7.0928	7.0928	7.0125	7.1559	6.8189	8.0607	6.9174	6.5467	7.7652	8.0041	9.5663	8.1208	7.6336	8.8789	9.9692	9.1503	8.8407	7.8138	8.8171	7.83	8.9139	8.7862	8.6588	8.0199	5.3741	5.1271	5.7053	4.2702	8.8402	6.4132	5.6387	6.5029	6.1176
United States of America	Kansas	Greenwood		3.796	2.5219	3.6657	5.4748	3.5045	6.0676	2.9501	5.9173	4.4233	2.2786	3.2012	5.1785	5.284	5.1157	4.2542	3.0757	4.4414	2.2596	7.0239	3.9507	5.0953	4.896	5.2147	6.8346	5.8696	7.0572	6.4176	6.2069	5.9055	4.7168	8.7689	5.6029	5.2128	8.2945	7.803
United States of America	Kansas	Hamilton		6.0961	6.622	7.7832	6.4651	6.5905	7.5554	6.9195	8.0089	8.8189	6.9517	9.6129	9.1016	9.4196	9.3313	9.798	10.1348	9.4089	9.729	10.7996	8.8101	10.5224	8.4289	8.2242	8.1365	6.5206	8.197	8.5348	7.0921	9.3615	10.0525	11.276	8.941	6.5285	4.6097	4.3366
United States of America	Kansas	Harvey		5.9807	4.8704	5.2934	6.9211	7.0299	7.6649	5.4706	7.4734	7.9716	6.0675	5.6092	8.6622	7.9916	6.9017	7.651	7.5575	5.9644	7.8333	8.6264	6.2568	8.3908	7.7822	10.5184	9.9322	8.6729	9.2426	9.0784	8.7395	7.3849	7.6478	9.611	7.6539	7.1168	8.6658	8.6384
United States of America	Kansas	Haskell		7.5341	7.9304	7.8498	6.6534	8.4608	8.5858	8.1659	9.632	8.7425	8.4747	11.1991	9.4687	10.4071	8.3157	10.5231	10.2125	11.1159	10.5228	11.5941	10.299	12.0745	10.1954	11.7661	12.5104	12.2944	11.9483	12.5127	11.0249	11.2484	11.5398	12.5815	11.9811	10.6617	13.037	12.2644
United States of America	Kansas	Hodgeman		5.6575	6.0194	7.03	6.0885	6.7788	8.1409	5.9729	9.2478	6.5722	7.3209	8.1835	8.6049	8.8504	7.6375	6.6644	7.6722	9.3964	8.1527	11.1012	8.7875	9.0027	8.153	9.4593	10.3884	8.092	7.4762	9.1273	6.5941	8.9761	7.3328	12.6069	11.1542	8.9774	9.401	10.2604
United States of America	Kansas	Jackson		2.1977	2.3534	2.8533	3.7237	4.3309	5.2669	1.8457	5.6508	4.2183	1.6528	3.3088	5.445	6.0594	4.6449	3.8049	4.6572	5.493	1.9226	6.6533	3.3866	6.538	3.866	7.6918	5.853	6.8621	4.5835	7.5079	7.1622	3.7002	3.9589	8.2904	6.9188	6.5057	7.1455	6.7221
United States of America	Kansas	Jefferson		2.326	2.5075	3.1066	4.5788	4.8958	5.7882	1.7609	6.2721	5.7048	2.1695	3.831	6.0816	7.0015	5.6165	3.6495	3.8062	5.3914	3.2453	8.2897	4.1076	6.86	5.114	7.879	6.2986	8.0482	5.9266	7.5902	7.3627	3.7032	3.8955	9.7317	7.3257	6.3769	8.2348	8.8333
United States of America	Kansas	Johnson		1.9825	2.9855	2.3939	5.3359	4.0171	6.4358	1.3062	5.796	5.7433	2.2281	4.0336	6.6096	7.3636	5.9858	4.0492	6.6174	6.3142	2.3217	8.4954	2.8888	5.5265	5.005	8.2046	6.0881	7.0894	5.1942	5.9494	6.2617	3.7386	3.6033	9.3211	6.7626	6.1722	6.9195	6.5094
United States of America	Kansas	Kearny		6.2347	6.4786	7.9088	6.6534	7.0299	8.817	7.4326	8.4737	8.5105	7.0108	8.4944	8.1661	9.2416	8.0127	9.4038	9.2969	8.893	9.1641	10.9446	8.1652	9.3903	8.2195	10.9015	10.3541	10.942	9.93	8.7336	9.8064	10.1748	10.8424	11.8591	10.8577	10.6418	10.4363	11.2736
United States of America	Kansas	Kiowa		5.9721	5.5051	6.2277	7.1556	6.5262	8.199	6.2583	9.2953	8.7876	7.2736	9.8897	9.4672	9.7031	8.3157	10.3196	10.2231	10.0806	9.8133	11.3349	9.2494	10.17	9.7407	11.2482	11.4287	8.3839	9.249	9.6909	7.6205	11.2875	11.1475	10.7537	10.6644	9.8856	11.0932	10.4358
United States of America	Kansas	Labette		1.8855	2.7076	4.1095	5.0187	3.0712	5.3283	2.8709	4.4733	4.0674	2.9523	4.7328	4.4817	5.5579	7.1639	4.588	3.4081	2.7303	2.9292	4.842	3.5371	3.7889	4.2593	4.2684	6.9442	5.3928	4.6742	7.2182	6.3739	5.866	6.053	7.3724	6.6529	5.0016	6.3347	5.2729
United States of America	Kansas	Leavenworth		2.3765	2.5683	3.1608	4.5568	4.9049	5.8645	2.5334	5.6236	5.387	2.2772	4.4364	5.665	6.3122	6.2142	3.1681	5.458	4.9902	2.8543	7.1785	3.789	5.3453	5.0144	9.061	6.0867	7.5457	4.0741	7.0856	6.0065	3.3113	3.3715	10.0777	7.535	6.0071	7.0771	6.6578
United States of America	Kansas	Linn		1.8231	2.7074	2.3852	5.0214	2.8873	5.3834	2.5177	6.1652	4.921	1.9472	3.1052	4.3939	6.575	5.452	5.7623	5.2258	5.241	2.7618	5.7835	3.2805	4.7872	5.1323	5.5984	6.6966	5.1299	4.6762	5.9162	6.0256	5.1126	3.7917	7.7969	5.1925	4.8561	6.2208	5.8522
United States of America	Kansas	Logan		6.9148	5.5172	6.7217	7.4694	6.0884	6.9015	6.6969	9.3727	7.2378	5.9545	8.3019	8.6785	7.5423	8.165	8.0483	9.8405	8.4026	9.7203	8.8748	6.9507	8.381	6.1125	8.7878	7.6365	8.8223	7.4837	4.012	4.2966	5.8238	5.7999	6.4974	5.0262	3.3226	5.4552	5.1319
United States of America	Kansas	Lyon		2.0744	2.4684	2.7638	4.9324	3.0128	5.3806	4.0834	5.8763	3.9858	2.6497	3.9358	6.0402	6.2392	5.3054	4.8383	4.2846	4.5509	3.7852	6.9142	3.0556	5.7194	4.3209	6.1334	6.7087	6.7317	5.2219	3.7318	5.6529	3.7194	3.8927	7.1703	5.5988	4.738	6.39	7.611
United States of America	Kansas	Marion		6.4118	5.5266	6.4261	6.2599	7.8116	7.6671	5.1691	8.6121	7.4192	6.5149	8.6909	8.9798	9.7992	8.1226	6.1175	8.6393	6.7452	9.0719	9.0061	9.1245	9.2444	8.0984	10.6029	10.3364	8.9667	8.4695	8.432	8.0335	7.9954	8.1597	11.5387	9.9076	7.8748	9.2992	10.1469
United States of America	Kansas	Meade		6.7893	6.2681	7.1781	5.7747	6.3649	8.1169	7.0398	8.5585	8.6547	7.7242	10.1748	9.8779	10.1238	8.158	9.6234	9.4884	10.8595	10.7096	11.2082	10.1838	11.5428	9.5461	11.6856	11.9103	11.4004	12.6847	11.9704	11.3302	11.1246	12.1517	12.0261	12.9072	11.6921	12.5532	11.8093
United States of America	Kansas	Miami		2.0503	2.9322	2.4684	5.5453	4.582	5.8375	1.4186	5.9089	5.3542	1.8179	4.3188	5.6301	6.4742	6.2399	6.1512	6.4303	6.0761	2.5107	6.7105	3.7562	5.114	3.9507	7.8586	5.9537	5.9397	4.6421	5.4677	6.1992	4.2409	4.3762	8.5841	6.7928	6.1713	6.9174	6.5149
United States of America	Kansas	Montgomery		2.1467	2.6363	3.2124	4.2501	2.4139	5.3722	1.4914	4.8179	4.8712	4.0043	5.0538	5.0503	5.8385	6.0259	4.0945	6.3075	4.9612	3.9294	6.8252	4.2103	3.7803	3.7023	5.2044	6.6721	3.9329	4.9456	6.6581	6.0248	5.9708	6.018	6.3436	6.1594	5.1884	6.2135	5.8453
United States of America	Kansas	Morris		2.0116	2.4166	3.1384	5.0075	2.7366	5.2098	1.892	6.2213	5.0842	2.4953	3.7812	5.3694	5.8584	5.5913	3.6976	3.9182	4.334	2.9097	8.041	4.0821	5.7089	4.6111	4.5713	7.0289	6.174	5.4209	4.1954	5.2429	2.5228	2.9248	7.6709	5.1849	3.8129	5.4985	5.1727
United States of America	Kansas	Morton		5.2179	5.663	7.2183	5.6491	5.9628	7.8119	7.0447	9.1696	7.6096	7.786	8.4073	8.7109	7.4603	8.5294	7.6845	8.1239	8.7587	8.0633	11.2981	7.5997	9.3335	9.7586	10.6889	11.6167	8.247	11.5273	9.6343	7.5101	9.4327	8.498	9.7829	8.6827	9.0692	9.4238	10.4329
United States of America	Kansas	Neosho		1.8861	2.851	2.7001	4.9994	2.3224	5.3489	2.1341	3.8005	4.091	2.2961	3.4523	5.3883	5.7835	5.7434	4.8625	4.1856	4.7831	3.197	7.206	4.2682	4.4262	4.4929	5.3355	7.3361	5.5088	5.9891	6.7024	6.5065	6.069	6.0674	6.9405	6.3135	4.6941	7.1605	6.7362
United States of America	Kansas	Norton		6.0026	7.2329	6.6474	7.4963	7.2182	8.1714	6.9574	8.404	7.7591	6.381	7.939	8.1077	6.8894	7.9766	5.7351	6.6505	5.9435	5.165	6.2656	5.82	5.952	3.8572	6.8109	5.8643	7.7747	7.2896	3.4954	5.0675	5.5858	4.3024	4.0588	5.9214	4.1019	5.1581	4.8524
United States of America	Kansas	Osage		1.6971	2.7304	2.2931	5.2949	3.4823	5.9276	2.1512	6.1638	3.9418	1.8076	3.1618	5.8464	6.4582	5.2849	4.7332	4.6036	4.2681	2.5768	6.9143	4.1084	5.9551	4.5914	7.3071	7.099	7.9356	4.1655	4.6796	5.2596	3.6552	4.4176	7.7446	6.1473	4.5024	6.5812	6.491
United States of America	Kansas	Pawnee		6.0351	6.0139	6.7818	5.8374	7.0926	8.2389	6.7101	8.8305	8.1599	5.518	6.0415	8.547	9.3621	8.7346	9.3086	9.1087	8.2036	9.668	10.4518	7.1053	9.6337	8.7747	9.4657	10.5586	9.0744	9.118	9.8513	8.3235	9.6257	9.4433	10.9208	10.6919	8.3984	10.577	10.4357
United States of America	Kansas	Phillips		5.4064	6.8531	6.087	7.5589	5.7424	8.0479	4.3077	8.7993	6.6227	6.5325	7.8446	8.0972	9.5708	7.2161	6.4367	7.8461	9.4906	7.018	9.2212	5.8359	7.0222	5.1873	7.7738	7.1075	7.0244	6.8341	3.7769	5.4316	5.479	3.3177	5.4513	5.8649	3.7382	6.6831	6.2871
United States of America	Kansas	Pottawatomie		3.3946	3.0386	4.3567	3.6092	5.8871	6.427	4.2041	7.0968	6.3436	4.3384	6.6207	7.5947	8.3973	6.6959	5.8415	6.1776	7.0026	6.0128	9.0412	6.1715	7.7444	5.974	8.3872	7.7488	6.9044	7.4804	9.3249	7.1871	5.1828	6.8633	10.6369	9.1368	7.1325	8.9272	9.5459
United States of America	Kansas	Pratt		6.6635	6.0629	7.0564	6.5907	7.0173	8.3816	6.6708	8.944	9.2018	8.0633	10.8697	9.425	10.4751	6.368	9.5248	9.3788	9.1525	10.3618	10.6172	8.4465	10.102	8.7544	11.0045	10.0149	8.969	9.9687	9.7992	9.0951	10.2014	10.9607	11.7874	10.4203	9.7514	9.6513	9.0594
United States of America	Kansas	Reno		5.2187	5.7922	4.5138	6.5702	6.0256	7.6201	4.4631	6.9673	7.2183	6.9887	7.391	8.4739	8.4291	6.9961	8.1945	8.4521	6.9006	7.0571	9.8155	5.6026	8.3141	8.5068	9.4201	9.7618	9.5338	8.8089	8.6164	7.4712	8.7015	9.293	9.6891	8.9066	8.0404	8.2153	7.7285
United States of America	Kansas	Riley		3.3476	2.7785	4.0102	4.8206	5.8224	6.3675	2.2596	7.1033	6.8051	4.7142	6.6823	7.1006	7.0315	5.9048	4.4251	6.1984	5.5363	4.853	7.7562	6.4452	7.5203	5.4153	7.3531	6.7698	6.8305	8.1108	7.459	5.3352	3.3217	7.0131	9.8361	6.9594	6.4657	8.4889	7.9858
United States of America	Kansas	Scott		6.5378	6.5021	7.0424	7.0122	6.5905	8.1879	6.1183	8.5046	7.6201	6.3686	7.8786	7.5951	7.3964	7.9748	9.8936	9.9743	8.3973	8.6955	9.4079	8.3795	8.9732	7.8514	8.9363	8.8038	9.864	9.0052	7.3519	7.5334	8.5734	8.0128	10.236	7.7352	7.2063	7.9897	7.5162
United States of America	Kansas	Sedgwick		5.7836	5.8282	5.5536	6.6041	7.0632	7.3546	5.4772	8.4774	7.4742	7.6751	7.7519	9.3637	8.6754	7.5975	7.4303	7.6176	5.6422	6.9093	8.8401	6.1989	8.412	8.5374	10.8151	9.4581	8.0207	8.8449	9.5121	8.4998	8.8309	8.2522	9.8236	8.8245	7.7099	8.5734	8.18
United States of America	Kansas	Seward		6.4121	6.6692	7.4066	5.9002	7.8458	8.0321	6.9149	9.7371	7.915	8.1342	9.6251	9.8023	9.9175	7.4801	10.1055	9.1919	10.413	10.231	10.2743	9.1411	10.7095	9.8697	10.889	11.2468	10.7535	10.6636	10.9655	10.6247	10.7884	9.6291	12.6914	12.3221	10.7412	12.9089	12.144
United States of America	Kansas	Shawnee		3.5102	3.6316	4.109	5.7658	5.6039	6.9386	2.2868	6.6299	6.2787	4.6888	6.3833	7.26	7.5157	8.5029	7.0583	6.7253	6.6314	5.7056	9.1727	5.1128	6.6953	6.3217	8.3244	8.3454	8.7441	7.2389	8.1028	8.0855	5.0635	6.0347	9.5468	8.5591	6.1693	8.4834	7.9808
United States of America	Kansas	Sheridan		6.0877	7.2455	6.8169	7.4066	7.467	7.8685	7.81	9.9734	7.9905	7.9063	9.718	9.506	8.0104	8.974	8.8205	8.6784	9.5444	10.0989	9.1012	8.1913	9.7571	7.7436	10.7868	9.7161	11.1277	10.0201	7.2585	9.3857	8.5448	9.5824	7.5176	8.8242	6.0924	8.1216	7.8992
United States of America	Kansas	Sherman		6.5378	6.3578	6.928	6.3349	6.4258	7.6431	6.594	7.736	6.9297	6.4686	8.3672	8.5773	8.0786	8.9291	9.0503	7.6642	9.6537	8.7735	8.3308	6.9954	9.3526	6.795	11.1942	9.6347	10.8976	10.8522	8.8543	9.05	7.804	8.509	6.6003	9.0434	8.3864	10.1581	8.1133
United States of America	Kansas	Stafford		6.2236	6.7126	4.9865	6.4651	7.3149	8.4154	6.0745	8.3471	8.0343	8.3401	10.2127	8.6688	10.005	9.3566	9.5321	9.2336	9.0083	10.3778	9.7718	8.2284	9.5279	8.2822	10.4621	10.5388	8.9558	8.5102	8.1649	6.8715	9.5508	9.2835	10.251	9.5359	8.8959	9.2856	8.4369
United States of America	Kansas	Stanton		6.3463	5.9344	7.3805	6.5279	6.8416	8.6149	6.8862	8.486	8.4051	7.8264	8.5569	9.0022	10.9321	8.9002	10.5511	10.7426	11.775	11.2785	11.7026	9.6373	11.3732	10.0358	11.1088	12.53	10.5063	12.2997	10.4054	9.3412	9.6424	9.7573	10.5562	10.7534	9.9179	11.0906	10.4334
United States of America	Kansas	Stevens		6.6721	6.896	7.5322	6.1513	6.7788	8.127	7.0356	8.3686	8.1338	8.8497	9.1714	9.0464	11.0692	8.3144	8.1289	9.2526	10.999	11.1539	11.591	7.986	11.1005	10.3573	11.5699	11.8026	11.2195	11.5299	10.7199	10.5202	10.535	10.7976	12.5155	11.8144	9.6419	11.0595	10.4041
United States of America	Kansas	Thomas		5.4063	6.7472	6.6981	7.5867	7.1271	7.9641	7.3296	9.2219	8.1035	7.1246	8.1172	9.0152	8.0897	9.1307	8.4153	8.413	8.9234	9.6854	8.2455	7.831	10.5462	7.2605	11.0728	8.9771	10.3818	10.1316	7.6296	8.4918	8.7276	9.0897	7.6808	7.918	7.3773	8.1215	7.0283
United States of America	Kansas	Wabaunsee		2.6949	3.0354	3.266	4.7103	4.5925	5.556	3.1915	5.7729	5.5296	4.2273	6.4161	5.8601	7.7256	6.4635	6.4936	4.3415	6.2736	5.8916	6.8754	3.6832	6.9705	5.8554	6.5546	7.4497	6.5377	5.404	6.4771	5.5164	5.2323	6.6231	8.5333	8.535	5.8206	7.3809	6.9435
United States of America	Kansas	Wallace		5.9093	6.2899	6.6289	6.8417	6.9857	7.2107	5.5077	8.2172	7.03	6.1321	7.8596	7.4798	7.5625	8.9479	8.7498	8.2577	8.7399	7.6642	9.2232	8.352	8.2937	6.6585	9.0271	8.556	10.0528	8.9416	6.6883	7.6238	7.4976	8.6943	9.259	8.2732	8.276	8.7869	8.2662
United States of America	Kansas	Washington		3.269	3.3817	3.8733	4.6971	5.7966	6.7911	3.2012	6.935	5.7624	4.6752	5.9877	7.9526	7.3393	6.3389	4.4089	5.8041	5.7085	3.6946	7.3412	5.3683	6.781	5.7544	7.3327	5.646	7.1559	6.093	4.6897	5.3617	3.71	4.7595	7.7728	7.0219	4.7367	6.7772	7.6115
United States of America	Kansas	Wichita		6.4121	7.019	7.3067	6.6534	6.5402	7.264	6.5906	8.3795	7.7833	5.6546	8.9397	8.4739	9.3312	8.7862	9.8391	10.05	8.8689	8.6669	9.7759	9.0843	9.785	8.3653	10.4457	10.5326	11.0583	9.8155	8.8287	9.0628	8.421	8.9493	9.6804	8.3513	8.4988	9.1195	8.9576
United States of America	Kansas	Wilson		2.0751	3.1797	4.4394	5.0005	2.1968	5.624	1.5186	4.6781	5.0659	6.245	5.1829	5.4923	5.7615	4.9902	4.8765	6.2401	3.795	3.6881	6.4541	4.652	4.7143	4.8369	5.7721	8.1518	5.366	5.975	6.8406	5.2473	6.3897	6.8452	7.0912	6.5373	5.3108	6.9808	6.5672
United States of America	Kansas	Woodson		1.4461	2.6816	4.0015	5.3716	3.2639	5.7	1.8517	4.3696	4.7124	3.0315	4.3232	5.3746	5.1219	4.5194	5.1669	4.0172	4.2458	3.6641	6.8278	4.3263	4.7247	5.4991	4.7249	7.082	5.228	6.2603	6.9409	5.6584	4.6171	5.0342	6.6695	5.9008	4.777	7.0512	7.4537
United States of America	Kansas	Wyandotte		2.9103	2.3378	2.5107	4.2682	5.9001	5.9294	1.2789	6.6534	5.6334	2.891	5.0089	7.5951	5.3354	6.8343	4.1666	4.716	5.5773	3.3476	8.1597	5.398	4.9587	5.0215	5.4139	6.6893	7.1734	4.3938	6.2767	6.7312	3.8699	3.8029	8.6042	6.8838	6.8859	8.3968	7.8992
United States of America	Kentucky	Adair		4.0799	3.5085	5.5236	5.0842	4.7703	6.0258	3.7661	5.7119	5.7119	3.0754	5.0843	5.5865	4.08	5.0843	3.4522	5.4609	5.0841	3.7661	6.0884	4.7703	6.214	5.0215	6.9675	5.361	5.398	4.5193	6.1511	5.9628	6.2764	5.2096	7.8458	6.1511	6.716	6.9726	7.375
United States of America	Kentucky	Allen		4.1427	4.7076	5.4608	5.0842	5.3979	5.7747	3.8916	5.4608	6.0885	2.4478	5.712	5.6492	4.3938	5.2099	3.766	6.2141	5.0213	5.6491	7.281	6.0885	7.2183	6.2769	6.6536	5.07	5.398	5.2725	6.5905	7.2182	5.7251	9.2267	8.0341	4.7075	7.3437	7.4654	7.6226
United States of America	Kentucky	Ballard		4.2055	5.5743	6.2768	5.4608	4.7703	5.963	2.9501	5.963	6.5907	2.8871	7.2184	7.2185	6.9046	6.5908	4.2054	7.4695	6.3394	5.0214	8.2225	5.9629	8.2854	7.7833	6.9675	7.7467	7.9087	7.2811	8.0341	8.348	6.143	8.0341	9.5405	9.1012	9.3522	10.0406	9.832
United States of America	Kentucky	Barren		4.8959	4.6184	6.4558	5.147	5.3979	6.2141	3.5778	6.0257	6.0257	2.5105	5.9003	5.9003	4.08	5.5237	4.0799	6.0886	5.5235	5.9629	7.7203	5.3352	7.1555	5.6492	6.7164	5.0606	7.3437	5.6491	8.2852	6.7788	7.0291	8.4735	9.6661	7.9714	8.4735	8.9605	8.0642
United States of America	Kentucky	Boone		4.5821	4.1427	5.7516	5.5236	5.5235	6.0885	4.9587	6.1513	5.6491	3.3892	6.2141	6.2769	6.0886	6.3397	3.766	6.3397	6.2766	5.2725	7.7831	6.4023	7.9715	5.7119	6.7792	5.1802	7.8459	7.6577	7.7203	8.0341	6.0264	8.7873	8.7873	5.7118	9.5405	7.0599	9.1378
United States of America	Kentucky	Boyd		3.8916	4.331	6.0257	5.3353	5.4934	5.0215	4.9587	5.8374	5.6491	4.3934	5.6492	6.1514	5.3354	5.6537	4.265	5.6409	5.6154	5.7733	6.4403	5.9858	6.9711	6.108	6.7897	5.5213	5.3482	4.9933	6.9269	10.116	6.4771	7.9903	8.7836	7.4881	7.7334	7.5616	7.2835
United States of America	Kentucky	Boyle		5.5236	4.5193	6.0885	5.9002	5.9628	6.1513	4.5821	6.1513	6.1513	2.0084	6.2769	5.9631	4.5194	5.2099	4.582	5.9003	6.2766	5.0842	6.9671	6.214	7.3439	5.963	6.8419	3.9006	5.9001	3.515	4.0171	7.0299	4.7779	7.3437	7.5948	6.8416	10.5448	5.8307	7.3103
United States of America	Kentucky	Butler		3.8916	4.5193	5.4849	5.4608	5.0841	6.2141	4.3938	5.5236	5.963	2.6988	6.4652	6.2769	5.3354	6.1514	5.6491	7.4067	6.9671	6.2768	7.9714	7.2183	7.5322	5.6492	6.3398	5.6636	6.8416	6.5906	8.5363	9.1639	7.2362	9.2895	7.8458	8.599	10.6075	9.6516	9.768
United States of America	Kentucky	Caldwell		4.9587	4.911	6.9045	5.7747	4.2681	6.4024	3.7033	5.8374	6.4651	2.2595	5.5864	6.6536	5.3354	6.7163	4.2682	6.5907	5.4607	3.5778	8.4735	5.9002	7.4066	6.1513	7.5952	6.8101	6.6533	6.5279	8.0969	8.0969	6.5789	7.532	9.3522	8.1597	9.9799	7.4486	8.2566
United States of America	Kentucky	Calloway		5.2098	6.0257	7.03	5.7747	2.699	6.5907	2.7618	6.2768	5.3981	1.8201	6.5907	6.3397	5.6492	6.1514	2.8245	6.8418	6.0884	4.6448	7.532	6.0257	7.846	7.4695	7.7207	6.6319	7.281	5.9002	6.716	8.7246	6.8164	7.0299	8.7246	7.7831	8.9129	5.3475	5.9878
United States of America	Kentucky	Carlisle		4.7076	5.1574	6.4583	5.3353	4.6447	6.5279	2.9501	6.214	6.6534	3.7658	6.9046	6.7791	6.779	6.6535	4.7076	7.7834	7.0926	5.2725	8.5363	6.1512	9.0386	7.8461	7.093	7.5949	7.4065	6.7162	8.348	9.5405	7.2844	8.8501	9.6661	9.6033	9.6661	9.5713	9.2014
United States of America	Kentucky	Casey		4.0799	4.5193	6.214	4.8959	5.1469	5.963	4.7076	5.5236	5.7747	2.4478	5.3353	5.9631	4.3938	5.5865	3.766	5.2726	6.1511	5.3353	6.9044	5.2725	7.0928	5.3353	6.5909	5.6298	6.0884	5.0214	7.8458	6.8416	6.7732	6.5905	8.6618	7.2182	9.4778	7.596	6.8705
United States of America	Kentucky	Christian		5.8374	4.2368	7.1556	5.7119	4.4564	6.8417	3.6405	6.7162	6.7162	2.7616	5.963	6.7163	5.3354	6.1514	3.3894	7.4067	5.9628	6.6534	8.8501	7.281	8.9131	8.2855	9.6038	7.9697	8.4736	7.1555	6.6533	9.2895	7.2001	9.0384	10.5448	9.3522	9.4778	6.0219	8.382
United States of America	Kentucky	Clinton		4.0799	4.5193	5.3981	5.2725	5.2096	5.963	2.6363	5.6491	5.7747	3.0754	5.3353	5.9631	4.08	4.7077	3.1384	5.2726	4.7075	5.2097	6.3395	5.0842	7.2183	6.2769	7.2186	5.4456	7.0299	6.1513	6.716	7.6575	5.5327	6.716	8.9756	9.5405	8.7873	8.0597	8.8857
United States of America	Kentucky	Crittenden		4.4565	4.5193	5.5864	5.7119	4.3937	5.6491	2.8873	5.147	5.6491	3.0127	5.7747	6.2769	5.147	5.9631	4.582	6.3397	5.7118	4.2054	7.4693	5.0842	6.8417	6.1513	7.2813	6.1477	7.4065	6.5279	8.348	8.4107	5.5254	7.7831	8.6618	7.3437	9.6033	7.5108	8.9488
United States of America	Kentucky	Cumberland		3.3267	4.197	4.7704	4.5821	4.582	5.6491	2.6363	5.2098	5.4608	2.5733	4.6449	5.3354	4.7077	4.6449	3.8916	5.0215	4.7075	5.3353	6.2767	4.582	6.1513	5.963	6.9675	5.2255	6.3395	5.3353	8.5363	6.2767	6.1105	11.4863	9.6661	7.5948	6.716	6.5919	6.3495
United States of America	Kentucky	Daviess		5.963	5.7367	6.9456	6.1513	6.3394	6.779	5.0842	6.5279	7.2811	4.0796	7.4067	6.9046	7.2184	7.5951	5.9001	8.3483	7.7203	5.5863	9.1012	7.0927	8.662	6.8418	8.2229	6.3274	7.0299	6.7162	9.1012	9.6033	6.4878	8.7246	9.1639	8.9129	9.6033	10.0634	9.705
United States of America	Kentucky	Edmonson		3.8289	3.3887	5.7555	4.7076	4.6447	6.0258	3.8916	5.3981	6.0257	2.0084	5.6492	5.0215	4.08	5.3982	3.4522	5.5237	5.8373	4.5821	6.6533	6.214	6.9672	5.3353	6.277	5.1847	5.3352	4.6448	6.1511	6.6533	6.7147	6.0256	7.4692	6.465	8.6618	5.1047	6.9321
United States of America	Kentucky	Fulton		4.8331	5.1556	7.0861	5.5864	5.0213	6.0258	2.8246	6.4651	6.8417	3.6403	6.9046	7.1557	6.4024	7.5323	6.0257	8.16	7.1554	5.5236	9.1012	6.1512	9.2269	8.4738	8.9134	7.813	7.0927	7.4694	9.4778	9.5405	7.4279	9.0384	9.9799	9.1639	10.2309	9.6497	9.5796
United States of America	Kentucky	Garrard		4.9587	5.2121	6.0885	5.3981	5.3979	5.6491	4.0171	5.8374	5.6491	2.9499	6.0886	5.9631	3.7661	4.3939	4.7076	6.3397	5.9628	5.6491	6.8416	6.0257	6.0885	6.2769	6.277	5.1904	6.5278	4.8331	5.7745	6.0256	5.9729	8.4735	9.0384	5.2724	7.4692	3.2268	6.365
United States of America	Kentucky	Graves		5.5236	5.6738	6.4651	5.2098	3.8915	6.2768	2.5735	6.1513	6.3396	2.8244	6.4652	6.2769	6.0886	6.2142	4.3937	7.1557	6.6532	5.6491	8.5991	6.5278	8.4737	7.4695	7.909	7.3047	7.1554	6.5906	8.0969	8.9129	7.4272	8.2224	9.6661	9.1012	8.8501	8.2231	8.2561
United States of America	Kentucky	Green		4.6448	3.1384	5.6491	5.0842	5.0213	5.963	4.331	5.5236	5.7119	2.5733	6.4024	5.8376	4.08	5.8375	4.9586	6.3397	5.4607	5.0214	6.7161	4.8959	7.2183	5.9003	6.3398	4.9743	5.0214	6.5906	8.348	5.8373	6.7195	7.4065	7.6575	6.9043	8.7246	6.9172	6.6783
United States of America	Kentucky	Greenup		4.4565	4.8331	5.5236	5.3353	4.9586	5.0215	5.2725	4.8959	5.0215	4.0796	5.3981	5.0843	5.3354	5.3354	3.6405	5.2726	5.649	5.6491	6.3395	5.5863	6.7789	6.2141	6.277	5.076	4.4565	4.8331	7.6575	5.3352	4.5858	5.7118	7.3437	6.7788	6.5905	6.0568	5.8341
United States of America	Kentucky	Hancock		4.8331	4.8576	5.6491	5.6491	5.9001	5.6491	5.0214	5.9002	6.9045	2.6988	6.8418	6.4025	6.5907	7.1557	6.0257	7.1557	6.4022	5.7746	8.8501	6.8417	8.1598	6.779	7.5952	6.5782	7.532	6.4023	8.9129	9.5405	6.7827	7.4065	8.6618	6.0256	9.6033	9.1183	9.642
United States of America	Kentucky	Hardin		5.147	4.0762	6.1513	5.3981	5.5862	6.2768	5.147	6.0885	6.2768	1.8829	5.963	6.0886	4.3938	5.6492	4.2054	6.2769	6.1511	5.398	7.7203	6.2768	6.8417	6.2769	7.2813	5.0863	6.7161	4.8331	8.9129	8.5363	6.3408	8.4735	9.0384	7.7203	9.2267	7.7266	6.9321
United States of America	Kentucky	Hart		4.7076	4.0585	6.214	5.2098	4.9586	6.0885	4.0799	5.4608	5.6491	2.5105	5.9003	5.3982	4.08	5.1471	3.7033	5.7747	5.0213	5.0214	6.2767	4.4565	6.5279	4.3938	6.3398	4.711	6.2767	5.7119	6.465	6.1511	6.1912	7.5948	7.4692	5.9628	8.2224	6.2043	6.3019
United States of America	Kentucky	Henderson		5.5864	5.3151	6.1513	5.8374	5.9001	6.9673	4.8959	6.5907	6.9673	4.2679	6.7163	6.7163	6.9046	7.4068	5.6491	8.0344	6.9671	5.5863	9.164	6.9672	8.3481	6.2141	8.0346	6.3522	7.0299	7.1555	9.1012	9.0384	6.3434	8.7873	9.0384	8.9129	8.9756	9.2995	9.2642
United States of America	Kentucky	Hickman		4.8959	5.9316	6.9585	5.5864	4.5192	6.9045	2.8246	6.3396	7.0928	3.3265	6.7163	7.2185	7.2184	7.0929	5.4608	8.2855	6.8415	5.5236	8.7246	6.2768	8.1598	8.1599	8.474	7.7182	7.3437	6.6534	8.5363	8.9756	7.0057	8.6618	10.4192	9.2267	9.5405	9.5833	8.7605
United States of America	Kentucky	Hopkins		5.0842	5.0842	6.0377	5.3353	5.7745	6.5279	4.0799	5.147	6.2141	2.6361	6.0886	6.4652	6.3397	6.6535	5.3352	7.0301	5.7745	4.5821	8.0969	6.2768	7.9088	6.2769	7.909	5.5016	6.4022	6.2768	8.4735	8.6618	5.4457	8.4735	8.4735	8.2224	9.2267	8.7615	9.4529
United States of America	Kentucky	Knox		3.8916	5.0842	5.5864	4.7076	4.4564	4.3938	4.331	4.9587	4.7076	3.8913	5.963	6.2769	5.3354	5.6492	4.3937	4.3938	5.649	5.3353	6.6533	6.7161	6.5906	5.147	6.4653	5.7797	6.1512	6.3396	7.0926	6.2767	6.7686	7.2182	7.2809	6.7788	7.532	4.7454	7.7514
United States of America	Kentucky	Larue		5.2098	4.4631	6.4072	5.5236	5.2096	6.7162	5.2725	5.9002	6.5907	2.0084	6.0886	6.2142	4.1427	5.5865	5.0842	6.8418	6.4649	5.147	7.7203	6.5278	6.2768	6.2769	6.3398	5.425	7.0927	5.5236	9.1012	8.4107	6.695	7.7831	9.415	7.9714	9.1639	7.6186	6.5549
United States of America	Kentucky	Lawrence		4.3938	4.7076	5.5236	5.0214	4.9586	6.0885	4.9587	5.0842	5.0215	4.3307	5.2098	5.3354	5.0215	5.3354	5.398	5.0843	5.7745	6.214	5.649	6.5906	5.0214	5.7747	6.1515	5.0941	4.9344	4.6069	4.6491	6.7895	4.3472	5.3628	5.8952	5.3428	5.5178	5.3952	5.1968
United States of America	Kentucky	Lee		4.0799	4.331	5.0842	5.0214	4.5192	5.0215	4.331	5.0842	5.6491	3.452	4.3938	6.0886	4.7704	5.3354	4.2682	5.2726	5.3352	5.3353	4.7703	5.7746	7.115	6.234	5.6493	5.6352	5.4586	5.0963	4.5302	6.6158	4.236	5.2256	5.7444	2.2752	2.3498	2.2976	2.2131
United States of America	Kentucky	Lincoln		5.147	5.2098	6.0257	5.3353	5.5862	5.963	3.8288	5.963	6.2768	2.0084	6.1513	6.5908	4.7077	5.7748	4.8959	6.528	6.5905	6.0257	7.6576	5.7118	7.4066	5.963	5.9632	6.9085	7.4065	5.2725	8.1597	7.9086	6.6245	7.7831	9.0384	7.6575	8.4107	6.478	6.9321
United States of America	Kentucky	Livingston		4.3938	5.0215	5.963	5.3981	3.7032	6.0258	2.5107	6.0257	6.2768	2.5105	5.9003	6.2769	4.7077	5.6492	3.4522	5.712	5.649	3.7661	7.0927	4.9586	6.8417	4.3938	7.2813	5.3959	6.2139	5.9002	9.415	8.0341	5.2539	7.1554	8.5363	8.0341	9.2267	7.4292	9.0123
United States of America	Kentucky	Logan		5.5236	3.7661	7.2811	6.1513	5.9628	7.03	4.8959	6.7162	7.0928	3.8913	7.0301	7.0929	6.9046	7.4695	3.6405	8.5366	4.6447	6.2768	9.5406	5.9002	9.2897	7.6578	9.7294	7.8409	8.5991	7.4066	6.716	9.9171	7.5714	10.5448	11.2352	8.2224	8.2852	6.4052	8.8859
United States of America	Kentucky	Lyon		4.5821	4.7704	5.3353	4.8959	4.1426	5.3353	2.8246	5.6491	5.9002	2.0712	5.4609	6.1514	5.6492	5.6492	3.8916	6.2141	5.649	5.0214	7.4065	5.7746	7.2183	6.2769	7.2813	6.4837	7.6576	6.6534	8.1597	7.4692	5.5994	8.2852	8.348	7.4692	9.1639	7.5232	9.0129
United States of America	Kentucky	Magoffin		3.8916	4.137	5.0214	4.6448	4.7703	5.3353	4.9587	4.5821	4.7076	2.9499	5.3353	5.3354	5.963	5.6492	3.9543	5.2726	5.649	5.7746	5.4607	5.0214	7.0928	5.5236	6.277	3.9215	5.7118	3.5465	5.8926	8.6056	5.5099	6.7972	7.4721	6.9003	7.1264	6.9681	6.7118
United States of America	Kentucky	Marion		5.0214	4.4565	6.4651	5.7119	5.649	6.4024	4.6448	6.0885	6.4651	2.7616	6.2769	6.3397	5.0215	5.6492	5.3352	6.2141	6.7788	6.2768	7.4065	5.398	7.7205	6.5907	6.9675	6.0235	8.4108	6.0885	9.1012	9.2267	7.5739	7.2809	9.5405	6.6533	8.8501	6.9879	8.8887
United States of America	Kentucky	Marshall		4.2682	5.1294	5.6491	5.2098	3.0128	5.963	2.6363	5.6491	5.6491	2.4478	5.6492	5.712	5.3354	5.8375	3.8288	5.5864	5.8373	3.4522	7.281	5.0842	7.2811	6.2769	6.9675	6.3673	6.0884	6.4651	7.2182	8.0969	5.8748	6.2767	8.6618	6.8416	7.6575	6.4686	5.6718
United States of America	Kentucky	McCracken		4.3938	6.0885	6.3502	5.7747	4.8958	6.2141	2.699	5.963	6.2141	2.4478	6.2769	6.0886	5.712	6.2769	4.4565	7.4067	6.2139	5.0214	8.2852	5.398	7.5322	6.9046	7.2186	6.146	6.4022	6.2768	7.0299	7.9714	6.6078	7.3437	9.1639	8.8501	8.8501	8.5562	9.0759
United States of America	Kentucky	McLean		5.7119	5.7747	7.0773	6.2768	6.4022	7.2811	4.331	6.9045	7.03	3.5775	7.4695	6.9046	7.0301	7.5323	5.8374	8.2855	7.6575	5.9002	9.4778	7.3438	8.4737	6.7162	8.2229	6.5121	6.9671	7.03	9.1639	9.7916	6.5597	9.6033	9.415	9.4778	9.2895	9.84	9.1386
United States of America	Kentucky	Monroe		4.2055	4.331	5.3353	5.0214	5.0213	6.0258	2.9501	5.5236	5.6491	3.1382	6.2769	5.0215	4.3938	5.2726	4.3937	5.7747	4.7075	5.2097	6.9044	6.5906	6.4023	5.3353	6.3398	5.0333	7.281	4.8331	6.465	5.9628	6.3088	7.1554	8.8501	6.9043	7.7831	7.469	7.3103
United States of America	Kentucky	Muhlenberg		4.7704	4.2682	5.3981	5.0214	5.2724	6.1513	3.7033	5.5236	6.0885	2.9499	6.5907	6.1514	5.7747	6.528	4.3309	7.0929	5.3979	5.398	7.5948	6.4023	7.5322	6.2769	6.6536	4.5401	5.5863	5.398	7.0926	8.4107	5.956	7.7203	7.7831	7.4692	8.7246	8.4473	7.9386
United States of America	Kentucky	Nelson		5.0842	3.7305	5.8374	5.7747	5.7118	5.6491	4.9587	5.5236	6.3396	1.7574	5.3353	5.9003	5.0843	5.6492	3.8916	6.9674	6.2139	5.8374	7.4693	6.5278	6.6534	6.2769	6.9675	4.9634	6.2767	6.6534	8.9129	8.1597	7.0444	8.1597	9.5405	6.1511	8.4107	7.4299	6.8039
United States of America	Kentucky	Ohio		5.0214	5.4792	7.0133	5.5864	6.0256	6.5279	4.7704	5.9002	6.7162	3.452	6.2141	7.0302	6.2769	7.0302	6.4023	7.4695	7.6575	6.1512	7.8459	7.5321	8.8503	6.4652	8.1601	5.9718	6.8416	7.03	9.2895	9.9799	7.3204	8.8501	7.8458	8.9129	9.4778	9.9205	9.4529
United States of America	Kentucky	Oldham		5.3353	5.2725	6.2274	5.963	6.0884	6.4024	6.214	6.214	6.5907	2.7616	6.7163	6.9046	6.9046	7.7206	5.1469	7.4695	6.5905	4.5193	8.4735	8.1598	7.5949	7.7205	6.6536	6.0148	7.9087	6.0257	9.415	8.7873	6.7883	8.8501	9.2267	6.465	8.8501	9.6034	8.1272
United States of America	Kentucky	Owsley		4.0799	4.0172	4.9587	4.7076	5.2724	5.0215	4.331	4.5821	5.3981	3.1382	4.9587	5.6492	3.7661	5.1471	3.1384	4.3938	5.855	6.0196	6.7151	6.2412	7.2685	6.3686	7.0794	5.7568	5.5764	5.2063	4.8143	7.0308	4.5017	5.5534	6.1048	4.8674	5.0268	4.9152	4.7344
United States of America	Kentucky	Perry		3.1384	3.6719	4.6762	6.1346	5.8506	6.4539	5.3632	6.6439	6.2437	4.0575	5.6034	6.4039	5.6034	6.0213	4.5423	6.0077	5.9805	6.1486	6.8591	6.375	7.4244	6.5051	7.2312	5.8803	5.696	5.3179	3.2747	4.7824	3.062	3.7774	4.1525	1.3351	1.3788	1.3482	1.2986
United States of America	Kentucky	Pike		3.3895	3.7661	4.7076	4.3637	4.1617	4.5909	3.815	4.7261	4.4414	2.8863	3.9859	4.5554	3.9859	4.2832	3.2311	4.2735	4.2542	4.3738	4.8791	4.5348	5.2812	4.6273	5.1438	4.1829	4.0518	3.7829	6.5379	9.548	6.1133	7.5416	8.2904	5.7837	5.9732	5.8405	5.6257
United States of America	Kentucky	Pulaski		4.7704	4.7704	6.2768	5.6491	5.649	6.3396	3.515	5.963	6.0257	3.3265	5.7747	6.2142	4.8332	5.5237	5.0214	6.8418	5.7118	4.8331	7.0927	6.7161	8.5364	6.5907	7.5324	6.5222	7.7203	5.0214	7.9714	7.4692	7.455	8.4107	8.7873	8.2224	8.6618	6.6116	7.0609
United States of America	Kentucky	Rockcastle		5.4608	5.6005	6.2768	6.2768	5.3979	5.963	3.515	5.963	6.2141	3.5775	6.1513	6.5908	4.7077	5.6492	5.2097	5.6492	5.7745	5.9002	6.3395	6.214	5.398	5.5864	7.2186	5.7644	4.582	6.4651	6.7788	8.0341	7.196	7.3437	7.9714	6.9043	7.3437	7.7008	6.7431
United States of America	Kentucky	Rowan		4.8959	5.3353	5.6491	5.6491	5.7118	5.3353	4.6448	5.5236	6.0885	4.3307	5.5864	5.9631	5.0215	6.2769	5.398	5.4609	5.5235	6.0257	6.1512	5.6491	6.214	6.2769	6.9047	4.7765	5.9001	4.3197	7.3437	5.8373	6.8345	6.2767	7.532	6.6533	8.1597	8.2484	7.9451
United States of America	Kentucky	Russell		4.5193	3.8916	5.963	5.5236	5.1469	6.4024	2.7618	5.4608	5.6491	2.7616	5.147	6.2769	4.7077	5.8375	4.7076	6.0886	5.5235	4.8959	7.2182	5.7746	6.9045	4.7076	6.0259	6.2827	7.1554	5.4608	7.8458	8.1597	7.1282	7.4065	8.9129	7.0299	7.0926	6.8096	5.8631
United States of America	Kentucky	Simpson		5.9002	3.8916	7.2183	5.2725	6.4022	7.0928	5.2097	7.0928	6.9673	3.5775	5.963	6.1514	5.3354	7.2185	1.883	7.6578	3.766	6.6534	9.1012	6.2768	8.7247	7.3439	8.8506	6.8392	8.0342	7.5949	5.3352	9.1639	7.6811	10.2309	10.7331	7.0299	9.1639	6.0372	7.1835
United States of America	Kentucky	Taylor		5.2098	3.2152	6.5192	5.5864	5.5235	6.9045	5.0214	6.4651	6.4024	3.1382	6.6535	6.528	4.5821	6.0886	3.8916	6.5907	5.9628	5.3353	7.3437	6.0257	7.7832	5.8375	7.2813	5.8973	7.0299	5.963	8.0969	7.4065	7.4613	7.6575	10.1682	7.2182	9.1639	7.7107	8.6329
United States of America	Kentucky	Todd		5.8374	3.8289	6.9673	5.4608	5.2096	6.779	3.7661	6.779	7.1556	3.9541	6.2769	6.9046	5.5237	6.9674	3.1384	7.9089	5.0213	6.4023	8.5363	6.4651	9.1014	8.4738	9.4783	8.1942	8.1597	6.8417	7.5948	9.6033	7.3094	9.4778	10.6703	8.599	9.8544	6.8258	9.4529
United States of America	Kentucky	Trigg		5.147	4.9587	5.963	5.5864	3.7032	6.4024	3.4522	6.5907	6.0257	2.5733	5.8375	6.5908	5.6492	5.9631	3.766	7.7206	5.9001	5.7746	8.4735	6.6534	8.4737	7.8461	8.7878	7.7232	7.8459	7.0928	8.0341	8.599	7.5925	7.9086	9.9171	8.8501	10.4192	6.1472	7.9412
United States of America	Kentucky	Union		5.8374	5.8048	7.03	6.2768	6.0256	7.2811	5.5594	6.8417	7.7205	5.586	7.5323	6.9674	7.8461	8.2228	6.0257	8.7249	7.532	6.4023	9.7917	7.8459	9.0386	7.4695	8.1601	7.529	7.4693	8.2854	9.6033	9.7288	6.6797	8.7246	10.5448	9.2895	9.6033	9.9581	10.7133
United States of America	Kentucky	Warren		4.331	4.3938	6.3605	5.6491	5.649	6.4024	4.8331	6.779	6.4024	2.5105	6.5907	6.8419	5.0215	6.5908	3.6405	6.9674	5.4607	6.2768	8.6618	6.7161	8.7875	6.9046	8.8506	6.8667	8.8502	8.0971	4.833	10.1054	8.0484	11.0469	12.0512	7.1554	9.7288	7.2586	8.5697
United States of America	Kentucky	Wayne		4.3938	4.3938	6.2768	6.2768	6.1511	6.9045	3.8288	6.1513	6.9045	3.7031	6.2769	7.1557	4.5194	5.7748	4.4565	7.7834	6.1511	6.1512	7.9086	7.2183	8.662	7.5322	8.474	6.4923	8.0342	6.0885	8.9756	9.7916	7.7124	10.482	10.482	7.9086	9.0384	8.0868	8.5719
United States of America	Kentucky	Webster		5.4608	5.4608	6.3396	5.963	5.649	7.03	4.3938	6.779	6.7162	3.5148	6.7163	6.5908	6.779	7.7834	5.9001	8.4738	7.2809	5.7746	8.7874	7.4066	8.9131	6.779	8.0973	6.5815	6.465	6.9672	8.8501	8.8501	5.7165	9.2267	9.2895	8.8501	8.7246	8.8226	8.885
United States of America	Louisiana	Allen		2.0086	2.1969	3.1384	2.8246	2.1935	2.5107	1.883	3.1384	3.4523	3.5992	3.9643	3.811	4.2432	3.8232	4.3568	3.7269	3.4522	2.5107	4.3937	4.3519	4.1356	5.0327	7.2578	5.8024	2.5107	5.4139	2.5544	2.3417	2.4054	1.9993	2.1808	4.9837	4.9941	5.6902	4.721
United States of America	Louisiana	Avoyelles		3.5123	3.6988	4.7076	2.1969	3.7603	3.1384	2.8246	4.5193	6.1548	6.8193	8.4973	8.5047	7.7275	6.6588	6.8138	5.4544	8.047	5.3413	8.2953	6.6482	7.0189	7.3435	8.6101	8.4199	3.6091	7.1373	7.0333	8.3541	8.0139	7.914	8.8404	8.8037	8.1318	9.8949	8.2424
United States of America	Louisiana	Beauregard		2.2597	2.1969	3.1384	2.5107	3.7603	3.4523	2.5107	3.9753	3.1384	3.8268	5.2307	5.2831	3.9544	5.1	4.6534	4.3938	6.2766	2.1969	5.035	5.2306	5.439	5.5202	6.1118	6.3645	2.4726	5.9383	4.2333	3.8809	3.9864	4.9429	6.2767	5.6527	5.6645	6.4541	5.3547
United States of America	Louisiana	Caddo		2.5107	2.1969	2.8246	2.5107	3.4469	2.8246	2.5107	4.3938	4.3938	5.585	5.0215	5.0215	6.8418	5.0215	3.6266	3.5308	5.649	4.0799	7.1136	4.9429	6.2757	6.1603	7.8635	6.1299	3.4994	7.3121	7.7512	8.6841	6.8541	8.4127	8.5212	5.3513	7.4552	11.1758	8.8764
United States of America	Louisiana	Caldwell		1.5692	2.1969	2.8315	2.2597	2.5068	2.0638	2.613	3.1384	3.7661	4.9644	4.7077	5.0215	3.8326	4.0018	3.9556	4.5482	5.8469	3.7188	5.0104	4.5542	5.0478	6.1427	7.9386	7.0823	4.7333	6.608	9.5631	8.7669	9.0053	8.4919	8.1644	8.7306	8.7488	9.9682	8.8828
United States of America	Louisiana	Catahoula		3.1384	3.4522	4.3938	2.5107	4.387	3.4523	2.8246	4.3938	5.5794	4.5507	6.4861	5.6492	6.5314	4.2512	4.9317	4.8315	5.5361	5.779	5.6329	5.7706	7.655	6.0336	9.5184	7.5235	4.1123	7.5322	7.2678	8.8184	7.3874	7.6048	6.79	6.6773	7.2007	10.5329	8.2475
United States of America	Louisiana	Concordia		3.1384	3.7661	4.3938	2.5107	3.7603	3.1384	3.7661	4.8122	4.1427	4.5921	5.2307	6.2769	8.1973	6.4282	4.9553	6.375	7.6396	5.1366	6.5049	5.8614	6.0987	6.1461	7.4394	6.3404	4.1294	6.6706	6.1302	9.0001	6.8576	6.9321	7.9504	7.5407	7.5244	10.4939	8.4357
United States of America	Louisiana	East Carroll		2.5107	3.6406	3.7661	4.3938	3.7603	4.7076	2.5107	3.719	5.0215	2.8546	5.963	5.6492	6.3397	6.9427	6.7522	6.4229	5.9913	5.633	7.7074	4.9781	7.9392	6.0178	6.635	7.3013	5.9629	8.4183	7.5101	10.0349	7.936	9.4074	9.1577	9.2243	10.6555	10.8668	8.8128
United States of America	Louisiana	Evangeline		3.7661	3.1384	4.3938	3.7661	3.1336	3.1384	2.5107	3.7661	6.2768	5.8608	7.8909	6.586	6.0231	6.2769	6.4613	4.9756	5.2143	4.5784	4.4683	5.5525	7.5309	5.4781	7.1737	6.316	3.9752	5.893	9.7104	8.9019	9.144	7.6002	8.2902	8.9603	8.979	10.2306	9.0418
United States of America	Louisiana	Franklin		2.8246	3.1384	3.4522	4.0799	4.0736	3.7661	2.1969	4.7704	5.1111	5.4471	6.9046	5.9631	6.9046	6.2004	8.5702	9.3107	7.1997	8.1598	10.0555	10.0809	8.9983	9.337	8.5646	8.9194	6.8102	8.1103	7.4626	9.5862	8.3891	9.3589	9.1118	10.1101	10.3413	10.316	9.9463
United States of America	Louisiana	Grant		2.1969	3.1384	3.7661	3.1384	3.7603	3.205	4.058	5.6022	3.7661	3.4131	4.041	4.0392	4.2915	6.2147	3.766	7.0631	9.0799	5.7752	7.781	7.0725	7.839	9.5394	7.8463	10.9985	2.853	10.262	6.6746	6.1189	6.2852	7.1733	7.9665	7.4971	8.4649	10.8666	9.0227
United States of America	Louisiana	Madison		3.0129	3.4522	3.7661	4.3938	4.387	5.0215	2.5107	5.0214	5.3353	4.9644	7.5608	6.0427	6.5907	6.0677	4.3288	6.8627	6.6134	5.548	6.5164	5.7459	6.9121	6.3657	7.5792	6.4804	5.7746	7.3484	7.3963	9.8895	7.5769	8.025	8.608	8.3074	8.3286	8.7131	9.0648
United States of America	Louisiana	Morehouse		2.0713	2.5107	2.8283	4.0799	3.7603	3.515	1.5692	4.5321	3.4523	3.7233	5.7747	3.4523	5.6492	8.6308	6.9044	6.5907	7.0612	5.8583	9.8073	6.2768	8.7272	7.8266	7.723	8.8976	6.776	9.4905	8.3275	9.9105	7.7393	8.7806	8.8017	9.9051	9.9074	10.6114	9.8199
United States of America	Louisiana	Natchitoches		2.1969	2.5107	3.7661	1.883	3.1336	1.5064	1.883	3.1384	3.3852	6.3035	5.44	7.2633	6.4358	5.1593	4.6328	7.3685	7.4722	5.9954	8.0994	5.8674	7.4623	6.1917	7.7176	8.08	3.8321	6.7009	7.5603	8.3398	7.1773	8.1835	7.6824	7.5623	8.4114	10.7737	8.9371
United States of America	Louisiana	Ouachita		3.1384	2.8246	3.4522	3.1384	3.7603	3.4523	1.883	3.4522	4.1845	4.137	4.603	5.2726	4.6449	4.0413	3.9947	4.593	5.9046	3.7555	5.0599	4.5992	5.0976	6.2033	7.8463	7.1522	4.7187	6.6732	7.8198	7.1688	7.3637	8.3234	9.0663	7.4837	7.7457	10.2944	8.4352
United States of America	Louisiana	Pointe Coupee		3.1384	3.1384	5.0214	3.4522	3.7603	3.1384	3.4522	6.1011	6.3396	6.2056	8.5105	8.7877	8.0336	7.0726	6.7857	5.6492	9.0544	6.0715	8.9926	5.9014	7.4711	7.3541	9.9329	8.5293	5.952	7.4507	8.2142	9.5444	8.5059	8.2668	8.897	10.1025	9.5777	11.692	10.259
United States of America	Louisiana	Rapides		5.0214	4.6448	6.0257	4.7133	4.7003	5.0215	4.0799	4.9691	5.7209	7.5595	8.5784	8.7877	8.5482	7.7299	7.5131	7.0732	8.1742	4.8269	8.391	7.9142	8.993	8.3484	9.3322	9.0935	5.0214	7.8298	6.3547	9.8199	8.4811	8.7235	8.0598	8.7493	9.2629	10.1149	7.3642
United States of America	Louisiana	Red River		2.1969	2.8246	3.4522	3.1384	2.5068	1.883	1.5692	3.3331	5.3801	5.9573	7.0367	5.3639	7.4067	3.8869	3.497	6.4615	4.4306	5.1783	6.0742	4.4834	5.9619	5.9851	7.8463	6.5437	2.3808	6.1055	7.4829	8.3234	7.0464	8.2493	7.8458	6.8841	6.967	11.418	9.4731
United States of America	Louisiana	Richland		2.5107	2.5107	2.8246	2.5107	2.8202	3.1384	1.883	4.3938	3.1384	4.8758	6.0676	3.7662	6.4024	6.4615	5.0214	6.7252	5.4049	4.854	6.2767	5.731	7.5429	6.2613	7.4343	7.499	5.2071	7.2566	7.2561	8.9442	7.8843	8.6063	8.7629	8.3509	8.7729	10.2799	9.3792
United States of America	Louisiana	Saint Landry		3.2605	3.4467	4.8949	4.3938	5.0137	5.3353	5.0214	6.214	6.0837	6.2056	7.6526	7.5323	7.4059	6.4286	5.9366	5.7354	7.164	5.1232	8.3559	5.7523	7.1641	6.4153	8.0097	8.0046	3.3149	7.3178	7.6716	8.244	8.0241	7.889	7.6605	8.3262	8.1833	10.4379	8.1224
United States of America	Louisiana	Tensas		3.7661	3.4522	3.7661	5.0214	4.387	4.0799	2.5107	4.3938	4.3938	3.7233	6.9528	6.3816	7.7833	7.2068	4.949	5.0215	7.532	6.0494	6.7998	6.0188	7.7744	6.1688	7.5324	7.2676	4.8306	8.4012	6.4985	9.8498	7.7058	8.7079	8.7722	8.892	7.5382	9.5681	8.6247
United States of America	Louisiana	Washington		2.2597	3.3895	4.0799	2.5107	3.7603	2.8246	2.0661	4.7076	3.7661	4.182	5.2596	4.7327	5.0843	5.9631	5.0379	5.6231	4.5648	4.6684	5.649	6.1158	5.8992	4.9431	5.1785	6.2488	4.179	5.8304	6.3289	5.802	5.9597	5.8844	7.2752	7.2915	7.3067	8.3252	6.9071
United States of America	Louisiana	West Carroll		2.5107	2.1969	2.8246	1.883	3.4469	2.5107	1.2554	4.7704	4.0799	4.0957	4.3154	3.1385	4.203	3.9231	3.6614	5.1784	5.0213	5.0214	6.6254	5.5793	7.9272	7.1558	5.1971	6.623	5.649	8.4109	6.7728	9.4542	7.5734	8.9925	8.2194	8.6304	9.3772	9.8893	8.2471
United States of America	Maryland	Anne Arundel		4.7076	4.7076	5.7747	4.0799	5.7118	5.7747	4.0171	6.0885	5.6491	4.2679	6.4652	5.6422	4.4467	4.08	3.6458	6.7858	7.8458	5.2725	7.7203	3.9933	7.958	7.3858	8.8707	6.2872	5.0544	5.4608	9.8978	8.6013	5.55	7.8519	9.0958	6.9765	7.8458	6.1523	8.1025
United States of America	Maryland	Baltimore		5.3981	5.7119	6.5279	5.2725	6.2139	6.1513	4.5821	6.0885	6.3396	4.7073	7.2184	6.7661	4.0039	6.2769	4.457	7.4079	7.7203	4.8959	7.7203	7.0288	7.6299	7.0763	8.2857	4.5284	8.2499	7.3438	10.0147	6.5596	5.654	7.9965	9.9087	8.5505	8.3585	7.8303	7.7617
United States of America	Maryland	Calvert		4.7076	4.8331	5.147	3.1384	5.2724	5.8375	3.2639	5.2725	4.331	3.8286	6.6535	4.5176	3.7566	3.0164	3.3873	5.3354	7.346	4.7076	7.4121	5.6574	6.5517	6.6986	8.6172	6.8067	5.9857	4.3938	9.816	8.1275	2.813	7.3855	8.2838	6.962	7.2677	3.0629	5.3173
United States of America	Maryland	Caroline		4.9587	6.0257	5.3981	3.3895	6.1769	6.779	3.7661	5.963	6.6534	4.7073	7.7833	7.1678	5.1327	4.3939	3.5143	6.7805	7.282	7.2183	7.0299	4.1194	7.6566	5.3783	9.2774	6.2401	7.1113	6.4023	10.9857	11.033	5.1428	7.2899	8.6752	9.1204	9.1333	6.0018	8.8424
United States of America	Maryland	Dorchester		5.6491	6.0257	5.5236	4.3517	6.5277	6.8417	4.5193	6.5607	7.03	4.4562	7.8461	7.0164	5.3216	5.7137	5.337	7.0897	6.9043	6.2768	8.7874	5.9964	8.9467	8.0596	9.1644	8.7119	8.1325	7.2669	9.6093	8.4299	5.5534	8.8754	10.097	9.4121	10.2354	7.8974	8.7279
United States of America	Maryland	Garrett		3.8289	5.0215	5.4608	4.7076	6.0256	5.963	5.7746	5.6524	5.8245	3.8913	5.4609	5.4017	6.2769	5.4587	2.9501	7.2257	6.9043	5.3353	7.1915	6.4651	7.743	7.4111	7.6204	6.4192	7.5527	5.0834	6.4729	6.5905	5.91	6.5367	8.0739	6.9272	7.9086	8.1133	7.4153
United States of America	Maryland	Harford		5.8374	5.9002	6.214	5.5864	6.0884	6.0258	4.5193	6.5907	6.4024	4.77	7.595	7.0791	4.4426	6.2769	4.4565	7.1557	7.783	5.5236	8.0342	7.1544	7.549	7.2624	8.7124	5.5289	8.1833	4.583	10.3037	6.559	5.3407	7.4882	9.5338	7.8153	8.8459	8.632	8.8158
United States of America	Maryland	Howard		5.3981	5.5236	6.0257	5.8374	6.465	6.2141	4.5193	6.5907	6.779	4.2679	7.4067	7.0181	4.6953	6.1537	4.2682	7.4722	7.7203	5.2725	7.4693	5.6484	7.5738	7.5109	8.9007	4.4892	5.4294	5.044	7.9704	7.5219	5.6377	7.7146	9.0363	8.8707	8.5107	6.2988	7.9739
United States of America	Maryland	Queen Anne's		5.7212	6.0257	5.7119	4.331	6.5905	6.7162	5.5236	6.8834	7.03	4.4562	7.6349	7.3333	5.2578	3.3266	3.5145	6.8891	7.7207	7.2811	7.591	3.7332	8.0241	6.5664	9.7712	5.8463	7.4348	6.2768	10.6703	10.9841	4.9651	8.0655	10.3178	9.3674	9.7302	7.2137	7.8808
United States of America	Maryland	Saint Mary's		4.7076	5.0215	4.2682	3.4522	4.9586	5.5236	2.428	4.3938	4.6919	2.759	5.963	4.3939	3.9416	3.0148	3.0085	5.5843	5.649	5.0214	6.9044	3.5274	5.7119	5.6339	7.5895	6.9456	5.1944	4.5193	8.864	8.3619	3.2655	6.889	8.2467	6.3553	7.4684	2.9761	7.6626
United States of America	Maryland	Somerset		5.8374	5.8374	5.9002	3.4522	6.2767	5.963	3.7661	5.963	7.03	4.2679	7.6578	6.4503	3.3155	5.3393	5.5844	7.2184	7.0919	7.846	8.5991	3.6365	6.1674	6.9975	7.7835	8.4677	7.1856	8.2226	11.0988	10.5537	4.2908	8.5214	9.7386	7.7914	9.8879	7.7203	8.2607
United States of America	Maryland	Talbot		6.214	6.2768	6.1513	4.9587	6.7788	6.4651	5.2097	6.8417	6.9879	4.3307	7.6694	7.2929	5.0084	3.4523	3.4536	6.8413	7.5941	6.214	7.532	4.6343	7.0245	6.6915	9.2775	5.2563	5.7765	6.3713	8.844	9.1986	3.9694	7.5948	9.7179	8.3715	9.1643	5.44	6.7492
United States of America	Maryland	Wicomico		4.9587	5.7119	5.0842	3.4522	5.8373	5.2725	3.9544	6.2768	6.9673	4.8956	7.5608	6.5207	4.7563	5.4589	5.6491	6.9652	7.3425	7.5949	8.4735	5.0398	6.979	5.3733	8.9134	8.0154	4.8404	5.2725	10.4999	10.2064	3.935	7.8645	9.8215	8.3925	8.4776	5.1132	6.6366
United States of America	Maryland	Worcester		5.7119	5.8374	6.1513	2.8246	5.7118	5.8375	4.0171	6.5279	6.8742	4.578	7.6578	6.8898	3.5708	5.4602	5.8369	7.1552	7.406	7.7204	8.2815	3.7638	6.4063	5.2483	8.0856	8.401	6.3096	6.8558	10.3887	9.2521	4.8498	7.3185	9.5256	8.6808	9.0683	5.8796	8.0891
United States of America	Michigan	Allegan		3.6444	5.3444	4.1375	5.3999	5.2789	5.5836	5.3291	5.5758	7.006	5.7637	4.6136	6.1591	6.0073	5.7311	2.964	7.0615	7.5689	7.7491	6.8745	7.125	7.2254	6.7869	4.0414	7.1107	6.8871	7.5607	7.4577	7.953	8.0118	7.6565	9.4194	9.1829	9.1199	7.2108	9.2749
United States of America	Michigan	Alpena		3.0404	4.5876	3.5104	4.7313	4.5431	4.8715	4.5973	4.7721	4.5755	4.9975	5.4029	4.493	4.7077	5.7148	4.6593	3.0957	5.1075	5.2109	3.1384	4.6711	6.2768	6.6775	5.9632	5.1884	4.476	6.1722	6.0805	2.9957	7.1356	6.892	5.7811	7.4536	8.1787	5.3015	6.8499
United States of America	Michigan	Antrim		4.6541	4.3753	3.5457	5.0352	4.4126	4.7704	3.7624	4.3938	5.5719	4.5615	6.0355	5.0501	5.3672	5.9488	4.2443	3.0302	4.8282	4.949	4.6029	4.7076	6.4113	7.2679	5.7815	5.6066	6.2767	7.7253	6.325	5.6266	7.1736	6.4859	7.439	6.9492	6.7788	4.3294	5.1349
United States of America	Michigan	Arenac		3.9643	5.5236	4.1472	4.7519	5.2104	6.152	5.7882	6.4638	6.1766	6.0418	4.5705	6.1045	6.1238	6.0586	5.0863	7.0301	7.8458	7.6995	4.9317	6.6283	7.2947	8.3692	6.2032	7.439	5.8438	8.1366	8.0872	4.4704	8.1869	8.1157	6.889	9.2751	8.1204	7.3806	10.3878
United States of America	Michigan	Barry		3.5896	4.6559	3.8702	5.7691	5.3979	5.5677	5.5928	5.6678	6.5887	5.5576	4.9301	6.397	6.1661	5.7302	3.2291	7.0748	7.5529	7.6498	6.6571	7.2066	7.6577	7.1138	4.5461	6.3192	7.5981	7.9705	7.8659	7.0693	7.5131	7.9593	9.458	8.4547	9.3175	7.4374	8.26
United States of America	Michigan	Bay		4.6082	5.4909	4.8201	5.465	5.649	6.246	5.9131	6.6218	7.2696	6.666	5.3524	7.3943	6.4838	6.4921	5.9778	6.4489	8.4141	8.4966	7.1136	7.2779	7.5754	8.7576	7.3042	8.3575	7.2077	9.8635	8.5771	5.258	8.5312	8.2291	8.2967	9.2702	8.6704	7.8654	10.2807
United States of America	Michigan	Berrien		3.0831	5.0614	5.6507	5.6947	5.5301	5.5044	5.3478	5.9005	6.1755	4.1836	4.9211	6.4127	5.7485	6.4752	3.7478	6.9125	5.9705	6.4228	7.2753	6.2768	7.4027	6.4338	5.2552	7.3749	7.4364	7.4988	7.9352	7.8774	7.5634	7.6555	8.9774	7.7473	9.6784	8.5948	9.3281
United States of America	Michigan	Branch		3.3822	5.0816	4.0048	5.9811	5.2096	6.4832	6.4335	6.5894	6.5832	5.9382	6.399	6.5328	7.4416	6.6893	3.6982	7.3546	7.6596	6.9886	7.4241	7.2868	7.8527	7.0834	5.5982	7.5823	7.2549	7.7336	7.9202	8.4382	7.4452	8.6442	8.3955	8.8673	9.4069	7.1932	7.7067
United States of America	Michigan	Calhoun		3.2806	4.9134	4.2904	5.1934	5.4607	6.1251	6.3769	6.0822	6.6631	5.9385	3.9367	5.7977	6.5837	5.3816	3.5238	7.0377	7.4971	5.959	6.669	6.9229	7.1676	6.8656	4.9798	6.1618	7.427	6.9798	7.176	7.0501	6.8992	7.9893	8.715	8.4877	8.7733	6.9212	6.8419
United States of America	Michigan	Cass		3.3099	5.1365	5.5217	5.0674	5.6555	6.1298	5.4483	6.1511	7.0275	4.4838	5.8466	5.528	6.629	6.3833	5.4921	7.7853	6.7881	6.5458	7.1365	7.1458	7.5287	6.9089	5.1906	6.8231	5.649	5.8857	7.4351	7.23	7.3591	7.948	8.815	8.1085	9.9644	7.7395	9.3299
United States of America	Michigan	Charlevoix		4.4655	4.5275	3.5737	5.0492	4.9646	5.6158	4.2505	5.3336	5.0405	4.7376	5.7712	5.2009	5.3981	5.6123	3.9857	4.1295	4.7075	5.623	3.6823	4.446	6.7251	5.2307	5.6792	4.3405	5.8487	6.9742	5.895	3.2707	6.6859	6.7788	6.7474	5.7536	6.8744	4.7818	4.989
United States of America	Michigan	Cheboygan		3.4899	4.1689	2.5107	5.0749	4.9248	4.9712	4.9318	4.8401	5.0509	4.7996	5.4138	4.8821	5.161	5.2906	4.3937	3.6615	3.766	5.147	3.766	4.6727	6.2768	6.9743	4.7078	5.1093	4.3152	6.0268	5.777	3.2053	6.5521	7.3489	5.8994	7.7649	6.7485	5.741	6.0141
United States of America	Michigan	Clinton		4.3829	5.0616	3.8076	4.0584	4.9336	5.5177	6.6466	6.0886	7.6217	5.3203	5.2907	7.3445	6.8548	6.0283	3.3954	7.3956	7.5074	7.3806	6.8086	6.3909	6.9189	6.9837	6.7599	7.6033	6.3031	8.1664	8.0505	6.6514	7.3387	7.7921	9.0304	8.7018	9.3215	7.9477	8.9463
United States of America	Michigan	Dickinson		3.5343	3.0997	2.459	5.0214	4.3198	4.3328	5.2749	5.0615	5.1847	5.1124	4.8987	5.4699	5.0215	5.44	4.7599	4.565	4.7075	5.3801	3.1384	3.7362	5.2008	6.9743	5.4924	5.3163	5.4398	6.2709	8.2958	4.6028	9.4088	10.553	8.4715	5.0182	4.3613	3.7102	3.8867
United States of America	Michigan	Eaton		3.5451	4.3894	3.9659	5.7917	5.6896	5.8812	5.687	6.0509	7.1601	5.726	4.3065	7.2907	6.8491	6.1263	3.0569	7.4862	7.3405	7.522	6.7749	7.3229	8.0971	7.2625	6.2966	7.3438	7.9758	8.6715	8.4019	7.7361	7.4672	9.4259	9.5975	9.1185	9.0539	7.4473	8.1009
United States of America	Michigan	Emmet		4.3451	4.8034	3.6491	4.7853	5.1218	5.5236	3.7661	4.2045	5.2008	5.0472	5.0215	5.0739	5.3005	6.0726	4.3454	3.7034	4.1352	5.2307	3.4522	4.4834	6.5621	6.5758	4.3242	4.4043	5.6042	6.9742	5.457	5.3003	6.1892	5.9914	5.0213	5.9628	6.9741	4.7166	5.6145
United States of America	Michigan	Genesee		3.6358	5.0797	3.5211	5.8179	4.3937	6.2001	6.0636	6.2768	6.1183	6.1127	5.7377	6.6184	6.0721	5.5375	4.1264	5.9182	6.8966	6.3533	5.8284	6.4561	6.0885	6.6714	5.1118	6.5699	5.8158	8.2791	7.0448	4.5648	5.6449	7.1604	6.8611	8.6276	7.5789	7.7988	8.6701
United States of America	Michigan	Gladwin		3.7395	4.377	3.6565	3.7554	4.5204	5.9722	4.9731	4.894	5.0267	5.0603	3.9975	5.3354	5.0215	4.4625	4.2263	5.1518	5.4921	5.5968	5.3027	6.1024	7.5754	7.128	6.5572	6.3212	3.6972	7.1967	6.7258	6.1486	7.6282	7.1878	7.0903	10.1758	8.4011	6.641	8.6951
United States of America	Michigan	Gratiot		4.8058	5.2834	4.141	3.9367	5.517	6.4054	6.4585	6.4341	7.8624	5.5507	6.5181	7.971	6.9454	6.2566	4.9691	7.688	8.244	8.3167	7.1619	7.5491	8.0867	8.0806	7.0425	8.0149	5.1832	9.46	7.9447	6.9768	8.2201	7.7406	7.8458	9.0898	8.8444	7.9374	8.7258
United States of America	Michigan	Hillsdale		3.3311	4.8079	4.4536	6.0737	4.8333	6.2319	6.1243	6.089	6.5826	5.9006	4.7368	7.2623	6.9729	5.8555	3.928	7.0284	7.2956	5.6421	6.8625	6.984	6.8522	6.5151	4.3509	7.2086	8.187	7.2344	7.065	6.5359	6.4109	8.4555	8.482	9.4545	9.3587	7.2111	7.8074
United States of America	Michigan	Huron		4.3432	5.4937	5.2799	5.8824	5.2977	6.0691	6.5981	6.6595	7.1081	6.4186	6.6514	7.0969	6.8087	6.3096	5.2751	7.8603	7.9885	7.7688	6.1703	7.5543	7.9988	8.0142	7.9145	8.1065	7.9051	9.6566	8.2889	5.3912	9.225	7.7818	8.7067	10.0304	10.4731	9.3579	10.9816
United States of America	Michigan	Ingham		3.4883	5.0286	3.9308	5.5267	5.0844	6.0114	5.7456	5.6934	7.1344	5.3079	3.8688	6.6779	7.0603	5.2726	3.8186	7.5797	7.5642	7.3406	6.2767	6.8921	6.7085	6.7768	5.8506	7.0844	7.9141	8.8557	8.6201	6.33	6.7748	8.8965	9.9508	9.1272	9.4492	7.4709	8.1025
United States of America	Michigan	Ionia		4.081	4.8985	4.191	4.3881	5.411	6.0629	5.9189	5.662	7.7021	5.5945	4.9216	6.8639	6.5784	6.3921	4.0569	7.1736	7.0612	8.1234	6.4641	7.5534	7.7326	7.2382	6.3408	7.5307	6.8786	9.1263	8.3586	7.9805	8.2388	8.6986	9.189	8.9255	9.1989	8.2923	9.3362
United States of America	Michigan	Iosco		3.7633	5.117	2.8747	5.0354	5.0961	5.2098	5.0625	6.314	4.8541	4.8956	5.9465	5.7007	5.406	5.3942	5.2725	5.421	6.0674	6.505	3.6008	4.265	7.0614	7.3977	6.277	5.9041	5.1205	8.1429	6.6631	5.1089	7.5571	7.532	5.7938	8.9026	8.6645	7.2272	8.2332
United States of America	Michigan	Isabella		3.7811	4.6624	3.76	3.6036	4.7013	5.0845	5.0022	5.6491	5.6561	5.3735	3.5705	6.214	5.91	4.9466	3.7154	5.2498	6.1064	6.6897	5.1312	6.4458	7.3655	7.5155	5.8042	6.6612	5.1156	9.3962	7.2423	5.3238	7.644	7.4274	7.4875	9.9094	8.523	7.5398	8.4597
United States of America	Michigan	Jackson		3.0223	4.7495	4.1459	5.621	4.9467	5.4076	5.5433	6.0445	6.3979	5.6136	3.8573	6.2935	6.3873	4.4674	3.6417	6.924	6.4478	6.663	6.8305	6.7172	7.0445	6.3412	5.352	6.2432	7.2623	7.6082	7.1899	5.5717	6.1281	7.2462	8.3301	9.0057	8.4298	6.5177	7.0036
United States of America	Michigan	Kalamazoo		2.9762	5.2068	4.3264	5.2928	5.5862	6.1383	5.9256	5.9877	6.3777	6.0008	3.9988	5.6472	7.3345	6.4212	4.6683	8.0131	7.1447	6.5182	7.2423	7.2116	7.8397	6.9875	4.6741	6.8961	7.3149	6.955	6.9119	6.9668	7.1576	8.1715	8.6805	8.4576	9.3039	7.2643	7.5745
United States of America	Michigan	Kent		3.6067	4.6045	3.9024	5.411	5.649	5.5356	5.8186	5.0844	6.7629	5.5563	4.9236	6.1135	6.597	5.8846	3.7268	7.7816	6.9228	7.2946	5.4921	6.5906	6.8148	6.7317	5.634	6.9542	5.6219	8.9149	7.2961	7.2494	7.8777	7.72	8.0989	8.6475	8.7908	7.5936	8.427
United States of America	Michigan	Lake		3.3161	3.215	1.5891	3.1867	3.7102	4.5193	5.0214	3.4732	5.0215	4.8642	3.7953	4.8821	5.0215	4.08	2.9291	4.5194	4.3937	5.4922	3.1384	5.0214	6.7789	4.8284	5.0216	4.5316	4.106	5.3454	5.7644	3.1983	6.5378	7.3328	5.8865	8.9992	7.8212	6.6536	6.9701
United States of America	Michigan	Lapeer		3.7804	4.5523	4.5533	5.349	3.9169	6.3519	5.9562	6.1201	6.0622	5.8696	6.397	6.504	6.2685	6.6954	5.318	6.1538	6.928	6.5411	6.1646	5.9002	7.0645	7.3003	5.9816	6.8232	7.1688	8.6086	8.1207	5.2763	7.3651	7.6656	7.7219	8.6505	9.7733	6.9787	9.4616
United States of America	Michigan	Lenawee		3.9878	5.7725	4.9303	6.5259	5.2185	6.9352	6.6483	6.5203	7.3013	6.8443	5.9741	7.8471	7.5181	6.1757	3.5976	7.9089	7.8018	5.5805	7.9621	7.2648	7.8706	7.9609	6.6257	8.1699	9.1441	7.7578	8.3952	7.791	6.6778	9.9718	9.4292	10.1147	9.8898	9.1804	8.4632
United States of America	Michigan	Livingston		3.3763	4.7576	4.6042	5.9728	4.0808	6.0755	6.1203	5.7115	6.2313	5.2932	3.8309	6.4085	6.5269	6.6016	3.2736	6.2769	6.0602	6.9045	6.1771	5.6016	6.385	6.0444	5.1918	6.5662	6.1063	8.2518	7.2945	6.3685	6.4629	7.7045	8.2588	8.49	8.2381	6.6254	7.9621
United States of America	Michigan	Macomb		3.5479	5.2976	5.0214	6.2768	4.2564	5.9736	6.2464	5.7428	5.6261	5.8087	5.4144	6.6031	6.3456	7.0059	4.8547	6.7252	6.2766	6.6071	7.0613	6.2768	7.2624	7.2184	5.7895	7.0564	7.2127	8.3075	6.8966	6.3434	7.2893	7.3072	8.1843	9.415	9.5926	7.0282	10.0938
United States of America	Michigan	Mason		3.8728	3.8814	3.0957	4.3745	4.1552	4.306	5.3801	3.8602	5.654	5.314	5.0215	5.2612	5.4492	5.0613	3.0161	5.0215	5.2007	6.5064	4.2682	5.4697	6.0885	5.7062	4.0452	6.0496	5.4814	7.1359	5.5927	4.0171	6.7677	7.5908	6.0936	8.2552	7.289	6.9875	6.2499
United States of America	Michigan	Mecosta		3.4142	3.881	3.1061	3.1139	4.3937	5.0215	5.1142	5.1482	5.6656	4.9652	3.6305	5.2113	5.6618	4.5215	4.1628	5.5894	6.2766	6.6952	4.1084	4.9553	6.6072	6.1199	6.0678	5.8889	5.802	8.8584	6.8999	6.2767	6.6341	6.3901	6.3929	8.7197	8.2548	6.5231	6.8195
United States of America	Michigan	Menominee		3.8266	2.9285	2.3583	5.0259	4.415	4.4729	5.2666	4.9587	5.2139	5.0713	5.6521	5.5086	5.0827	5.5682	4.8959	4.1449	4.2243	4.9377	3.6764	3.4373	5.3801	5.963	4.7271	5.1902	5.8284	7.0323	6.3397	4.9317	7.1903	4.9317	5.1238	7.6366	8.6304	4.9605	4.7796
United States of America	Michigan	Midland		4.2518	5.0668	3.5559	3.802	5.4748	6.1614	6.3067	6.5921	7.0346	5.6333	5.2895	7.2185	6.9356	6.1804	5.8521	6.9376	6.7722	7.438	6.3597	7.1116	7.3424	7.8147	7.037	7.1229	6.1816	9.4957	8.1538	6.9516	8.2385	8.8048	7.6785	9.5577	8.5206	8.8932	9.5255
United States of America	Michigan	Missaukee		4.5351	5.0999	3.4527	4.0894	4.2229	4.5823	5.0298	5.147	5.6572	5.0472	4.8997	5.5028	4.832	4.4835	4.1247	5.4582	6.072	6.5674	4.3454	5.2589	7.2416	7.9887	6.1586	6.501	6.5969	9.1774	7.5664	5.7128	7.8166	8.427	6.0587	8.5415	8.5469	6.366	7.6626
United States of America	Michigan	Monroe		4.0639	5.7668	4.8926	6.7695	5.1295	6.5875	6.7033	6.5277	7.1474	6.7379	6.5203	7.5953	7.3138	6.6804	4.7272	7.8757	7.923	5.6594	8.0149	7.3976	7.6941	7.7999	6.1847	8.427	9.6514	7.7919	9.0701	7.2508	7.185	10.7704	9.106	10.2244	10.2102	9.772	8.7881
United States of America	Michigan	Montcalm		3.7276	4.7926	4.0675	3.8114	5.0213	5.8841	5.6741	5.9314	6.1642	5.0841	5.2293	6.0887	6.0986	5.6186	4.2397	5.98	7.0787	7.0955	5.3216	6.3785	7.3665	6.8127	6.3346	7.2378	5.7998	8.5394	6.8206	6.2327	7.3263	6.6199	7.5535	8.4657	8.4319	6.9356	7.9609
United States of America	Michigan	Montmorency		2.7046	3.5452	2.9856	5.2516	4.888	5.0387	4.9967	5.5538	4.3519	4.8678	4.3154	4.6251	4.7704	5.791	3.766	5.2569	5.3352	6.0526	3.0686	3.6519	6.0153	6.5093	4.9762	6.2176	4.3937	7.3342	7.1025	3.6794	7.02	7.8737	6.2767	7.7535	7.8458	5.2915	6.6521
United States of America	Michigan	Muskegon		2.5649	4.1305	3.3426	3.7733	4.444	4.6135	5.0782	4.2719	5.1755	5.7443	5.2246	6.1521	5.9325	5.0823	4.0769	5.6492	5.3332	6.7857	3.6405	5.8925	6.4644	5.8823	4.3939	6.6226	6.4093	7.03	5.5272	4.8383	6.781	5.5888	5.266	7.0393	7.7928	6.6294	7.5233
United States of America	Michigan	Newaygo		3.8385	3.1694	3.3621	4.1017	4.5003	4.965	5.2406	4.6595	5.9729	5.4933	4.7735	5.3369	6.0895	5.5939	3.7963	5.4609	5.0011	7.125	4.0935	6.1802	6.5862	6.6749	5.6194	6.6559	5.5559	8.1947	6.9007	4.7262	7.0013	5.9952	5.724	6.6603	8.288	6.6228	6.8097
United States of America	Michigan	Oceana		3.5285	4.0252	2.9101	3.9637	4.5254	4.186	5.5726	4.1659	5.5762	4.867	3.8159	5.4951	5.932	5.2308	3.3476	4.4328	5.1887	6.0316	4.5045	5.9521	6.7251	5.9682	5.3908	5.7174	5.1767	7.1327	5.7305	3.1795	6.4994	6.2453	5.298	7.4386	7.4954	5.4997	5.7614
United States of America	Michigan	Ogemaw		3.8378	5.0668	2.8687	5.2721	5.239	5.3264	5.2634	5.2743	4.8232	5.1169	4.6463	5.0592	5.1392	5.5939	5.3352	5.3657	6.4759	5.6491	4.1507	4.9413	7.4019	8.1367	6.9047	6.5649	5.1608	9.6566	7.4179	4.9907	7.8896	7.6524	5.0321	9.5101	8.2381	7.167	8.744
United States of America	Michigan	Osceola		4.0059	4.8699	4.5975	3.6711	4.0292	4.7704	5.5139	4.3938	5.3448	4.7073	4.5522	5.0215	5.1509	4.7077	4.0228	5.4923	5.649	5.9002	4.035	5.3111	6.826	6.4378	4.7949	6.1209	4.7075	7.846	6.4728	3.8365	7.8423	7.1326	6.6571	8.5591	8.3123	5.7947	6.8383
United States of America	Michigan	Oscoda		3.616	4.4211	2.8246	5.1856	5.0213	4.8959	4.6013	5.0214	5.3524	5.0685	4.3154	4.67	5.0215	3.3477	4.8122	3.6765	4.0798	5.0214	5.0214	5.4399	6.5906	5.1226	3.6974	4.6199	4.1859	5.4495	5.3192	2.9513	6.0329	6.7665	5.4319	10.0578	8.7412	7.4362	7.79
United States of America	Michigan	Ottawa		3.297	4.9907	3.2013	5.5725	5.461	5.7626	5.6243	5.587	7.2804	5.6502	4.5654	6.4654	5.8997	6.1292	3.0128	6.8747	6.9526	6.6504	5.6928	6.3719	6.8888	6.7728	3.4524	7.4338	6.6086	7.2029	6.6651	7.0878	7.8679	7.854	7.9381	7.0776	9.8576	7.3585	7.3493
United States of America	Michigan	Presque Isle		4.4648	4.4223	3.1434	5.3507	5.208	5.3405	4.6674	3.9826	4.8345	4.6838	5.9049	4.4331	5.0215	5.7613	4.1845	3.9754	4.8958	5.5525	3.9229	4.0351	6.2768	6.2769	6.277	5.4058	4.9122	7.3229	6.1134	6.2106	6.9336	7.3037	5.7844	7.0185	7.345	5.5682	6.5592
United States of America	Michigan	Saginaw		4.9036	5.0896	4.5472	4.459	5.2469	6.2758	5.687	6.8669	7.765	6.1253	6.4	6.7632	6.6833	6.9914	6.2492	7.7399	8.0251	8.0814	7.0239	7.6275	7.086	7.6654	6.4935	7.743	6.3683	9.7043	8.0779	6.254	8.4354	8.2377	8.2278	8.7463	8.998	9.1713	10.1601
United States of America	Michigan	Saint Clair		3.9569	5.0075	4.82	5.5903	4.175	5.963	6.0577	5.963	5.842	5.6202	5.9054	6.117	6.1797	6.9046	4.8261	7.0301	6.7416	6.4089	5.6883	6.7596	7.0108	7.4569	5.9346	6.6744	6.3893	8.3269	6.9652	6.2767	6.8842	7.9029	7.0914	8.6304	9.3049	7.1738	10.0411
United States of America	Michigan	Saint Joseph		3.3125	5.0005	5.1436	6.1685	5.7745	6.2134	6.5665	6.4629	7.1395	5.7129	5.6769	6.6633	6.5907	7.4695	6.2767	7.5875	7.0438	8.1229	7.4179	6.8652	7.6123	7.7744	6.8864	8.0978	6.3188	7.1389	8.8585	7.8364	8.1133	8.1149	8.1801	9.192	10.0903	9.0139	7.1844
United States of America	Michigan	Sanilac		4.3305	5.4709	4.9855	4.9755	4.6819	6.1127	6.3768	6.5261	6.5014	6.8298	6.5242	6.0465	7.2812	6.5926	5.2086	7.4113	7.6906	6.8417	5.8542	6.6534	7.225	7.3785	6.4616	7.4305	8.1001	8.8921	8.269	6.5927	8.3483	7.6039	8.7222	10.0685	10.549	8.4209	10.7611
United States of America	Michigan	Shiawassee		3.8924	4.6771	4.0941	4.612	4.5195	5.9381	6.5842	6.0447	6.3019	5.3072	4.6743	6.0626	6.1161	5.5056	3.9454	5.8894	6.5828	6.7439	6.2767	6.8347	6.9863	6.939	5.676	6.8064	5.4208	8.4305	7.6187	6.1646	6.3697	7.353	8.3053	9.2252	8.8407	8.4142	9.2933
United States of America	Michigan	Tuscola		4.9095	5.4143	4.5379	5.3839	5.1469	6.2585	6.4905	7.0203	7.4151	6.9723	7.0125	6.5902	6.5674	6.3102	5.3973	7.5077	8.0068	6.7169	7.089	7.8459	7.5621	7.739	6.9963	7.7783	7.8661	9.3304	8.3855	4.8379	8.3646	8.0906	9.0797	9.2772	9.638	8.571	10.9404
United States of America	Michigan	Van Buren		3.0908	5.1919	4.3433	5.0237	5.4738	5.3099	5.6116	5.4612	6.3999	4.0399	3.6982	6.4657	5.3709	6.5101	3.2984	6.5011	7.0717	6.5906	6.4376	6.6572	7.1411	6.5758	2.9423	5.9797	6.3682	6.4352	8.0367	6.2951	6.8846	7.1053	8.3328	8.4026	8.6304	7.1628	8.9789
United States of America	Michigan	Washtenaw		3.1315	4.9149	3.8254	6.3699	4.4947	5.9875	5.6179	5.6368	6.0859	5.6004	3.8804	6.9462	6.4635	5.221	3.8946	6.7651	6.5228	5.6043	6.9614	6.4023	7.3106	6.8348	5.0216	6.7191	7.4765	7.2811	7.785	5.9252	6.556	7.984	8.3073	9.4234	8.8696	8.0168	6.916
United States of America	Michigan	Wayne		3.3644	4.8959	3.9125	5.7449	4.2924	5.8869	6.2768	6.2768	5.8716	5.915	5.6615	7.2226	7.2184	6.12	4.7703	7.5323	6.2766	6.2768	7.6715	7.1734	6.646	6.4671	6.0041	6.3946	7.5606	7.5429	6.0507	3.3571	6.8625	9.1012	6.1789	11.5388	10.0284	8.5312	8.9371
United States of America	Minnesota	Anoka		2.7227	2.8246	2.0954	5.2013	5.1405	5.147	5.6491	5.147	5.8374	5.1466	5.3981	5.9003	5.8375	6.4652	2.2596	5.5864	5.9628	6.9045	4.9586	4.5193	7.5322	6.8418	5.7748	6.2673	7.281	6.5906	6.4022	6.8416	7.6496	5.3979	5.2724	6.0256	6.1511	7.0372	7.3476
United States of America	Minnesota	Becker		2.7538	3.6406	1.8245	4.056	4.8644	4.331	4.0799	5.0214	4.3938	3.6403	3.6406	3.7034	5.2098	5.6492	5.0842	4.896	4.5192	5.9629	2.95	1.4437	6.2768	5.5236	5.7121	5.482	5.649	6.7789	6.0256	6.9043	7.3657	6.3394	4.3309	7.8458	7.9086	7.6561	7.4308
United States of America	Minnesota	Beltrami		2.5609	2.1969	2.1969	4.7076	4.6447	4.2682	4.2682	4.2682	3.5778	4.6445	2.9501	3.0129	5.3981	5.7748	4.6448	5.5237	4.3937	5.398	2.1341	1.4514	4.8331	5.2098	4.645	4.6818	6.2139	5.6491	6.1511	6.0884	6.1643	4.2681	3.2964	5.2585	4.887	5.5596	5.396
United States of America	Minnesota	Benton		2.9732	2.5098	3.0754	4.9837	5.1093	4.8959	5.2097	5.8374	6.2141	4.8318	5.6492	6.0886	6.7163	7.0929	5.2097	6.2141	7.2181	5.6491	4.6448	3.515	7.9715	7.2812	6.0259	6.9274	8.348	8.1598	6.4022	5.9628	7.7398	7.4065	7.6575	8.9129	6.9043	4.8181	8.5756
United States of America	Minnesota	Big Stone		2.4411	2.9364	1.0453	5.4411	5.3414	5.3353	4.5193	5.3353	5.2098	4.7073	5.4609	6.2769	5.4609	5.8375	2.3852	7.2812	6.3394	6.9045	6.4022	3.3267	7.7205	6.2141	6.9675	7.2737	8.7874	8.7247	8.8501	8.4735	9.0031	7.3437	9.3522	10.6076	9.7288	8.4568	9.8458
United States of America	Minnesota	Blue Earth		4.9136	5.0088	5.5748	6.8817	7.532	7.3439	6.5906	5.3353	8.5365	5.5232	8.0972	8.3483	8.5993	8.9132	5.6491	8.6621	8.599	7.5321	8.9129	5.6491	9.2269	8.0972	8.7878	8.9204	10.3566	9.8546	9.2895	8.2224	10.0809	10.2937	11.298	11.5491	10.9841	10.3119	10.9953
United States of America	Minnesota	Brown		4.3815	4.0287	3.1636	6.6128	6.7286	6.7162	6.5906	6.6534	7.7205	5.3349	7.6578	8.3483	8.4738	8.5994	4.4565	8.7877	8.2852	7.846	8.7246	4.8959	9.5407	8.0344	8.9761	8.6098	9.4778	10.1684	9.6661	8.7246	9.3491	9.8544	11.298	11.047	10.8586	10.144	11.3633
United States of America	Minnesota	Carver		4.4128	5.1326	3.716	6.8862	7.2684	6.7162	5.963	7.3439	7.2811	5.6487	7.2812	7.4696	7.7206	8.3483	2.5101	9.1015	7.9713	7.4694	7.532	5.6491	9.9801	8.2855	8.2857	7.8827	10.6704	10.1056	9.9171	8.2224	9.9741	9.1012	10.4192	10.7331	10.2309	9.109	10.5124
United States of America	Minnesota	Cass		2.7844	2.8246	1.7575	3.7806	3.3894	3.7033	5.398	5.0214	5.0215	3.8286	4.0172	3.1385	5.2098	6.2769	4.582	5.3354	4.0798	5.3353	2.8245	1.2554	5.6491	5.4609	5.6493	6.0418	5.649	7.2811	5.0841	6.6533	8.0021	6.7788	4.2791	7.7831	5.3745	6.1142	5.9343
United States of America	Minnesota	Chippewa		3.7869	4.4821	2.1689	5.028	5.8561	5.9002	4.7704	6.0885	7.2183	4.519	6.0886	7.4696	6.528	7.7206	2.9501	6.8418	7.6575	7.2183	6.8416	3.6405	9.2269	7.1556	8.1601	7.8886	9.8544	10.4195	9.7288	8.8501	10.469	9.6033	9.9171	11.047	10.482	9.6268	9.8276
United States of America	Minnesota	Chisago		2.6602	3.906	2.8677	5.9841	4.8581	5.147	5.4608	5.147	5.2725	5.3349	5.6492	5.9631	6.4652	6.7791	2.8873	5.9631	6.4022	5.8374	5.4607	3.3894	6.6534	6.3396	6.0259	6.8333	8.1597	7.4066	6.8416	6.5905	8.4697	6.3394	7.2182	7.9714	7.0926	6.4995	8.4931
United States of America	Minnesota	Clay		3.3802	2.8873	1.7063	3.3089	4.833	4.5193	4.4565	6.0257	5.2725	4.8328	4.4566	4.7077	6.0258	6.5908	4.0799	3.6406	5.1469	6.5279	3.8916	2.8245	6.6534	5.3981	6.0887	6.773	6.7788	7.5322	6.8416	8.0341	7.9444	7.3437	6.5277	9.1012	7.7831	8.3618	9.2758
United States of America	Minnesota	Clearwater		2.8769	2.7897	2.9411	4.0571	5.7745	4.0799	3.0129	4.5193	3.4523	4.2679	4.2683	3.4523	4.5194	5.3354	4.0171	5.3354	4.8958	5.9629	2.8873	0.816	4.6448	5.7119	5.461	4.8082	6.7161	6.0885	6.2767	5.9628	7.029	6.716	3.7588	5.7118	4.2681	7.4416	7.2924
United States of America	Minnesota	Cottonwood		4.0686	4.0744	4.0177	6.7625	6.8541	6.4651	6.8417	7.5949	7.9088	5.0838	7.4695	7.9089	8.6621	8.16	5.2725	8.411	7.783	7.5321	8.0969	3.515	8.7875	7.3439	7.9718	8.036	10.1055	9.6035	8.9756	7.7831	9.3914	9.2267	10.9841	11.5491	10.7958	10.3735	10.5833
United States of America	Minnesota	Crow Wing		2.5668	2.1969	1.7869	4.3168	3.766	3.8916	4.2682	4.2055	4.0172	3.8913	3.1384	3.9545	5.6492	6.0886	2.3224	3.0129	5.0841	5.0842	3.2011	2.5735	6.2768	4.9587	5.461	6.1563	5.7746	6.2768	6.6533	5.649	7.2943	5.649	5.0841	5.7118	4.2054	3.8472	3.734
United States of America	Minnesota	Dakota		4.0999	5.5914	3.0102	6.414	7.0613	7.3439	5.0842	7.7205	6.6534	6.0253	7.7833	7.0302	8.8504	8.4111	4.2054	8.6621	8.7245	7.9087	7.7203	6.214	9.7918	8.4738	8.1601	9.2847	10.2938	9.6663	9.5405	7.2809	10.3952	9.1012	10.9214	10.9214	10.482	9.2014	9.3241
United States of America	Minnesota	Dodge		4.2876	4.4022	3.7466	7.238	7.6073	7.0928	7.03	7.9715	7.2183	6.4646	7.3439	7.344	7.9716	8.7877	6.4023	9.1015	8.2224	8.4737	6.8416	4.5193	9.1641	8.2227	7.8463	9.4447	10.7332	9.9801	9.2267	9.0384	10.59	9.9171	10.9841	11.7374	11.1724	11.0467	10.8143
United States of America	Minnesota	Douglas		2.6602	2.8143	2.3785	4.7441	4.0798	4.331	4.0799	5.8374	5.3353	4.0796	4.8332	5.3354	5.5864	6.4025	2.2596	4.2055	5.7745	6.9045	5.2097	1.8203	7.1555	6.1513	5.6493	6.907	8.097	8.2226	8.6618	7.3437	8.9935	8.0341	8.0341	10.0427	7.4692	6.9265	8.6743
United States of America	Minnesota	Faribault		5.4143	5.5612	6.0943	7.3991	7.5571	7.5322	7.846	7.4694	8.5992	5.5232	8.1599	8.7877	8.9759	8.9132	6.7789	9.2898	8.8501	8.0971	8.9757	5.0842	9.2897	8.5365	8.7878	9.2758	10.0427	9.3524	9.5405	7.5948	10.5095	10.6703	11.4235	11.9257	11.298	11.3922	11.5662
United States of America	Minnesota	Fillmore		4.4128	5.6056	5.2352	7.2686	7.6324	7.03	6.5279	8.0971	6.7162	6.4636	7.2812	6.7163	8.4738	8.4739	4.4565	8.3483	8.2852	8.5364	6.6533	4.9586	9.1014	7.7205	7.8463	9.1746	10.4821	9.8546	9.3522	8.1597	10.0468	9.6033	10.6703	11.9885	10.8586	10.5257	10.6527
United States of America	Minnesota	Freeborn		4.9136	5.27	5.1145	7.3194	7.3437	7.4694	6.9045	7.6577	7.9088	5.7742	7.6578	7.8462	8.411	8.976	6.5278	9.227	8.7873	8.0343	8.5363	4.7076	9.6035	8.2227	8.4112	9.2632	9.8544	8.9758	9.1639	8.4735	10.7676	10.5448	11.1097	11.5491	10.8586	11.0859	11.2646
United States of America	Minnesota	Goodhue		4.6632	5.9274	5.9938	6.9419	7.2684	6.779	6.2768	8.1599	7.2811	6.5274	7.7206	7.1557	8.411	9.0388	4.9586	9.2898	8.7245	8.2226	6.6533	5.2725	9.729	7.9088	8.2229	9.1208	10.5449	9.7918	9.8544	9.1012	10.2992	9.7288	11.1724	11.047	11.1724	10.4505	10.8284
United States of America	Minnesota	Grant		2.9107	4.2105	2.9446	5.9778	5.1658	5.147	5.0214	5.5864	5.6491	4.9583	5.4609	5.3982	6.2058	6.7163	3.9543	6.3397	5.8373	7.0928	5.4607	3.7661	7.7205	6.5907	7.0303	8.5156	9.5406	9.2269	9.2895	8.6618	10.0023	8.599	9.1012	10.4193	9.1639	8.4555	9.4766
United States of America	Minnesota	Hennepin		3.6305	4.3157	3.2436	6.1437	6.3332	5.963	6.1513	6.9045	6.8417	5.0838	6.0258	7.4696	7.4067	7.9717	2.1969	7.2184	7.3437	6.6534	6.5905	4.8331	8.7875	7.7205	7.1558	8.0319	9.164	8.2854	8.9129	8.0969	9.1505	7.6575	9.4778	9.7916	8.4735	7.0278	8.9845
United States of America	Minnesota	Houston		5.5708	6.5267	5.6287	8.1443	7.2182	7.9088	6.9045	8.1599	7.4066	7.3433	8.0344	7.7206	9.2898	8.5994	4.6448	8.4738	8.9756	8.5364	8.0342	5.3352	9.0386	7.1556	8.5367	8.805	10.1683	9.729	8.6618	8.348	10.0473	9.6033	10.4192	11.4863	10.4192	10.2007	10.4071
United States of America	Minnesota	Hubbard		2.3786	1.924	2.4061	3.931	3.1383	4.3938	5.2725	4.5821	5.5236	5.7115	5.5237	3.7662	5.963	6.3397	4.0171	6.7791	7.0298	5.6491	3.4522	1.1926	6.9045	5.8375	5.3355	7.6153	8.4108	9.1014	6.9043	6.5905	9.8978	8.2224	5.5862	9.7916	8.3227	9.4681	9.1895
United States of America	Minnesota	Isanti		2.6914	3.5048	2.6196	5.8868	5.4482	5.3981	5.398	5.2725	5.5864	5.2094	5.5864	5.8376	6.7163	6.5908	4.1426	5.8375	6.5277	6.0257	4.9586	4.0171	8.4109	6.5279	5.461	6.6974	7.9087	7.4066	6.9671	6.7788	7.9897	6.0256	7.0299	6.716	6.4022	5.4409	7.5988
United States of America	Minnesota	Jackson		4.2877	5.4098	3.982	6.0364	7.1617	6.9045	7.5949	8.2226	8.1599	5.5232	7.0929	7.7834	8.411	8.7877	6.214	8.7249	8.3479	7.5321	7.3437	3.8288	8.662	7.7205	8.7878	7.9016	9.98	9.2897	8.9756	7.4065	9.2714	9.5405	11.298	11.6746	10.0427	10.4039	10.6936
United States of America	Minnesota	Kanabec		2.6913	4.0067	2.9193	5.1521	4.67	4.3938	5.2097	5.2725	5.0215	5.2721	4.7704	5.6492	6.528	5.6492	3.7033	4.08	6.4022	6.0257	5.7746	3.5778	7.2811	6.0886	3.5151	6.4881	7.5948	7.3438	6.6533	7.2809	8.3914	5.0841	5.9001	4.4564	4.8958	5.022	7.8724
United States of America	Minnesota	Kandiyohi		3.3488	4.2682	2.9963	5.9969	6.2767	5.9002	5.7746	6.4023	7.5322	4.8328	6.0886	6.9046	6.8418	7.7834	3.9543	6.7791	7.7203	7.5321	6.465	3.8288	9.7918	7.7833	7.5952	7.6082	10.1683	10.1684	9.5405	8.4107	10.3063	9.4778	9.7288	11.1725	10.0427	8.5685	10.3494
United States of America	Minnesota	Lac qui Parle		3.2549	2.4747	1.011	4.7915	5.0339	5.8375	4.9587	5.5864	5.7747	4.0796	5.3353	7.0929	7.0929	6.5908	2.3852	7.4067	7.1554	7.2183	6.7161	4.3937	8.4109	6.7162	7.5324	7.6382	9.1012	8.913	8.4735	8.2224	9.2895	7.7203	9.415	10.3565	9.9799	9.0057	8.4196
United States of America	Minnesota	Le Sueur		3.9747	4.9207	4.5974	7.051	7.0926	7.2811	4.4565	8.0343	7.0928	5.7115	7.7833	8.0345	8.5366	8.5366	4.3937	8.9132	8.599	7.5321	7.8459	5.398	9.2897	8.5365	8.0973	8.8854	9.6661	9.4152	9.6661	8.4107	9.735	9.9171	10.7958	10.0427	10.6703	9.4587	10.4897
United States of America	Minnesota	Lincoln		3.0045	2.3224	1.4756	5.2793	5.1469	5.0215	4.8331	5.5864	5.8374	3.9541	4.896	6.6541	5.7747	7.0302	3.2011	7.0929	6.9043	7.5321	6.5905	1.6947	8.2226	6.3396	6.7792	6.0996	9.1012	8.2226	8.6618	8.0969	8.5656	8.9129	8.9129	11.047	9.4778	9.3605	9.177
United States of America	Minnesota	Lyon		3.3174	1.7512	1.5196	5.7829	5.5235	5.2725	5.963	5.7747	7.2811	4.3307	5.963	7.2185	7.4067	7.8462	3.515	7.1557	7.1554	7.6577	7.5948	3.8916	9.0386	6.8418	7.7835	7.4909	9.4151	9.0386	8.7873	8.348	9.461	8.7873	10.0426	11.298	10.3565	9.8462	9.8726
United States of America	Minnesota	Mahnomen		2.3786	2.448	1.8938	3.5778	5.0213	4.2682	4.2682	5.5236	3.5778	4.0169	4.331	3.4523	5.0843	6.0259	4.582	4.0172	4.1426	6.0257	2.5107	0.4394	6.2768	5.2726	6.4653	6.2338	7.4693	6.4023	6.7788	7.3437	7.2684	7.2809	4.2681	7.7831	7.7831	8.154	7.9141
United States of America	Minnesota	Marshall		3.1898	2.1969	2.6363	3.7033	3.766	4.331	3.515	4.0799	4.2682	3.7658	3.264	3.0129	4.8332	5.0215	2.5107	3.3895	3.2011	5.9629	3.2011	0.6904	4.3938	5.3981	4.2684	4.7179	5.5863	4.5193	5.7745	6.0256	7.0938	7.0299	3.7934	5.649	6.2139	7.6841	6.8757
United States of America	Minnesota	Martin		5.5708	5.7279	4.7593	6.2915	7.9714	7.1556	8.1598	8.3482	8.3482	5.586	7.9716	8.8505	9.1643	8.9132	6.6533	9.227	8.6618	7.5321	9.0385	4.5193	9.2269	8.4738	9.29	9.2631	10.2938	9.6663	9.7916	7.5948	10.6232	10.6703	12.0512	11.9257	11.3607	10.7297	11.161
United States of America	Minnesota	McLeod		3.9121	4.5462	3.0229	6.4412	7.0487	6.779	6.5279	7.3439	7.6577	6.0253	7.0301	7.6579	7.595	8.9132	4.6448	8.411	7.783	7.7832	7.9086	4.8331	9.3524	8.3482	8.3484	7.6595	10.1683	10.3567	10.0426	8.348	10.1161	9.6033	9.7916	11.3608	11.0469	8.8738	11.0829
United States of America	Minnesota	Meeker		3.693	4.6141	4.0491	6.2011	6.3143	5.8375	6.2768	6.5279	7.2183	4.8328	6.4652	7.2812	6.8418	7.4695	3.515	6.3397	7.4064	7.7832	6.9044	4.2682	8.1598	7.6578	7.5324	7.4719	8.8502	9.2269	8.7873	7.8458	9.6905	8.599	9.4778	9.9799	9.3522	7.6346	10.4183
United States of America	Minnesota	Mille Lacs		2.8164	3.557	3.8299	4.8191	5.3979	4.9587	6.1513	5.6491	5.963	4.8328	5.2098	5.5865	6.0258	6.2769	2.8245	4.896	5.9628	6.0257	5.5235	4.4565	7.0928	5.7119	5.2727	6.7754	8.348	7.2183	6.4022	6.9671	7.7611	5.5235	7.6575	7.1554	5.7118	4.3742	7.9011
United States of America	Minnesota	Morrison		2.5663	2.296	2.1024	4.6644	4.7703	4.3938	5.2725	5.3353	4.5821	5.0211	4.7704	5.9003	6.0258	5.5865	3.2639	4.0172	6.1511	5.7746	4.0171	2.4479	7.7832	6.6535	4.8333	7.19	6.9671	7.9715	7.3437	6.465	8.2988	5.3352	5.7745	8.2224	5.5235	4.3725	7.9352
United States of America	Minnesota	Mower		3.8495	4.4702	3.8903	7.1913	7.3437	7.1556	7.3438	8.0343	7.4066	5.9625	7.3439	7.344	8.16	8.7877	6.0257	9.1015	8.7245	8.4737	7.7203	4.3937	9.4152	8.0344	8.2229	9.3121	10.231	9.478	9.1639	8.2224	10.6188	8.7873	10.6075	11.1725	11.0469	10.9835	10.4486
United States of America	Minnesota	Murray		3.3488	2.9501	2.607	6.327	6.057	5.8375	5.7746	5.8374	7.0928	5.0211	5.7747	7.1557	7.6578	7.8462	5.0842	7.5323	7.1554	7.5949	7.0927	2.699	8.662	6.9673	7.2186	7.0705	9.6034	9.3524	8.7873	7.9714	8.8218	9.0384	9.9799	11.4236	10.3565	9.6477	10.5899
United States of America	Minnesota	Nicollet		4.4754	5.1551	4.4741	7.0324	7.1994	7.03	6.2768	7.846	8.2854	5.837	8.5993	8.5994	8.6621	8.976	4.0171	9.3526	8.7245	8.1598	8.7246	6.0257	9.8546	8.7876	9.2272	9.1201	10.231	10.2939	10.0426	8.8501	10.0074	10.7958	10.8586	10.9214	11.298	9.3506	11.5985
United States of America	Minnesota	Nobles		3.0671	4.6952	3.0609	6.1114	6.4713	6.2768	5.3353	7.2811	6.9673	5.0211	6.2141	7.0302	6.9673	7.9089	5.6491	8.4738	7.7203	7.5321	7.1554	2.699	8.662	7.2184	7.7835	6.9937	9.7917	8.9758	8.9756	6.9671	8.2868	8.8501	10.4192	11.7374	10.2937	9.7853	10.7778
United States of America	Minnesota	Norman		3.4739	1.9907	3.1384	3.7236	4.5192	4.2682	2.5107	5.2725	4.7076	4.4562	3.8917	3.6406	5.2098	6.0886	4.5192	3.9544	4.3937	6.2768	2.8245	1.8203	5.963	5.3981	5.9632	4.9942	6.0256	7.1555	6.1511	7.0299	6.9377	7.9086	5.5862	8.2224	7.7203	8.3853	8.5763
United States of America	Minnesota	Olmsted		4.0373	5.1113	4.7478	6.803	7.3123	6.779	5.963	8.1599	7.5322	5.837	7.5323	7.0929	8.0972	8.5994	4.7076	8.7249	8.4735	8.4109	6.465	4.7703	9.6663	7.7205	7.909	9.0314	10.6076	9.729	9.4778	8.9756	10.3771	9.5405	10.8586	11.7374	11.0469	10.5857	10.8679
United States of America	Minnesota	Otter Tail		2.9106	2.8899	2.0564	4.2738	4.2744	4.2682	4.2682	5.8374	5.2725	4.3934	4.0172	4.8332	6.2141	5.8375	3.515	5.4609	5.5235	6.5906	4.8958	2.7618	7.2183	5.9003	5.9632	6.829	7.9714	8.662	8.2852	7.4692	8.57	8.2852	7.4065	8.7246	7.7831	6.9827	9.0909
United States of America	Minnesota	Pennington		2.5735	2.1969	2.6363	4.5193	4.0171	3.4523	3.6405	4.2055	3.3267	3.5775	3.3895	3.3268	4.3311	5.9003	3.2011	4.2055	4.3309	5.9002	2.3224	1.8203	4.5193	5.2726	3.7662	5.059	6.2767	5.963	6.0256	6.7788	7.5141	6.716	4.0182	6.3005	5.0213	6.6613	7.2426
United States of America	Minnesota	Pine		2.7543	3.584	3.2271	4.9725	4.2681	4.8959	5.2725	5.7119	5.2098	5.2094	4.7077	4.9588	5.7747	6.2142	2.6362	4.3938	5.7745	5.6491	4.7703	3.1384	7.7205	6.1513	4.8333	6.9108	7.3437	6.7789	6.8416	6.2139	7.5891	5.7745	7.4065	6.2139	6.0884	6.6768	7.358
United States of America	Minnesota	Pipestone		3.1798	3.6107	1.4871	4.7353	4.99	5.147	4.9587	4.8331	6.2141	4.2679	5.2726	6.5908	6.3397	7.344	3.3267	6.7791	6.9043	7.2183	6.5278	2.0713	8.2854	6.5279	7.2186	6.2862	9.3523	8.4737	8.2224	8.4735	8.34	8.8501	8.9756	11.047	9.4778	8.7184	10.0883
United States of America	Minnesota	Polk		2.7229	3.2639	2.9179	3.8804	5.2724	4.331	3.2639	5.5864	3.7661	4.0796	4.2055	3.8917	5.2726	6.528	4.3309	3.4523	4.3309	5.9002	2.4479	2.6362	5.6491	5.5236	5.3982	5.2728	6.5278	6.9045	6.0256	7.0926	7.1884	6.716	4.7703	7.7831	6.4022	7.8128	7.5829
United States of America	Minnesota	Pope		2.9106	3.864	2.7548	5.6605	5.3352	4.7704	5.5236	6.214	6.4024	5.0211	5.5237	5.712	6.4024	7.0929	3.9543	6.528	7.0298	7.03	6.465	3.6405	7.7205	6.4652	6.9047	8.2255	9.7289	9.478	9.6033	8.6618	10.1711	8.7873	8.4735	10.3565	8.0969	7.865	9.6804
United States of America	Minnesota	Red Lake		3.0059	2.8246	2.8376	4.8331	5.8373	4.331	3.2639	4.3938	4.3938	3.3265	3.5778	2.8246	4.4566	6.0886	3.515	4.1428	4.4564	5.9629	2.1341	2.2596	4.0172	5.5236	5.5238	5.7243	6.6533	6.214	6.0256	6.6533	7.1528	6.7788	3.0756	7.4065	5.7745	7.5806	7.7458
United States of America	Minnesota	Redwood		3.8495	3.4033	2.1124	6.3566	6.7725	5.963	6.4023	6.9673	7.7833	5.1466	7.0301	8.0345	8.2855	8.16	4.0799	8.3483	8.0341	7.846	8.2225	4.2054	9.4152	7.595	8.5995	8.2564	9.5406	10.2312	9.5405	8.4735	9.5793	9.5405	10.7331	11.4863	11.1097	10.0106	10.7805
United States of America	Minnesota	Renville		3.7556	4.699	2.8814	6.2495	6.942	6.2768	5.963	7.3439	8.2854	5.6487	7.1556	8.16	8.0972	9.1016	3.766	8.5366	8.3479	8.2226	7.8459	4.582	9.7918	7.9716	8.7878	8.2171	10.2938	10.7961	9.9171	8.599	10.4807	9.7288	10.2937	11.4863	11.1097	9.6347	10.9078
United States of America	Minnesota	Rice		4.4128	5.6178	5.0905	6.474	7.237	7.2811	5.2097	8.0971	7.2811	5.7742	7.5323	6.9674	8.7249	8.7249	4.6448	8.9132	8.6618	7.846	8.2225	5.4608	9.7918	8.0972	8.0346	8.9363	9.7917	9.6663	9.2267	8.4735	10.2222	9.7288	10.6703	10.8587	10.6075	9.2518	10.6187
United States of America	Minnesota	Rock		2.2846	4.5942	2.4815	6.6567	6.8102	6.7162	6.4023	6.8417	6.7162	4.5817	6.5907	6.9046	7.9716	8.0972	5.0842	8.0972	7.4064	6.6534	7.2182	3.8916	9.0386	6.9046	7.7835	7.6024	9.4151	9.6035	9.9171	8.1597	8.9668	9.1639	9.9171	11.9257	10.4192	9.9824	11.3175
United States of America	Minnesota	Scott		3.7557	5.1831	3.9948	6.411	7.5132	6.7162	4.4565	7.9715	7.5322	5.3349	7.3439	7.4068	8.5993	7.7206	4.582	8.7877	8.3479	7.846	7.532	5.2725	8.662	8.411	7.5324	8.6268	9.4778	9.6663	9.6661	7.9086	10.1166	9.2267	10.6703	10.231	9.7288	8.0108	11.0303
United States of America	Minnesota	Sherburne		2.8793	2.8204	2.7655	5.2495	5.7244	5.7119	5.963	5.5864	6.3396	4.8328	6.0258	7.0302	7.9716	6.7791	5.0214	7.2184	7.0298	7.7832	5.7118	4.8959	7.5949	7.3439	7.0303	7.542	7.7203	7.9088	6.5277	7.0926	9.0481	8.0341	8.8501	9.9171	8.7873	8.1006	10.5294
United States of America	Minnesota	Sibley		3.9121	5.0757	3.1347	7.0296	7.9086	6.9673	6.1513	7.7832	7.846	6.0253	7.7833	8.4111	8.3483	8.6622	4.3937	8.7877	8.1596	7.9715	7.9086	5.1469	9.7918	8.2227	8.725	8.7023	10.4821	10.6705	10.3565	8.4735	10.401	9.9799	10.6703	11.4236	11.3607	9.643	11.6438
United States of America	Minnesota	Stearns		3.0984	3.3383	3.3464	5.9158	5.3979	4.9587	5.5863	5.8374	6.5907	4.6445	6.0886	6.2769	6.5907	7.0302	4.1398	4.896	7.1554	7.5321	6.5905	3.5778	8.0343	6.9673	6.7164	7.6223	8.9757	8.4737	7.9714	7.1554	9.5912	7.6575	9.0384	9.0384	7.2182	6.0565	9.4053
United States of America	Minnesota	Steele		4.8197	4.875	4.6114	7.1886	7.3939	7.2184	6.4651	7.7832	7.2811	5.586	7.2184	7.2812	8.16	8.7877	5.398	8.5366	8.5362	8.1598	7.281	3.2639	9.478	8.0344	8.3484	8.8355	10.7332	8.9758	9.2267	8.6618	10.3508	9.7288	10.6075	11.4236	11.1724	11.0472	10.6132
United States of America	Minnesota	Stevens		3.0671	4.7281	2.155	5.962	6.2139	5.4608	6.0257	6.8417	6.3396	5.3349	6.5907	6.2142	6.9046	7.4068	3.7033	7.9089	7.1554	7.2183	6.5905	4.2054	8.4737	6.4024	7.7207	8.741	9.98	9.6035	9.9171	8.599	10.2525	9.6661	9.2895	10.6704	10.1054	9.0974	9.6988
United States of America	Minnesota	Swift		3.4739	4.3657	2.856	5.8307	5.9315	5.4608	5.147	6.5907	7.03	4.77	6.1513	6.5908	6.6535	7.344	4.5192	7.5323	7.2809	7.5321	6.465	4.582	8.9131	6.9046	7.658	7.8184	9.5406	9.6663	9.7288	8.599	10.5186	8.9756	8.9129	11.298	10.1054	8.7861	9.9784
United States of America	Minnesota	Todd		2.4724	3.0703	2.0579	4.5927	4.8958	4.331	4.8331	5.147	5.147	5.0838	5.2098	5.1471	6.0258	6.528	4.7076	5.0215	5.9001	5.398	3.6405	2.1969	7.03	6.0886	5.5238	6.7411	6.5905	6.9045	7.7203	6.5277	8.0842	6.3394	6.5277	8.2224	5.7118	5.4123	7.5401
United States of America	Minnesota	Traverse		2.222	3.8003	1.5159	4.6786	4.0798	4.2055	3.6405	5.0214	4.7076	4.0169	5.963	6.3397	6.1513	5.6492	2.2596	6.8418	6.9671	6.5906	6.4022	4.2054	7.2811	6.3396	7.4069	8.3268	9.2268	9.6035	9.4778	8.7246	9.9764	8.0341	9.3522	10.0427	9.1012	7.998	8.3417
United States of America	Minnesota	Wabasha		4.0059	5.9818	6.4856	7.4275	7.2182	6.9673	6.2768	8.0971	7.1556	6.4646	8.2855	7.4696	8.9132	8.6622	5.9001	8.6621	8.9128	8.5364	6.3395	5.4608	9.6035	7.9716	8.6623	9.221	10.6704	10.2312	9.9171	9.6033	10.0604	9.8544	11.0469	11.6746	10.7958	10.4534	11.1528
United States of America	Minnesota	Wadena		2.7541	2.1709	2.2178	4.7554	3.8288	4.3938	4.9587	4.8331	4.8959	3.2009	3.5151	4.4566	5.8375	5.3354	3.5777	4.4566	4.7075	5.3353	3.2639	2.5107	6.6534	5.7119	5.6493	6.6337	6.7161	6.9672	6.2767	6.716	7.8221	6.5905	5.8373	9.2895	6.0256	7.2843	8.1453
United States of America	Minnesota	Waseca		5.0075	5.5657	5.2725	7.7745	8.0278	7.7833	6.8417	8.0343	8.1599	5.5848	7.9716	8.0972	8.411	8.8505	5.9629	8.411	8.4735	7.6577	8.348	5.1469	9.478	8.0344	8.4112	9.1598	10.3566	9.6663	9.1639	8.7873	10.196	10.6075	11.298	11.7374	11.3607	10.6062	11.3113
United States of America	Minnesota	Washington		3.5366	4.4681	2.8695	6.0932	6.0821	6.0885	6.0885	6.9673	5.2725	5.5232	6.779	7.4068	8.2855	8.5366	1.883	7.8461	7.783	7.5321	5.7118	7.1555	8.4737	7.7833	7.2813	8.9376	10.231	8.4737	8.7246	7.2182	10.2451	7.532	8.7873	10.5448	8.6618	7.7893	9.5712
United States of America	Minnesota	Watonwan		5.1014	4.6595	4.4098	6.8319	7.3688	7.0928	7.2183	8.0343	8.662	5.7115	8.4738	8.6622	8.8504	8.7877	5.7118	8.6621	8.4107	7.5321	9.164	5.398	9.2897	8.0344	8.9761	9.0863	9.7917	10.1056	9.415	8.4107	10.3405	10.4192	11.9256	11.8002	11.1724	10.1048	10.9013
United States of America	Minnesota	Wilkin		3.0982	2.7508	1.4128	3.9598	4.582	4.2682	4.8331	5.8374	5.6491	4.2052	4.331	5.3982	5.5864	6.0886	4.2054	5.3354	4.8958	6.5279	4.6448	3.1384	7.03	6.0886	6.9675	7.1829	7.4693	8.3481	7.7831	6.9671	8.2812	7.4692	7.9714	8.9129	8.1597	7.4211	9.0492
United States of America	Minnesota	Winona		4.8823	5.8229	5.7214	7.5129	7.7329	7.2184	6.8417	7.846	7.6577	6.904	8.411	7.9089	9.1015	8.7249	4.7076	8.9132	8.5362	8.5992	6.7788	5.3352	9.7918	7.9716	8.8506	9.0419	10.6704	10.3567	9.6033	8.6618	10.2816	9.4778	10.8586	11.6119	10.7331	10.4508	10.3198
United States of America	Minnesota	Wright		3.8182	3.9494	3.2668	6.1917	5.9001	5.8375	6.0885	6.5279	6.4651	4.8328	6.0886	7.0302	6.9673	6.5908	2.9501	6.7163	7.6575	7.4066	7.1554	5.398	8.4737	7.5322	7.1558	7.8809	9.1012	8.7875	8.4735	7.9086	8.7995	7.4065	9.2267	9.5405	8.2852	7.0973	8.8272
United States of America	Minnesota	Yellow Medicine		3.5365	2.4206	1.5343	5.0576	5.4858	5.8375	5.963	6.5907	7.4484	4.4562	5.8375	7.5323	7.4695	7.344	3.1384	7.1557	7.4692	7.5321	6.9671	4.2054	8.8503	7.0929	8.0346	7.7792	9.164	9.2897	8.9756	8.599	9.1389	8.8501	9.9171	10.4193	9.7916	9.5452	9.0258
United States of America	Mississippi	Adams		2.72	2.5825	2.6948	2.2467	3.1159	2.9922	2.516	2.2597	3.0129	3.5291	4.3938	5.0215	4.3938	5.9631	3.2639	3.9834	4.7075	4.0799	5.9629	4.8434	6.9045	6.4885	6.5184	7.1747	5.5263	7.3391	6.1341	7.932	6.3324	7.0858	7.179	7.0504	6.0838	9.5903	9.002
United States of America	Mississippi	Alcorn		2.2939	2.5261	3.4339	3.7907	3.4974	4.1472	1.9563	3.9502	4.3687	3.5461	4.6449	5.1471	4.4566	5.6492	4.7703	4.1846	3.8915	4.8502	6.2292	5.458	5.7098	6.3781	6.4435	4.3421	5.7215	5.0214	7.4674	6.3115	7.234	7.4065	8.2852	8.6618	3.766	5.1478	6.6801
United States of America	Mississippi	Attala		2.4177	2.5714	3.2198	2.1969	3.5289	2.9606	1.5407	2.6363	4.2682	3.2637	4.2683	3.7662	4.9587	5.0215	3.766	3.4523	4.0798	5.3353	5.2306	4.406	5.1051	5.2098	5.2859	6.5267	5.0271	6.6763	4.3183	6.9178	7.9664	7.4692	7.532	6.2767	5.0213	6.5821	6.1783
United States of America	Mississippi	Benton		2.4624	2.6594	3.107	2.1969	4.0656	3.7547	1.3181	4.3467	4.2682	3.5148	4.2683	4.7077	4.7704	5.6492	4.0171	4.5333	4.0798	5.0842	6.6571	4.7188	6.2203	6.469	6.3055	6.8774	4.2013	6.2768	5.8533	6.1782	6.9408	6.716	7.2182	7.1554	4.4564	6.4799	7.8144
United States of America	Mississippi	Bolivar		3.1384	3.5868	3.8351	3.5464	3.5287	3.3886	2.8493	4.6427	3.9395	3.9967	4.2755	3.7316	5.0215	4.8944	3.6129	4.3652	4.8816	4.8899	4.6635	5.4851	8.0971	6.9046	7.6669	8.1251	6.6412	10.6962	8.7958	8.9756	9.8172	9.5405	9.415	9.9799	9.1012	11.2736	9.9571
United States of America	Mississippi	Calhoun		3.0512	2.6064	2.8854	3.1384	3.5219	2.8943	1.883	2.8978	4.2682	4.519	4.1427	4.5194	4.3938	5.0215	3.515	3.5868	4.6133	3.4313	5.4049	4.2682	5.8437	5.9261	6.1375	4.7375	3.7011	6.4149	3.9615	7.5421	7.3985	6.3394	6.9043	6.5905	4.3937	7.5669	5.9238
United States of America	Mississippi	Carroll		2.5233	2.3957	2.5055	3.515	3.9166	3.5061	1.5283	2.6346	4.8959	3.5148	4.3938	4.3939	4.3311	5.6492	4.0799	3.7661	6.4022	4.9571	6.474	4.8316	5.8751	6.1312	5.9515	7.4707	5.8811	6.5857	5.649	6.3087	6.5759	8.4735	8.7873	7.4692	6.1511	8.4655	8.4446
United States of America	Mississippi	Chickasaw		2.5107	1.9521	2.9501	2.5735	3.107	2.2973	1.5818	2.903	3.8289	3.3892	4.2683	4.8332	4.5194	5.6304	3.3894	4.2831	5.5235	3.1384	5.7387	5.0697	5.656	5.2961	5.7539	4.5996	3.5648	4.798	5.028	6.3858	6.4707	5.649	6.3394	6.0256	4.6447	8.2629	4.7265
United States of America	Mississippi	Claiborne		2.699	3.0393	3.1384	1.9333	3.2137	3.7433	1.883	3.2908	3.8414	5.0211	5.147	4.08	5.3354	4.896	3.2639	4.76	6.1511	4.0614	5.5444	4.8624	6.158	5.691	6.3632	7.0223	5.0527	7.6808	7.2745	8.9771	7.8385	8.348	8.0969	7.9086	7.1554	9.1845	8.6211
United States of America	Mississippi	Clarke		2.4991	2.5316	2.858	2.5107	2.8078	2.6237	1.5064	2.3067	2.4291	2.2761	3.7661	3.7662	4.3938	4.08	3.3267	3.7661	2.7801	2.7848	2.6559	3.1237	4.4416	4.1847	4.3174	4.6272	3.5641	4.7333	4.6826	6.055	4.8339	5.4091	5.4802	4.3711	3.7718	5.9457	5.581
United States of America	Mississippi	Clay		2.1969	2.5578	2.9142	1.883	2.9396	2.3161	1.5143	3.6249	3.9293	3.2637	4.1427	4.5194	4.3938	5.0215	3.5777	4.3938	5.3979	4.7076	5.6789	4.94	6.9694	5.8106	5.8376	4.2763	4.3152	6.2119	4.8801	6.7509	6.6773	6.2767	6.9043	6.6533	3.8288	7.1604	6.7212
United States of America	Mississippi	Coahoma		2.898	3.0405	3.8916	2.5921	3.595	3.4522	2.9028	4.7299	4.0135	4.0718	4.3559	3.8017	4.3575	4.9863	3.6808	4.4473	4.9733	4.9818	5.6627	4.786	7.9088	6.4628	7.297	8.2778	5.9848	7.9054	8.1051	9.9666	7.4364	8.599	8.599	7.9086	8.9129	10.8835	10.0569
United States of America	Mississippi	Covington		2.5107	2.597	2.6334	1.5692	2.8171	2.3659	2.1969	3.0308	3.0443	3.4037	3.6412	3.7662	4.0109	4.3939	3.0128	4.3938	5.0213	4.1645	3.9229	4.2891	5.0136	4.8018	4.8124	6.9197	3.3999	5.8203	2.8105	9.1299	7.2888	8.156	6.7788	7.0926	3.2008	5.0457	4.7362
United States of America	Mississippi	Desoto		2.9169	3.0291	4.036	3.6908	5.3108	5.8037	2.4166	4.875	5.6491	4.3934	4.896	5.3982	5.0843	5.7748	4.5192	5.3981	6.2766	5.1783	7.4693	5.5748	6.9045	6.9578	7.5564	7.5999	4.3937	7.1647	6.597	8.9839	7.5895	9.0384	9.0384	7.1554	6.9043	7.2739	6.6801
United States of America	Mississippi	Franklin		2.6819	3.0233	3.0719	1.2867	3.8915	3.8199	1.4437	2.6363	3.515	2.9584	4.4252	4.896	5.147	5.6492	3.515	4.5696	4.7075	4.7704	3.8916	4.7076	5.3667	5.6009	6.1829	6.0143	4.6325	6.1521	6.18	7.9912	6.3797	7.1388	7.2326	6.0159	5.1911	8.1831	7.6811
United States of America	Mississippi	George		2.5107	2.4291	3.1698	2.5735	4.4073	3.4237	2.2527	5.5981	4.3059	5.3349	5.5237	3.5151	4.896	4.2683	3.1384	4.896	5.7745	6.0885	6.5009	5.3495	6.9045	6.4861	6.1724	5.5192	2.6153	5.3611	2.7765	5.6878	4.5407	4.582	6.1372	4.582	2.776	4.376	4.1076
United States of America	Mississippi	Greene		1.883	2.097	2.7417	1.2554	3.3677	2.5914	1.5064	3.9505	3.4836	4.8956	4.08	3.3895	4.2683	4.08	3.4522	3.7661	2.9786	2.9837	4.2995	3.3468	4.5332	4.4835	5.3982	4.9577	3.8186	5.0713	2.4249	3.1356	2.5033	2.8011	2.838	2.8521	2.4611	3.8795	3.6415
United States of America	Mississippi	Grenada		2.4194	2.6572	2.8756	2.8246	2.8693	2.9501	1.5692	2.6363	4.7704	4.0796	4.1427	5.6492	5.0215	5.5237	3.3267	4.0172	3.6121	3.6183	6.0675	4.6683	6.3396	6.0354	6.7847	6.0122	4.3784	6.4337	5.0213	7.7547	7.3251	8.1967	8.3045	6.8857	5.9416	9.3662	7.6254
United States of America	Mississippi	Hinds		3.038	2.5835	3.0129	1.883	3.1383	2.8798	2.1027	3.2937	3.4271	4.1236	4.2683	4.1742	4.6449	4.9274	3.2639	4.7077	4.582	3.1384	5.1783	4.8645	5.5863	5.3855	5.8062	5.7536	5.2191	6.6237	6.2003	8.3203	7.3841	7.4692	7.6575	6.2139	5.5862	7.7103	7.2374
United States of America	Mississippi	Holmes		2.448	2.5763	2.729	2.8246	4.9129	4.4016	1.4437	3.0286	4.1427	3.5148	4.2683	4.7077	4.7077	4.896	3.6405	4.7077	3.6405	5.9915	5.5793	5.1218	6.1482	5.7119	6.0008	7.6036	6.9347	8.53	5.8484	7.0687	8.0914	8.7873	9.1012	7.8458	7.7203	9.6378	8.2556
United States of America	Mississippi	Humphreys		2.3224	2.7416	3.3563	2.3373	3.2416	3.1128	2.6175	4.2649	3.6189	3.6715	3.9276	4.2683	4.7077	5.5237	4.0799	5.3354	6.0256	6.1341	5.7061	5.9629	6.4337	6.0946	6.2992	7.464	6.3232	9.3222	7.1809	9.3936	8.2022	8.8501	8.9756	8.5363	8.599	10.3125	9.642
United States of America	Mississippi	Issaquena		2.5703	2.6966	3.3013	2.299	3.1885	3.0618	2.5746	4.195	3.5596	3.6113	3.8633	3.3718	3.8647	4.4224	3.2645	3.9443	4.4109	6.0806	5.4921	5.2306	6.486	6.004	6.6479	7.3416	5.8487	8.6942	7.7526	9.9917	7.9718	9.1639	8.9129	9.2895	8.0969	11.0648	8.6337
United States of America	Mississippi	Itawamba		2.7294	2.5694	2.6642	2.7618	3.4522	3.8718	1.8883	2.8978	4.2682	3.5964	4.5194	4.7077	4.3938	4.7077	4.0799	4.1192	4.3937	3.7661	5.0438	4.6393	5.7747	5.3667	5.9506	3.8981	2.903	4.9554	4.3686	5.7818	6.0493	5.1469	6.7788	6.465	4.3937	3.9871	3.7425
United States of America	Mississippi	Jefferson		2.3224	2.6138	2.6004	1.0043	2.7129	3.6316	1.9144	2.6363	3.0129	4.7073	4.08	3.8917	3.8917	4.7077	3.0756	3.9882	3.766	3.1054	3.709	4.2083	5.0842	4.7362	4.7802	4.3677	3.3642	4.4678	7.9393	10.2662	8.1959	9.1711	9.2917	4.4215	3.8153	6.0143	5.6454
United States of America	Mississippi	Kemper		2.8984	2.8531	2.9629	1.3809	2.8559	2.2004	1.5692	2.3067	3.4523	3.4394	4.08	3.7975	4.7077	4.3311	3.3894	4.2892	3.4072	3.8916	4.6029	3.8284	5.4435	5.1286	5.2913	5.671	4.3681	5.801	3.9685	5.1316	4.0968	4.5842	4.6445	4.2542	3.6709	5.7867	5.4317
United States of America	Mississippi	Lafayette		2.6556	2.6614	2.7913	2.708	3.039	2.8308	1.7261	2.7681	4.8332	3.7658	4.2683	4.1428	4.2683	4.7077	3.3894	3.7661	3.4977	3.5037	5.7536	4.6197	5.6491	5.4748	6.1462	5.8217	4.7075	7.3825	5.2654	6.2139	5.9489	6.6567	6.4022	6.1511	5.1949	8.189	7.6867
United States of America	Mississippi	Lamar		2.2597	2.1059	2.5615	1.5692	3.0128	2.427	1.5901	3.8207	3.3581	3.9227	4.193	3.264	3.7661	4.2369	3.2011	4.5508	3.5912	3.5973	3.4522	4.0352	5.7376	5.4057	5.5771	5.9773	4.604	6.1144	4.0633	5.2542	4.1946	4.6938	4.7555	3.1734	2.7383	4.3166	4.0518
United States of America	Mississippi	Lee		2.3852	2.408	2.6112	2.8246	3.766	4.1145	1.8014	3.623	4.7076	3.6717	4.1427	5.3354	5.3354	5.6492	4.2682	4.5395	5.2096	3.3443	5.721	5.1783	5.963	5.46	5.8406	4.5473	3.3767	4.5649	4.693	5.9266	6.0082	5.0213	6.4022	6.465	4.4564	6.4078	6.0147
United States of America	Mississippi	Leflore		2.7845	2.9214	3.4993	2.4906	3.4542	3.317	2.7891	4.5447	3.8563	3.9123	4.1852	3.6528	4.1868	4.896	4.3937	5.5551	6.7788	6.1199	6.2767	5.6821	7.1514	6.0585	6.6873	7.9535	6.5427	8.5144	7.5032	9.7497	7.5126	10.1054	8.9756	9.2895	9.3522	11.6497	10.5873
United States of America	Mississippi	Lowndes		2.8246	2.6901	2.7846	1.2554	2.6003	3.1156	1.5169	2.4354	4.2682	5.0211	4.2683	3.8917	4.2683	4.2997	3.4208	4.1176	4.7075	4.73	4.9317	4.1165	6.4023	6.0827	5.7652	6.3869	3.3951	7.7713	4.8446	7.9198	6.9051	6.465	7.4065	7.0926	3.8288	4.9923	6.1129
United States of America	Mississippi	Madison		2.0588	2.1184	2.939	3.0631	3.4522	3.7975	1.5378	2.9627	4.8332	4.3934	4.896	4.7077	4.7077	5.1471	3.515	4.3185	5.8687	4.8819	4.1191	5.0952	6.2768	6.1897	6.1622	7.8728	5.8652	6.9454	6.6219	7.8902	7.4294	7.9086	8.5363	6.5277	6.5905	6.7672	7.0582
United States of America	Mississippi	Marion		2.2729	2.1572	2.6923	1.5692	3.8204	2.6677	1.5916	2.9899	2.8873	2.0778	2.2227	3.4523	4.1427	4.2683	3.515	4.0486	4.3937	3.8737	4.1845	4.5663	4.8147	4.6628	4.8423	4.224	3.2535	4.3209	5.5212	7.1394	5.6997	6.3778	6.4617	2.0412	1.7614	2.7766	2.6062
United States of America	Mississippi	Marshall		2.3852	2.3909	2.7618	3.4522	2.8245	3.2779	1.6477	4.0852	3.923	3.8913	4.896	4.7077	4.7077	5.3982	3.8916	4.7077	5.3352	4.9929	6.2767	4.2124	7.0267	7.0128	6.8955	7.1752	3.6044	7.1073	4.9625	6.249	6.4799	7.4065	7.4692	6.6533	5.9001	7.0982	6.6628
United States of America	Mississippi	Monroe		2.5735	2.5892	3.3536	2.8134	3.1645	3.2221	1.7575	2.9627	4.3938	4.0796	4.1427	4.1126	5.0215	4.3939	3.4522	4.4224	3.8601	4.4834	5.4797	4.303	6.0257	6.004	5.8585	4.5257	3.2101	6.3043	4.262	6.5928	6.9828	6.3394	7.2809	6.2139	4.2681	5.5731	5.7978
United States of America	Mississippi	Montgomery		2.788	2.8455	3.1182	2.8371	3.5847	2.9843	1.8517	3.6894	4.3938	3.6403	4.3938	3.8917	5.147	5.3354	3.7033	4.3938	4.9272	4.5946	6.2767	5.118	5.2288	5.9089	6.3712	5.9436	4.7499	6.5186	4.9488	6.7027	6.1604	7.4692	7.0299	6.5277	6.5905	8.409	7.6884
United States of America	Mississippi	Neshoba		2.9304	2.6901	3.0129	1.645	3.8209	2.7035	1.5378	3.056	4.2682	3.2637	3.7661	3.3895	3.7661	4.1428	3.515	3.6092	2.1762	2.1799	2.079	2.4452	3.4768	3.2756	3.3795	3.6221	2.7899	3.7051	3.8285	4.9506	3.9522	4.4225	4.4807	4.4923	3.8764	6.1106	5.7358
United States of America	Mississippi	Newton		2.7618	2.7736	3.121	1.632	2.8454	2.856	2.04	3.1628	3.3267	3.7658	4.0172	3.3895	4.3938	4.7077	3.3581	3.7661	3.0849	3.0901	4.8282	3.4662	5.0214	5.3353	5.5238	5.1346	3.9549	5.2523	6.9199	8.948	7.1435	7.5948	6.3394	5.5426	4.5192	7.5393	7.0768
United States of America	Mississippi	Noxubee		3.0756	2.4166	2.7161	1.883	4.1049	3.9772	1.883	4.49	4.921	5.3349	4.08	5.1471	5.5237	5.0215	4.0799	4.0661	5.9628	4.7571	5.4049	4.9357	6.9796	5.6437	6.277	6.7157	4.602	7.846	5.8687	8.6292	7.8909	7.9714	8.9129	7.7831	5.0841	5.7429	7.9405
United States of America	Mississippi	Oktibbeha		2.2597	2.1969	2.5107	1.5692	4.2891	3.1698	1.7934	3.9544	4.5193	3.7658	4.2683	4.1742	4.2683	4.7077	3.8288	4.2892	3.3944	3.1384	5.7536	4.5601	5.1261	5.0215	5.7166	5.6497	4.3517	5.7792	5.3476	6.9149	5.5204	6.1773	6.2585	1.832	1.5808	2.492	2.3391
United States of America	Mississippi	Panola		2.4838	2.5107	2.925	3.1384	4.7703	4.2264	1.7226	3.4909	4.7076	3.7658	4.7077	4.896	4.7077	5.9631	3.6405	4.7202	6.5905	5.7706	6.2767	5.0134	6.3396	6.2769	7.1886	7.8197	4.7488	7.3467	5.8364	6.7128	8.0549	8.6618	8.348	6.0256	5.3352	8.6209	6.365
United States of America	Mississippi	Pearl River		2.6153	2.6614	3.2639	2.5107	3.5477	2.705	2.2338	3.1606	3.515	3.8913	4.2871	3.7662	4.7704	4.3939	3.3329	3.7034	2.9426	2.9476	5.649	3.3063	4.4635	4.4293	4.5698	4.8977	3.7725	5.01	4.8094	6.2189	4.9648	5.5555	5.6286	4.7122	4.0661	6.4097	6.0165
United States of America	Mississippi	Pontotoc		2.5376	2.8795	2.8027	3.1384	4.5757	4.0993	1.9144	4.2808	4.6448	3.5964	4.1678	5.5237	4.5821	4.7705	4.0171	4.4835	4.3937	4.2817	6.1721	4.5114	6.0243	5.7687	6.087	5.2859	3.6614	5.4608	4.9341	7.7828	6.2133	6.9526	7.3437	7.6575	5.7745	9.4831	5.9238
United States of America	Mississippi	Prentiss		2.4532	2.6275	3.1384	2.5735	4.1426	3.3719	2.0955	3.9519	4.7327	4.0169	4.2808	4.3939	4.5194	5.0215	3.8916	4.2543	3.766	3.1384	5.7678	5.2437	6.0885	6.0729	6.0259	4.9346	3.2878	5.0477	5.2076	5.4017	5.3759	4.833	6.0947	6.5277	3.4522	5.1573	4.8409
United States of America	Mississippi	Quitman		2.7355	3.0913	3.5135	2.4468	3.3934	3.2586	2.74	4.4647	3.7884	3.8434	4.1116	3.5885	4.7077	4.896	4.2996	4.3938	4.6944	4.7024	4.4847	5.2747	7.7832	6.4024	7.1737	7.8135	6.0846	8.4921	7.6575	7.6176	7.1323	7.8458	7.5948	6.9786	6.0218	9.4926	10.2722
United States of America	Mississippi	Rankin		2.5547	2.8734	3.2326	2.1969	3.3463	3.1955	1.8438	3.1593	3.7347	3.2637	4.5194	3.7662	4.5194	5.0843	3.515	4.3938	4.7075	4.044	5.296	3.1761	5.2307	4.2548	5.5045	4.7048	4.6393	6.9375	5.265	8.2483	8.3494	8.1597	8.4735	6.8416	6.2139	6.5415	6.1402
United States of America	Mississippi	Scott		2.7618	2.584	2.7333	1.883	3.0756	3.5072	1.7157	2.7666	3.7661	3.5148	4.2683	3.6406	4.2683	5.0215	2.0514	2.4786	2.7718	2.7765	5.3352	3.1145	5.5424	5.478	5.8403	4.6135	4.3309	6.2768	5.0384	6.6689	7.8592	6.6533	5.8373	5.9628	3.9788	6.2721	5.8873
United States of America	Mississippi	Sharkey		3.144	2.7897	4.0799	2.8121	3.9001	3.7452	3.1492	5.1314	4.3541	4.4173	4.7255	4.1244	4.7273	5.4095	3.9932	4.8247	5.3954	6.2768	6.2767	6.2768	6.6351	5.8584	6.5386	8.9803	6.623	8.3728	7.7079	9.2714	7.9799	8.7873	9.1639	9.1012	9.0384	10.2505	10.0201
United States of America	Mississippi	Simpson		2.2597	1.938	2.448	1.3181	3.5325	2.5861	1.3809	2.6306	3.4836	4.7073	4.896	3.4523	4.7077	4.5194	3.6405	4.5194	4.5192	3.6824	5.6789	4.9953	5.0584	4.9517	5.3229	5.3864	4.035	5.5099	4.2577	5.0645	5.0464	7.4065	6.9043	7.6575	4.4805	7.0629	6.6297
United States of America	Mississippi	Sunflower		3.1384	3.2012	4.324	2.4037	3.3337	3.2013	2.6918	5.7537	3.7218	3.7758	4.0393	3.5254	4.0408	4.6239	3.4133	4.124	4.6118	5.6491	5.458	5.0563	6.3375	5.4808	6.6257	7.6761	6.6861	9.3198	7.6394	9.2962	7.1741	7.8458	8.2852	9.1012	7.532	10.5503	10.1033
United States of America	Mississippi	Tallahatchie		2.8873	3.1563	3.7996	3.1384	2.6362	3.3975	2.8568	4.6549	4.4691	4.0072	4.2868	3.7414	4.3938	4.7077	3.6719	4.7077	4.8944	4.9028	6.1403	4.7285	7.4694	6.5786	6.8073	8.1465	6.077	7.9207	7.5779	9.163	9.3075	9.8544	9.2895	8.0969	9.1639	10.0484	9.9571
United States of America	Mississippi	Tate		2.6363	2.3425	2.9501	2.8246	4.2932	4.331	1.7261	4.1472	4.3938	3.5148	4.3938	4.2683	4.3938	4.7705	3.7033	4.7077	5.649	5.0018	7.2531	4.6777	7.4694	6.8935	7.4228	6.5721	4.2225	7.2909	5.7166	6.2767	7.1173	8.0969	8.4735	5.7745	6.2139	8.5606	8.0355
United States of America	Mississippi	Tippah		2.4788	2.6228	3.1384	3.4535	3.157	3.3872	1.5386	3.6885	4.0925	3.9541	4.4252	4.6449	5.0215	4.7077	4.2682	3.7661	4.1112	4.3153	6.2767	4.6448	5.6491	6.1268	6.1299	5.0992	4.679	6.2022	5.5491	6.2932	6.6564	6.7788	7.2182	6.4022	3.9543	7.448	6.9911
United States of America	Mississippi	Tishomingo		2.3852	2.5107	2.9627	2.8272	3.2074	3.3476	1.543	3.5554	4.0548	4.3934	5.147	4.896	4.7077	4.5194	3.8916	4.2797	3.1383	3.7661	6.0353	4.3937	6.0553	5.4295	5.7064	4.5698	2.8969	4.6746	4.5531	5.8876	4.7003	5.2595	5.3287	5.3352	3.5149	6.1767	5.7978
United States of America	Mississippi	Tunica		2.8268	2.9658	3.6308	2.5284	3.5067	3.3674	2.8315	4.6137	3.9149	3.9717	4.2488	3.7083	4.2504	4.8332	4.2682	5.6492	7.8458	5.9629	7.1921	5.2956	8.0121	6.7408	7.297	8.0744	5.5609	7.8669	7.4928	8.3045	7.0739	7.7831	7.4065	6.9128	5.965	9.403	9.579
United States of America	Mississippi	Union		2.4769	2.782	3.2402	3.4522	3.766	4.2384	1.9117	4.282	4.2682	4.0796	5.3981	5.3354	5.2726	4.896	4.2682	4.4171	4.2681	4.3937	5.5059	4.0551	6.2768	6.5173	6.3028	5.347	3.7825	5.2923	5.682	6.5091	7.0625	5.9001	6.8416	7.0299	5.7118	7.0215	6.5908
United States of America	Mississippi	Warren		2.6363	2.5735	2.8873	2.3676	3.2837	3.1532	2.6514	2.6363	4.1427	3.7191	3.9786	3.8917	4.7704	5.3354	3.2011	4.5194	4.5426	5.4581	5.5469	5.2306	5.7119	5.2176	6.6805	7.5608	5.4779	8.8283	7.8537	9.7421	8.7987	7.2182	8.4735	8.2224	7.4692	10.1752	9.5511
United States of America	Mississippi	Washington		3.1803	3.0342	3.7145	2.5867	3.5876	3.4451	2.8968	4.7201	4.0052	4.0633	4.3468	4.3939	4.3484	4.976	3.6732	4.438	4.963	6.1512	5.6732	5.1979	6.6199	6.3299	6.6955	8.2606	6.4573	9.1014	7.8227	9.8512	7.8311	9.6661	8.7246	9.7916	9.6033	11.0288	11.3435
United States of America	Mississippi	Wayne		2.4166	2.699	3.1468	1.5692	2.6676	2.8592	1.6374	3.1625	3.0129	4.2993	3.8917	3.5151	4.08	4.3939	3.2639	5.0215	2.4849	4.3937	5.5793	5.4922	6.0519	5.6492	4.587	4.136	3.1857	4.2308	2.2239	2.8756	2.2957	2.5689	2.6027	2.4016	2.0724	3.2668	3.0664
United States of America	Mississippi	Webster		2.8873	2.8455	3.0188	1.7575	3.1572	2.0542	1.6041	2.6363	3.7347	3.2637	4.0172	3.6406	4.5194	4.7705	2.2123	2.673	2.9892	2.9943	4.9037	4.5297	5.416	5.694	5.8287	4.9753	3.8358	6.4651	4.9512	6.7049	5.5086	7.9714	7.2182	7.1554	5.4094	8.5273	6.9321
United States of America	Mississippi	Winston		2.5107	2.3011	2.3781	2.448	3.0935	3.0079	1.5764	2.6335	3.515	4.1424	4.1427	3.3895	4.2683	4.08	3.4836	3.8289	3.1026	3.1079	2.964	3.4862	5.4545	4.6702	5.4987	5.1641	3.9776	5.2825	6.6044	8.5401	6.8179	7.6291	7.7294	3.682	3.1772	5.0084	4.7012
United States of America	Mississippi	Yalobusha		2.8246	2.6843	3.2012	2.9142	3.6875	3.2253	1.8077	5.6491	4.7704	3.5775	4.7704	4.1428	4.2683	4.7077	3.4208	4.0591	4.3937	4.2682	5.649	4.6239	6.5523	6.4164	6.4467	4.8481	5.1521	5.9464	5.7187	7.2182	7.5344	7.9086	8.5418	6.0828	6.2767	8.274	7.7665
United States of America	Mississippi	Yazoo		2.2417	2.4584	3.0433	1.8517	4.2368	5.1435	2.8057	4.7411	5.1156	4.519	4.3938	4.5194	5.0215	5.7748	4.0171	4.7824	6.057	6.2768	5.5253	5.4158	6.1322	6.4338	6.1719	7.5213	6.1236	7.9813	7.0844	9.2347	8.1451	8.9129	8.4735	8.8501	7.7203	9.5557	7.8774
United States of America	Missouri	Adair		3.9393	3.7333	3.0324	4.3136	5.38	6.6351	3.3899	5.8461	5.4736	2.1277	3.5582	7.6234	6.842	6.2186	2.4316	6.0138	6.1779	6.3445	6.778	3.9867	7.4079	5.6492	7.4929	7.0246	6.266	4.5442	10.0426	8.2041	6.2166	7.0651	10.3097	5.6894	9.5996	8.1717	7.4409
United States of America	Missouri	Andrew		2.5865	3.6351	3.364	3.9708	5.2138	5.8773	2.9765	6.6638	6.1754	2.8786	4.0013	6.5231	7.3566	7.2169	3.5014	4.0687	6.1941	6.2456	8.0907	4.6257	7.263	5.493	8.5495	7.554	7.5333	5.9511	8.3693	7.8845	6.1501	6.1979	10.2479	8.4903	9.3056	7.8154	8.505
United States of America	Missouri	Atchison		3.2721	4.0476	5.2581	3.1228	5.672	7.1228	5.5723	7.4984	6.0576	4.0636	6.1757	6.598	8.6106	7.454	5.2557	3.2316	6.8736	7.7432	9.3123	5.1158	8.8935	6.1421	7.9354	7.9284	8.0783	7.4803	8.5664	8.949	5.0339	6.4297	10.7929	10.0104	9.7305	9.0399	9.5828
United States of America	Missouri	Audrain		3.3283	3.3991	2.4997	5.6607	5.7753	5.1924	3.2369	7.2746	7.0059	2.5183	4.9945	7.5273	7.6092	7.7594	4.3972	6.7747	6.477	6.4194	8.3561	6.7941	4.7912	6.2487	8.1406	6.1426	7.3263	4.1462	9.0677	8.3736	5.511	5.4581	9.9965	3.4822	8.3876	7.6137	9.0755
United States of America	Missouri	Barry		2.6432	3.9177	3.7021	4.3967	3.5948	5.3349	1.3795	5.5863	4.1747	3.4088	4.5211	4.7046	4.6405	5.6492	3.78	5.2865	4.5512	3.0631	7.5739	5.2814	4.0456	4.071	6.277	6.8458	5.6008	5.4608	7.7963	7.6017	7.1295	6.2767	8.1597	5.0213	5.9273	7.8878	7.8564
United States of America	Missouri	Barton		2.8477	3.8808	4.7655	5.3432	4.1573	5.5823	1.1728	6.1539	6.9452	4.4299	4.8912	6.4296	7.3077	7.8971	5.8765	7.2567	7.1216	5.027	8.7258	5.9211	7.254	6.2094	8.6442	8.6552	8.304	5.8199	9.3718	9.6748	7.2265	7.0496	9.2322	6.4311	8.3635	7.4464	7.3781
United States of America	Missouri	Bates		2.7788	3.628	4.121	6.5081	3.1012	5.9355	1.626	5.4112	5.3842	2.0524	3.9084	4.6419	5.7876	5.9572	5.3501	6.2324	5.3565	2.8531	8.0558	4.2347	6.068	5.1668	7.9953	6.6987	6.0051	5.4233	7.88	8.4394	5.8314	4.5795	8.8059	6.8106	7.4084	8.3098	7.5348
United States of America	Missouri	Bollinger		2.796	3.8217	4.8225	5.0757	5.787	6.0191	2.5922	5.7694	6.085	2.4209	5.5331	5.764	5.1853	6.405	5.2214	6.41	6.5752	5.6736	8.2702	6.5355	7.191	6.5031	6.6007	6.4177	5.785	5.9324	7.1342	7.7053	6.6919	7.0674	8.7698	7.6757	8.1597	8.1738	9.3417
United States of America	Missouri	Buchanan		3.3981	3.7529	2.7936	4.9491	5.258	6.4876	4.2115	6.871	6.5959	3.4404	5.6074	7.1503	8.4339	7.0735	4.7445	4.6054	6.5337	6.4199	8.6914	5.8398	8.4282	5.6251	9.3984	7.5252	8.0411	7.0091	9.1435	8.0764	6.5772	5.5835	10.7371	8.2636	8.7647	9.0557	9.9456
United States of America	Missouri	Butler		4.017	6.0058	4.583	5.9272	6.363	5.0211	3.5141	6.1071	6.7934	3.6711	5.6513	5.3924	6.8498	7.6655	6.9859	7.1557	6.9481	6.8978	8.6704	7.4919	7.9306	7.7969	8.4306	7.9728	6.6686	7.2679	8.2417	8.5396	7.7939	8.4379	9.2581	8.0081	9.8236	9.6018	10.0518
United States of America	Missouri	Caldwell		2.2123	2.8713	3.1077	5.2697	4.8514	5.9875	2.6288	6.2767	5.554	2.3491	3.466	6.9298	6.6047	6.4458	3.6191	5.212	5.4894	4.7935	7.762	5.0214	6.36	4.5985	7.8818	5.7982	7.4334	5.8625	8.4261	7.8197	4.6486	3.0496	10.2306	4.7075	6.5277	6.7924	8.5959
United States of America	Missouri	Cape Girardeau		3.0831	5.5118	5.8969	5.4205	5.6513	6.7037	3.5775	6.2767	6.7147	3.43	6.9129	6.3996	5.1013	6.7278	5.6113	6.3577	6.8229	4.9206	8.5056	6.7451	7.8893	6.9544	7.6874	7.0442	6.8886	7.4618	7.8947	9.3352	6.0042	8.8197	10.1352	8.3537	8.7355	8.7637	9.9447
United States of America	Missouri	Carroll		2.9702	3.3131	2.7564	6.4978	5.798	7.3518	3.019	7.0456	6.1639	3.4582	5.4615	7.78	8.1409	7.4293	4.9223	6.7081	6.2954	6.3641	8.9054	5.2913	7.8649	6.281	9.5486	6.9435	7.1016	7.3543	9.4348	8.7387	7.6924	7.1267	10.7807	8.6184	9.633	8.8804	9.2636
United States of America	Missouri	Cass		2.6603	3.3249	3.1355	5.5839	4.2319	5.9947	1.4346	6.6221	6.2807	1.8609	4.2866	5.2079	6.3827	6.2981	6.1137	6.7726	5.9105	2.6879	8.1442	3.6376	6.2212	4.4023	8.9087	6.2863	6.376	5.221	7.602	7.7699	6.2045	4.5047	8.5234	7.0707	7.6092	7.8812	7.8154
United States of America	Missouri	Cedar		2.9988	3.0808	2.7574	3.9929	3.2557	4.6349	1.4213	4.7424	4.7432	2.2606	3.7675	4.3909	4.9027	5.6492	4.8421	5.3802	5.3352	3.7661	7.532	5.0214	5.246	4.7704	7.8463	8.7209	6.6459	5.6122	7.6366	7.6428	5.2759	6.1776	8.7481	5.3038	6.2468	7.6531	8.3805
United States of America	Missouri	Chariton		3.4213	3.6337	4.6062	5.085	5.7794	6.76	2.389	6.5083	6.0755	3.4775	4.7012	8.0316	7.9026	7.8068	3.963	6.1	6.7785	6.3015	8.9036	5.3166	7.1402	5.4237	8.7878	6.6189	6.7693	6.3666	9.5113	8.2417	7.6137	6.8382	10.3354	7.3134	9.4791	9.0699	9.0078
United States of America	Missouri	Christian		2.8946	3.6942	3.9992	4.648	4.434	5.5695	1.6303	5.9315	5.0849	3.4537	4.2699	4.3909	4.2015	6.2052	4.7317	5.852	4.5648	4.3937	7.9714	5.9629	4.3568	4.7166	6.9047	6.066	5.8844	3.7174	5.4289	5.1545	4.9891	4.8611	6.8268	3.1803	4.201	5.5905	8.4026
United States of America	Missouri	Clark		4.7605	3.7956	3.4805	2.6137	6.0457	6.8825	5.3402	6.3902	6.9493	1.7022	5.8066	7.2449	7.4724	5.8779	2.4565	4.2778	5.8916	5.8008	8.6438	6.1708	8.0203	6.6031	8.0406	8.0812	6.8007	5.1211	9.9873	7.1083	6.6781	8.5441	10.2663	6.6269	8.6556	8.4317	8.9699
United States of America	Missouri	Clay		2.2884	3.522	3.2407	5.0775	5.456	6.7168	2.4768	6.9582	6.0299	2.4644	4.4137	6.4616	7.3357	6.6954	3.8632	6.2988	6.2196	5.2411	8.2968	4.7558	6.9692	6.1149	8.5718	7.6014	7.5251	5.852	9.3297	8.8601	6.3047	5.1735	10.6607	7.6849	6.8426	8.5979	9.9882
United States of America	Missouri	Clinton		2.0106	3.0027	3.3997	5.3402	5.4723	6.9355	3.5581	7.2332	6.4256	2.4946	4.4123	6.6804	7.8205	7.0661	3.3894	5.6466	6.44	5.4399	8.466	4.1734	6.6013	4.7013	9.2665	7.8747	7.9466	6.0589	9.0224	7.5099	5.1449	4.0335	10.5166	6.492	8.371	8.0491	9.8692
United States of America	Missouri	Crawford		2.1089	3.6178	2.1303	3.7424	4.3588	4.6247	1.4975	4.4565	4.4515	3.1397	4.0187	4.1122	4.0719	4.4723	4.3309	4.6575	5.3545	4.5193	4.045	4.1427	5.4535	5.0048	5.8814	8.0541	6.1828	4.9358	5.0556	4.8	4.646	4.5268	6.3573	1.5563	2.0558	2.7358	2.9958
United States of America	Missouri	Dade		2.4737	3.82	3.1704	4.779	4.8741	5.53	0.8569	5.649	4.778	2.5118	4.0815	4.3909	5.599	5.9183	4.3696	5.9631	5.1573	4.3607	8.546	5.8706	5.9607	4.603	7.5324	7.5977	6.7091	6.5431	9.1908	8.992	7.2986	6.1585	9.1261	4.1778	8.212	7.4573	7.158
United States of America	Missouri	Daviess		2.8071	3.2524	3.1691	4.9502	5.3459	6.8413	2.5333	7.4728	6.149	3.0232	3.2775	5.9601	7.3564	6.5353	3.4653	5.3682	6.1511	5.4068	7.7826	4.3752	6.9714	5.3214	8.6947	6.6822	6.9067	4.6873	7.9703	6.8544	5.1623	2.9557	9.8277	5.9005	7.045	7.2078	7.7456
United States of America	Missouri	De Kalb		2.0162	3.2585	2.7318	5.4021	5.295	6.6636	2.0255	7.1762	5.8992	2.287	2.9606	6.3045	6.8058	6.5197	3.9945	5.2356	5.8863	5.2752	7.5055	4.3294	6.8682	4.9389	8.8446	7.1972	6.9137	5.4725	8.2999	6.6372	4.8676	3.6071	9.188	6.6382	8.7648	7.2599	8.0275
United States of America	Missouri	Dunklin		6.2582	5.6224	6.5802	6.3068	6.8428	5.0909	3.8913	6.6459	8.0253	5.4631	7.5351	7.818	5.7765	8.7331	6.2294	8.7568	7.354	7.336	9.925	7.2695	9.6684	8.8565	8.995	8.2793	6.5255	8.7204	9.0628	9.7704	8.4274	9.9721	9.8665	8.613	9.5361	10.0003	10.5877
United States of America	Missouri	Franklin		3.192	3.9963	2.5297	4.8263	5.3908	5.1403	2.3737	5.3057	5.3973	3.287	4.2794	5.4589	5.7804	6.3024	4.1319	5.9248	5.9813	5.7947	7.6256	4.9157	7.401	5.1855	7.5865	6.4294	7.2649	6.1905	7.6005	7.9225	6.1716	7.61	8.7791	6.5231	8.9764	8.2362	9.6814
United States of America	Missouri	Gasconade		3.5883	3.24	3.0627	4.4744	5.1835	5.2635	2.6221	4.612	5.3962	2.656	4.2189	4.5797	5.189	5.6986	3.448	5.7646	5.6882	5.4616	6.9621	4.0328	7.4967	5.0633	7.1725	6.0696	6.2966	4.8598	7.8066	6.8819	5.3056	5.4258	7.1093	5.7013	8.3728	7.2017	8.9128
United States of America	Missouri	Gentry		2.4941	4.0022	3.9338	4.0387	5.0807	6.5512	2.2425	6.8144	5.9357	2.5819	3.7809	5.8961	7.2937	6.8034	3.6712	5.9556	5.9232	6.3892	7.1064	4.0545	7.6354	5.8566	8.1336	7.2239	6.2488	5.663	8.1538	7.0312	5.2474	4.1601	9.1012	8.8325	8.725	8.0436	6.8547
United States of America	Missouri	Greene		2.9671	3.4742	3.9767	3.3783	3.7412	5.1177	1.6303	5.3143	4.1433	2.7734	4.9268	4.7046	4.3269	5.1157	4.7703	4.8228	5.105	4.2861	7.2182	5.1972	4.4191	3.9419	5.0216	5.1622	4.3519	3.529	6.5445	6.6281	5.6677	4.7424	8.0341	3.6037	4.7603	6.3348	7.8774
United States of America	Missouri	Grundy		4.3253	3.2499	2.6339	3.089	5.5622	7.196	2.1843	6.4846	5.8204	2.8897	2.8583	6.5573	7.5637	7.0382	2.9971	6.9608	6.6195	6.6043	7.1259	4.2674	7.6855	4.8175	8.391	7.6598	6.7636	5.4471	8.6438	7.801	6.6408	3.8947	9.0809	6.9131	8.6486	7.379	7.4021
United States of America	Missouri	Harrison		3.3221	3.7283	3.5096	3.0584	5.49	6.2586	2.6665	6.9642	5.8241	1.8327	2.8988	6.21	7.188	7.2537	3.171	6.2465	6.1815	6.9882	7.9341	3.7641	7.4689	4.8256	8.235	7.105	7.2139	5.454	8.9919	6.6108	6.5432	4.7052	8.9938	7.9877	8.1582	8.3173	7.5594
United States of America	Missouri	Henry		3.3915	3.5222	2.5907	5.5898	4.3523	5.8688	1.4672	5.9078	5.665	1.5841	4.4772	5.2378	6.0518	6.6406	5.8598	6.4016	5.7346	2.3121	7.7144	4.068	4.8706	4.1061	7.133	5.6145	5.1722	3.8014	7.2283	6.9349	4.6715	2.7229	6.7828	6.0499	5.2583	6.5947	5.6433
United States of America	Missouri	Holt		3.5604	4.5036	4.4566	4.165	5.515	7.2481	4.4331	6.638	6.4898	4.494	5.9863	6.8065	7.8767	7.0809	5.1557	4.4102	6.6595	7.5879	8.3818	4.8645	9.0486	6.217	8.7505	7.8106	8.141	7.468	8.3445	8.6624	7.6992	8.2805	10.9247	9.1655	9.6692	9.24	9.4823
United States of America	Missouri	Howard		3.5413	4.1886	4.5129	6.2452	5.7012	6.3446	1.6937	6.7586	5.8985	3.7228	4.7332	6.9	7.4005	7.3138	4.1976	6.6618	5.8477	6.0684	8.2861	5.6301	6.3959	5.0215	8.7939	6.7771	7.6079	6.1225	8.7811	9.3629	7.3095	6.7196	10.7174	5.9648	8.8538	8.8907	9.6659
United States of America	Missouri	Jackson		2.8023	3.4471	4.1141	5.5273	4.9015	5.9336	1.6252	6.3769	6.6948	3.2539	4.3499	6.15	7.9448	6.8157	5.0675	7.047	6.4125	3.8432	8.6596	4.3863	6.8128	6.3017	8.8965	7.7982	7.5015	6.2959	8.4326	8.502	6.0841	5.2957	10.3488	8.4341	7.0937	8.5187	8.7494
United States of America	Missouri	Jasper		3.0622	3.999	4.6462	5.3952	3.7048	5.7512	1.3066	6.1252	6.4033	4.3607	4.1972	5.6455	6.1316	8.0951	4.1147	7.1881	5.1608	6.4594	8.9443	6.9403	5.6016	4.7834	7.225	8.6578	7.6383	5.7032	9.3509	8.7653	6.7355	6.8932	9.0254	5.698	7.0744	7.5984	6.9642
United States of America	Missouri	Johnson		3.1383	3.5139	3.8436	6.1394	4.8651	6.2455	1.81	6.5021	5.4309	2.5664	4.6646	5.771	6.4338	6.5069	5.223	6.3886	5.9431	3.6535	8.5012	3.8707	6.1348	4.6945	8.3165	5.6953	5.7932	4.9578	7.5905	6.8014	5.1668	3.2809	9.8091	5.6508	6.5265	8.0679	8.4265
United States of America	Missouri	Knox		4.5471	3.7137	3.4054	3.4793	5.8812	6.876	4.3571	7.0052	6.5602	1.4581	3.9954	7.7148	7.759	5.8761	1.5787	4.7919	6.2377	5.2939	7.3936	5.4544	7.3379	5.3557	7.6636	7.027	6.7376	3.0129	9.6755	7.6505	6.0013	8.6576	10.2354	3.8238	9.2779	9.2738	8.5951
United States of America	Missouri	Laclede		3.4647	2.9949	2.9722	5.2834	4.9965	5.0694	1.5832	4.7075	4.9561	2.4333	4.2847	4.3909	4.7032	6.0838	4.9929	5.1366	5.5055	5.5612	8.2225	4.9048	5.2904	5.0394	6.277	6.6861	5.1326	4.0974	6.2082	6.9713	5.2945	5.649	8.1597	4.8958	6.8136	9.0673	10.0283
United States of America	Missouri	Lafayette		3.4322	4.1425	3.7922	6.0807	5.3885	7.114	1.8732	7.196	6.9815	4.2538	5.8307	7.4618	7.7201	7.5223	6.2813	7.2291	6.6027	4.6206	8.9733	6.1088	7.9954	6.1865	9.48	7.3514	8.0096	7.0844	8.9085	8.4774	6.8063	6.4043	11.4945	8.2193	8.0482	9.4124	10.5077
United States of America	Missouri	Lawrence		2.8927	3.9324	2.7537	4.1219	3.7698	5.222	0.9823	4.6152	4.8428	2.9114	5.6095	4.777	4.0419	6.0729	4.8791	5.9338	4.4385	4.3367	7.6835	4.6121	4.7199	4.2007	5.6493	7.9197	5.5026	5.7836	9.0837	7.3168	7.1122	7.4401	9.2836	5.0008	6.5797	7.5963	8.3438
United States of America	Missouri	Linn		3.2023	3.2069	3.5959	4.502	5.4506	6.4445	2.1184	6.9751	5.8386	2.4603	3.3672	7.3076	7.2612	6.8694	3.5881	6.6954	6.2619	5.9614	7.6232	3.9612	7.3767	4.7916	6.6701	6.1238	5.8675	4.4747	9.1935	7.2997	6.1823	4.2525	9.7662	5.5634	9.3667	8.1999	8.7658
United States of America	Missouri	Livingston		2.8815	3.119	2.971	4.0554	5.43	5.818	2.888	7.3	5.2799	2.7766	3.6863	7.6853	7.4129	6.8155	3.7621	6.3627	6.0352	5.1183	7.6583	4.2996	6.7364	4.3289	8.3673	6.3597	6.493	5.53	8.967	7.8295	6.9754	3.9769	10.2419	6.0597	9.0316	7.9318	8.8309
United States of America	Missouri	Marion		2.5774	2.9464	2.7733	4.6999	4.7021	5.9706	1.7104	5.2306	4.8757	3.0289	5.3523	4.6419	4.972	4.9008	4.045	4.9645	5.7631	5.2456	6.7848	4.4227	6.0996	4.2822	6.9047	4.9711	5.0662	4.4722	5.8451	5.9074	5.627	5.0213	6.2767	3.766	5.6192	7.4778	8.2556
United States of America	Missouri	Mercer		4.206	3.858	4.4281	3.5351	5.8844	6.6934	4.4369	7.1599	5.3113	1.9885	3.2394	7.4969	7.0562	6.2933	3.7373	5.6685	6.2806	6.5735	7.7118	3.6913	8.0578	4.9767	7.8276	6.9175	6.4189	5.8334	9.1918	7.0009	7.5459	7.0005	8.9193	6.7913	9.2886	8.1308	7.172
United States of America	Missouri	Mississippi		5.7093	5.9689	6.4789	6.6195	5.167	6.0768	3.5781	7.2503	8.3446	5.3873	9.1131	8.4367	8.3682	8.0726	6.8985	8.861	8.4263	7.4938	10.1208	7.9377	9.1847	8.8511	9.1214	8.3904	7.4832	9.4173	9.9362	10.7262	8.5852	9.8493	10.6553	9.221	10.8174	11.4215	10.8781
United States of America	Missouri	New Madrid		6.1669	6.3275	6.4521	6.6812	6.28	7.7044	3.8953	7.4804	8.6001	6.5506	8.4851	8.7192	7.5079	8.7514	7.9898	8.942	8.9167	7.4643	10.0085	7.7116	9.7309	9.6512	10.0708	8.9382	7.1716	8.8017	9.6759	9.9994	8.9132	9.4849	10.4166	9.3813	10.6186	10.4989	10.7036
United States of America	Missouri	Newton		1.8426	3.5108	3.147	5.0248	4.4552	5.5917	1.3988	5.0841	5.2105	3.1397	3.7675	4.3909	4.8286	5.7873	3.7786	5.7887	4.0165	4.3937	7.7517	5.6311	4.7303	4.1427	5.9632	6.0415	4.7215	5.283	6.725	7.6366	5.8338	5.3066	8.2991	4.2829	6.5966	8.7785	8.261
United States of America	Missouri	Nodaway		2.3736	4.1097	4.0678	4.4289	5.1135	6.3409	3.5456	6.8704	5.7932	3.079	4.915	7.0831	7.3883	6.6389	3.8952	3.9936	6.022	7.3438	7.7788	4.0037	6.7494	4.7933	7.5247	7.1784	7.1516	6.3038	8.1416	7.3309	5.3353	6.719	9.4954	8.9661	8.8006	7.7026	7.7829
United States of America	Missouri	Osage		3.5617	3.6875	3.3497	5.6905	5.3535	5.966	2.0643	4.544	5.6426	3.6839	6.1223	5.0182	6.1159	6.9046	5.3393	6.339	6.7061	6.8023	8.6463	4.8312	7.3481	6.1411	8.1674	6.8621	6.975	5.679	8.1266	7.9071	6.9471	6.1964	8.7401	5.7392	6.7369	7.8957	9.9327
United States of America	Missouri	Pemiscot		4.035	5.5532	6.6138	5.363	6.8256	5.0757	3.2023	6.7142	8.8486	4.8615	7.5351	7.8104	5.9758	7.808	6.9672	8.1207	7.8031	6.9904	9.6	7.6688	8.2424	8.8009	10.0592	8.5713	6.7127	8.178	8.7497	9.6748	7.8918	8.0357	9.146	8.4019	9.7414	10.1557	9.4905
United States of America	Missouri	Perry		3.9543	5.5039	5.5718	4.8164	5.9727	6.519	3.5615	6.9812	6.9033	3.7042	5.8545	6.8367	5.8626	7.4434	4.7915	6.5896	7.0932	5.2939	7.9969	7.4104	8.0003	6.6895	6.8522	6.8614	6.8436	6.9389	9.1277	9.2238	5.9062	6.6612	9.865	7.1944	8.1107	8.4364	9.6798
United States of America	Missouri	Pettis		2.7373	3.5876	2.0961	5.3179	5.043	6.5332	1.2211	6.2385	5.6499	2.3653	5.0496	6.5864	6.5662	6.4291	4.7283	6.8494	6.0949	4.2952	7.8884	5.1478	5.7572	4.6501	7.9965	5.5989	6.1682	3.8571	8.0847	8.0055	5.2986	2.961	9.5896	4.3703	5.0053	8.046	8.5987
United States of America	Missouri	Pike		3.7924	4.1965	2.8042	5.2893	6.1638	5.802	4.7295	7.3363	6.6608	2.2861	4.3709	7.1512	7.2352	7.0451	4.6713	5.6138	6.3523	6.4263	8.2232	6.2405	6.124	6.5515	7.719	7.1498	8.1038	4.9263	9.7199	7.4969	5.531	7.1201	10.2287	4.4124	8.2668	6.9714	9.3714
United States of America	Missouri	Platte		2.6386	3.3647	3.4842	4.8794	5.1241	6.6825	3.6862	6.9541	6.4631	3.2719	5.3543	6.5864	7.9194	7.1849	4.5317	5.5636	6.6648	6.1342	7.7069	5.5314	7.8658	6.6439	8.7008	7.5477	8.3778	7.0077	9.1937	7.6685	5.946	4.5227	10.8238	8.4901	7.9521	9.3198	9.372
United States of America	Missouri	Polk		2.4935	3.0091	2.1505	3.7237	3.4487	3.9583	1.0032	4.8268	5.6499	2.6595	4.738	4.7046	4.7602	6.5052	4.7967	5.3165	6.1511	4.3595	7.9945	5.1958	6.0249	4.6574	6.9047	5.7115	5.1051	4.4304	6.9828	7.3358	4.4993	5.4697	6.5696	3.8009	4.5074	5.9983	6.5684
United States of America	Missouri	Pulaski		3.0984	3.12	2.5749	4.7736	4.9155	5.3428	1.9707	5.1869	4.5876	3.3752	4.4347	4.3909	5.0167	6.1424	4.8089	5.2726	5.0339	3.6301	7.689	5.0931	3.9156	4.7704	6.8629	5.7828	6.0941	3.741	4.7577	7.733	7.4848	7.2928	10.2419	4.8764	6.4413	8.5719	9.3866
United States of America	Missouri	Putnam		4.6468	3.7322	4.7177	4.374	5.3916	6.3191	5.7168	4.9286	5.0889	1.7206	4.3836	6.8703	6.6528	7.0188	3.7599	5.4086	5.595	6.1802	7.5504	3.3709	7.5593	4.5731	6.5714	6.4578	5.8521	5.4209	8.2643	7.4254	6.5731	7.0392	9.1423	7.3437	8.6651	8.3791	5.6639
United States of America	Missouri	Randolph		2.4971	3.132	2.8551	4.2433	5.2813	6.318	1.7982	6.926	5.5808	3.184	4.132	6.6819	6.9296	6.9876	2.9577	6.1271	5.8283	5.8049	7.3577	6.2721	4.8517	5.6143	6.9763	4.6429	6.1042	4.0015	8.7873	7.643	6.2631	5.5274	10.1682	3.9916	7.8913	7.7735	9.2693
United States of America	Missouri	Ray		2.6816	3.0649	2.8533	5.4718	5.2511	6.872	2.0891	6.1896	5.7373	4.0273	5.8597	7.2441	8.0336	6.7158	5.4307	7.0977	6.4909	5.3583	8.5603	4.0084	7.833	6.0975	9.5735	7.3536	7.3396	7.2234	8.5988	8.6689	6.4885	6.6117	11.1949	9.2408	8.7693	8.7784	9.581
United States of America	Missouri	Ripley		2.7617	4.2281	2.9582	3.9696	4.0097	4.5504	1.8811	5.0214	3.7666	2.3025	4.6048	4.692	5.168	5.815	4.4688	5.5876	5.0982	5.0737	9.2058	4.5571	5.1925	6.9124	6.7357	7.6686	6.0077	5.9814	7.4065	6.7549	8.1681	9.3009	8.3166	7.4692	7.196	9.5761	8.6877
United States of America	Missouri	Saint Charles		4.2636	4.8604	4.056	5.7367	5.9166	6.6912	4.6844	6.9423	6.8417	4.2274	5.5397	6.7746	8.2488	7.9658	6.066	7.5698	7.2697	6.5578	8.9365	6.4924	7.8097	7.2936	8.9266	7.0888	7.4775	7.9395	9.5902	8.8464	5.8955	8.8582	10.6425	7.4692	8.352	9.066	10.3537
United States of America	Missouri	Saint Clair		2.6516	3.3879	3.2432	4.5996	3.6127	5.3698	1.3852	5.6177	4.7606	2.5498	5.0471	4.7046	4.65	6.815	6.1067	6.6256	5.6895	3.3941	8.0028	3.6519	4.9476	4.9476	8.1709	5.8162	5.7134	4.4711	7.5989	6.7833	4.9164	3.6273	7.601	5.3912	6.8698	7.1606	7.8412
United States of America	Missouri	Saint Francois		1.931	5.3131	3.9133	3.4671	5.1638	5.2586	1.5806	5.4621	5.7097	1.9885	4.5991	5.3319	5.3398	5.7389	4.0964	5.3924	5.8164	5.3353	6.3116	6.7301	6.5145	4.9744	5.797	5.5076	6.8561	5.0214	7.3527	7.3437	6.7426	7.1554	8.1597	6.2767	4.7513	6.3228	6.9237
United States of America	Missouri	Saint Louis		4.0283	5.0531	4.1028	5.7908	6.0696	6.2415	3.808	6.9602	6.3445	5.1491	4.474	6.836	7.199	7.2533	5.8714	6.9638	6.9196	6.2512	8.4619	5.7347	7.6519	6.1913	8.05	7.3222	7.5582	7.3318	9.0346	8.6277	6.6001	7.058	9.7163	7.2581	7.5047	9.6979	8.67
United States of America	Missouri	Saline		3.6922	4.7824	4.0352	6.8021	5.7403	7.4074	2.0899	7.1385	6.9875	4.2957	6.2486	7.7166	7.9478	7.6962	5.8008	5.9548	6.6159	6.1769	8.8886	6.7122	7.9207	6.2933	9.6493	7.3037	7.8026	7.1028	9.3152	9.2353	7.6622	7.8852	11.2443	7.9456	9.5301	9.6791	10.3719
United States of America	Missouri	Schuyler		4.1437	3.8224	4.4662	3.7912	5.6648	6.8176	5.4575	5.0257	5.398	2.0513	4.8298	7.8114	6.184	6.4966	2.5248	5.3968	6.598	5.8677	7.2799	3.9535	6.7206	4.9249	7.9846	7.0141	6.2139	5.8195	8.4698	7.4489	6.5646	6.5866	8.9157	5.361	8.297	7.6761	6.6496
United States of America	Missouri	Scotland		4.3773	3.9647	4.3297	3.6061	5.8553	6.9067	5.167	5.8116	6.6299	1.9561	4.9949	7.0879	6.6429	5.3569	2.084	4.8932	6.5021	5.6024	7.909	4.8899	7.71	4.9418	8.298	7.3881	6.2179	4.6618	10.0123	7.42	7.3149	8.029	10.4982	5.0742	9.3599	8.4604	7.8869
United States of America	Missouri	Scott		4.1437	6.1322	6.2744	5.4884	6.1664	6.6176	4.5356	7.3339	7.5922	4.427	7.6673	7.6841	6.9426	8.4695	6.7221	8.1263	8.289	6.6077	9.39	7.6372	9.2217	9.2597	9.6177	8.5542	7.859	9.0033	9.587	10.1591	8.4466	9.6799	10.3535	9.5299	9.9644	10.9617	10.6949
United States of America	Missouri	Stoddard		5.603	6.271	6.5618	6.3686	7.1704	7.1436	4.3432	7.1393	8.0957	6.247	8.0435	7.7792	7.6651	8.3598	7.9715	7.8636	8.1943	7.0064	9.7345	7.4539	8.5712	9.2787	9.2783	8.6389	7.0512	8.2228	9.3085	9.7771	9.0593	9.9747	9.8278	8.8373	9.8723	10.1681	10.9706
United States of America	Missouri	Sullivan		4.0229	3.3128	2.8557	3.3457	5.5063	6.9491	3.3409	5.9828	5.1588	1.7126	2.1585	6.3682	6.5845	6.3372	2.7938	5.9705	5.8155	6.3182	7.0381	4.1489	7.5514	4.7446	6.8859	6.9517	5.6413	5.014	8.6684	7.0587	6.2955	4.6922	9.2153	5.3936	8.615	7.0463	6.5607
United States of America	Missouri	Vernon		1.7818	3.6025	3.6469	5.5837	3.064	5.4331	1.5511	5.9011	5.5477	3.3752	4.5385	5.1147	5.1422	6.2657	5.7828	6.6134	6.3868	2.9982	8.3873	4.6255	6.241	5.5943	8.4537	7.6197	5.4674	4.0907	7.9016	8.2364	5.5469	5.1318	9.5335	7.7935	7.5351	8.09	7.4874
United States of America	Missouri	Wayne		3.2638	4.45	3.6048	5.1225	4.9591	5.0757	2.0692	5.7939	5.5953	2.7334	3.7345	5.0182	5.6921	6.528	5.1469	5.8906	7.0974	5.6218	7.009	6.0455	7.043	5.2497	5.9632	6.0582	5.928	5.1609	7.5021	7.9012	5.8636	7.9504	8.4735	7.3751	4.428	5.8926	7.3373
United States of America	Missouri	Worth		2.574	3.7059	4.1589	4.2346	4.8567	6.3685	3.3514	6.7649	5.0826	2.8092	3.7168	5.9591	6.6615	6.6419	2.6845	4.0989	5.9409	6.8741	7.7054	2.9815	7.696	4.5237	6.7878	6.4494	6.2538	5.6939	8.7552	6.6345	5.9405	6.6076	9.3992	9.0054	8.1768	7.9704	6.7986
United States of America	Montana	Big Horn		4.6448	5.2098	5.0214	4.3938	4.3937	4.7076	4.6448	4.9587	6.9045	6.5274	5.963	6.6536	6.5907	6.4025	6.465	5.0215	5.6181	7.2296	6.3804	6.9941	8.2555	7.4025	7.4873	7.5535	6.5726	6.2801	8.5781	8.8017	9.0203	8.0694	8.683	13.2135	10.4342	8.718	7.9061
United States of America	Montana	Carbon		4.4565	5.0215	4.7076	4.3938	4.3937	4.6449	4.5193	5.0214	6.9045	6.904	5.6806	6.3397	6.9046	6.528	6.6554	3.9754	6.444	7.9357	6.2248	7.6023	9.694	7.5229	8.4544	7.9249	7.5115	6.5757	9.415	10.5646	9.1027	9.0033	8.7969	9.856	9.9101	9.8002	8.4117
United States of America	Montana	Custer		4.1427	4.7076	5.0214	5.0214	4.3309	5.0215	4.8331	5.2725	6.5907	6.904	6.1513	5.9631	7.6578	6.7791	7.2783	5.5795	6.7085	7.0756	7.4698	6.581	9.1033	6.3818	8.8911	7.7152	7.0525	6.6151	10.0426	8.0538	8.868	9.2797	7.7461	10.7435	10.1122	9.6394	8.2976
United States of America	Montana	Dawson		4.2055	3.7661	4.0799	4.0799	4.5192	4.7076	4.5193	5.2725	5.5864	6.9668	5.712	6.5908	7.5323	6.9674	7.2182	5.1471	5.2096	8.0607	7.4698	5.7764	7.8959	7.3957	7.7602	7.0878	6.5934	6.011	8.7873	8.2102	7.2465	8.3468	7.7844	8.8698	9.287	9.6591	7.3283
United States of America	Montana	Prairie		3.0129	5.0215	5.0214	4.7076	4.2681	4.7704	4.5821	4.6448	5.6491	6.904	5.5237	4.896	5.963	6.2769	6.4023	5.6492	5.5705	7.8275	7.9824	6.8692	8.4432	8.116	8.0722	7.3956	6.8073	7.7717	6.8455	7.993	8.8053	8.3066	8.4761	15.3489	12.1205	10.127	7.6805
United States of America	Montana	Richland		3.0129	3.7661	4.3938	3.7661	4.4564	4.8332	4.7076	5.5864	5.7747	6.6961	5.9003	6.1514	6.9673	6.8419	6.7789	5.3354	4.8707	7.9184	6.6318	5.5388	8.2645	7.4917	7.6259	5.8161	5.6933	5.5893	7.0299	8.5192	7.9491	7.5288	7.4337	7.2493	9.6485	8.438	8.1071
United States of America	Montana	Rosebud		4.2682	4.748	5.3353	4.7076	4.7703	4.8959	4.5821	5.5236	5.6491	6.9668	5.4609	4.896	7.2165	6.6535	7.4663	5.5237	5.5862	7.001	6.3453	5.8356	7.48	5.5102	8.7351	7.1195	6.6508	6.3979	8.5289	9.9304	8.6097	8.2322	8.5839	10.3951	8.7982	10.3517	9.6753
United States of America	Montana	Treasure		4.7704	5.0215	5.0214	4.0799	4.5192	4.8332	4.6448	5.2725	7.03	5.7742	5.5237	6.7163	7.8461	6.528	7.4065	5.3354	6.7945	8.2296	8.2868	7.1294	9.1889	9.3349	10.334	9.7694	8.3378	8.4597	10.9057	11.1762	10.3563	11.176	11.361	10.6283	12.0801	11.8585	10.9123
United States of America	Montana	Yellowstone		4.5671	4.3938	4.3938	4.7076	4.3937	4.8959	4.7076	5.6491	7.03	6.4019	6.0258	5.6806	7.595	6.4025	6.5906	4.3938	5.7536	5.9978	6.4811	7.0427	8.3524	7.789	8.7611	8.3934	7.9892	8.1642	10.3059	10.9469	8.4101	9.6911	9.9409	9.6089	10.9471	11.6004	8.8884
United States of America	Nebraska	Adams		6.6215	6.673	7.3844	7.4407	7.5675	8.2013	6.5197	8.3927	7.5188	6.8708	8.5312	9.1489	8.6963	9.5269	9.1875	9.1274	9.6626	9.6765	9.2307	6.176	9.0103	8.6819	10.1949	9.0243	9.1793	9.5205	9.1949	10.682	9.8805	10.7703	11.3156	10.9501	10.6612	11.0669	11.4221
United States of America	Nebraska	Antelope		3.4585	3.9506	4.1226	6.0222	7.3558	6.406	5.094	6.586	6.3737	6.0966	7.2714	8.0823	8.1395	7.4512	7.159	7.0889	7.9014	6.4258	8.0285	7.3969	8.4471	7.023	8.9199	7.9523	9.5104	8.3246	8.0046	9.1295	8.9819	10.2776	10.6173	10.3008	10.9676	10.5133	11.0741
United States of America	Nebraska	Blaine		5.4955	6.0067	6.7569	6.5252	6.8792	7.081	5.7746	5.9002	6.9045	6.6529	7.4067	7.5951	7.506	7.6104	7.9863	7.5984	8.2081	8.0769	6.0884	6.1889	9.0168	6.4383	7.5497	7.3375	9.2456	8.5625	8.1097	9.3287	7.615	8.3293	10.859	9.1012	9.1012	10.1658	10.3365
United States of America	Nebraska	Boone		3.3238	4.6583	4.7097	6.0773	6.6612	6.6162	4.3843	6.5166	6.337	5.9334	6.9731	7.4036	7.1614	7.006	6.9366	6.6573	7.2154	6.5721	7.9842	6.4915	8.4088	6.2198	8.9152	7.3911	9.4018	8.4012	7.489	9.5522	8.466	9.4583	9.9939	10.2012	9.7311	9.8236	10.7277
United States of America	Nebraska	Box Butte		5.3981	4.7883	5.5921	6.2255	6.5568	6.9263	6.6427	7.7004	6.8116	7.1192	8.1297	7.6655	9.3394	8.7296	9.0092	6.719	9.3238	8.1683	7.4345	5.2442	8.8858	6.4431	8.1889	8.8654	8.5206	8.0849	8.5289	8.5648	8.9219	9.8407	9.1989	10.7396	10.2038	9.2015	8.8329
United States of America	Nebraska	Boyd		1.9684	2.249	2.2062	3.1158	4.3208	4.0317	2.4166	3.8817	4.1926	3.7277	4.3914	4.2107	4.4414	4.3083	3.9058	4.0041	4.739	3.1968	4.998	5.1986	6.0703	4.8672	6.7108	5.9725	6.9463	5.796	3.3734	6.1959	4.9726	3.6603	4.9732	3.739	4.2035	5.3063	7.6695
United States of America	Nebraska	Brown		6.2978	6.2817	6.3456	6.2446	7.0375	6.6388	5.7561	6.1366	6.9319	6.4997	7.5993	7.9805	8.4158	8.7544	8.6405	7.205	8.6836	8.9631	7.0725	7.3333	7.7122	7.6334	9.2352	9.0551	9.7041	9.3431	8.5521	9.0757	9.5961	11.1284	10.6935	11.0638	11.2602	10.9835	11.7617
United States of America	Nebraska	Buffalo		6.6202	7.1381	7.382	7.2661	7.7527	8.1106	6.576	8.1962	7.909	6.7242	7.5243	8.4772	8.7071	9.5848	9.1524	8.8007	9.0434	9.484	9.2787	6.8358	9.5034	8.4794	9.7775	8.8491	9.9644	9.6347	9.3874	10.4952	9.8252	11.7072	11.008	10.8572	11.284	10.9639	10.8978
United States of America	Nebraska	Burt		2.4982	4.6601	2.844	5.0871	6.796	6.7002	4.3516	5.5001	6.6947	4.9871	5.7824	7.8861	7.4293	7.523	6.1874	6.19	7.0136	7.4287	9.1696	6.0885	8.3007	6.3894	8.3544	7.7575	8.2217	9.1354	7.7672	8.2916	6.8466	8.6939	10.1452	9.1483	8.7928	9.3011	10.0343
United States of America	Nebraska	Butler		3.641	5.5079	5.0332	5.8524	7.0388	7.2407	5.1401	7.5442	6.7156	5.6499	7.0884	8.618	7.7605	7.7882	7.4878	7.4616	7.8301	7.9298	9.4283	6.8135	8.7446	6.3548	8.6592	7.8126	9.1941	8.7747	7.5629	8.2862	6.4463	7.5371	10.4563	8.8768	8.4837	9.8626	10.0977
United States of America	Nebraska	Cass		1.6069	2.9948	3.3311	2.3806	6.5836	6.716	4.0817	6.1194	6.1877	4.1658	5.8307	6.9976	8.303	6.9497	5.9214	5.6041	6.9461	7.0834	8.6919	5.976	8.4196	5.1776	7.8711	7.6123	8.4272	8.0645	7.0508	7.2498	3.422	6.0111	10.6788	8.4485	7.9178	7.5216	9.0533
United States of America	Nebraska	Cedar		2.1592	2.1666	2.5797	4.8686	5.3877	5.6324	3.7653	5.2078	5.503	4.2703	5.7909	6.4659	6.3721	5.9837	4.9445	4.7693	5.2848	5.5132	6.9834	6.4825	7.4336	5.619	7.8934	6.5098	8.1012	7.8631	7.1437	8.6271	6.4777	7.782	10.1211	9.3502	7.81	9.1866	10.0178
United States of America	Nebraska	Chase		5.7975	6.1574	5.6071	6.8876	7.42	7.7512	6.5001	8.5084	7.6913	7.6837	7.9296	8.9965	9.1594	10.2792	10.2758	9.2589	9.3689	9.9884	8.1323	7.1497	10.4332	7.2617	8.9609	9.7659	10.2007	9.4373	10.3697	10.7008	10.8129	11.3553	11.6068	11.1476	11.7731	10.76	11.0684
United States of America	Nebraska	Cherry		4.26	5.034	6.0973	6.0571	5.6127	5.9323	5.8325	5.5375	6.2923	6.6495	7.229	6.0018	6.9763	7.1362	7.2703	7.5519	9.4551	8.8567	6.3948	6.2364	8.1284	6.8047	8.4817	9.498	8.4393	9.4209	8.5771	10.07	11.6678	11.438	11.3481	11.45	11.1583	11.1647	11.9491
United States of America	Nebraska	Cheyenne		5.1595	4.8287	5.1784	6.1092	6.3029	7.2349	6.4826	8.3584	7.0986	7.0546	7.45	6.527	8.1927	7.6358	8.5616	6.0472	8.3705	7.9162	7.2486	4.758	7.8323	6.1341	8.5725	8.5471	7.2822	7.0014	6.2032	8.2201	7.8412	8.0343	8.5714	9.8267	9.2538	9.9999	8.8085
United States of America	Nebraska	Clay		6.8731	6.9231	7.0799	6.2692	8.3542	8.4088	6.2602	8.3292	7.7924	7.8032	9.1159	9.3118	9.6286	9.603	9.0935	9.31	9.4873	9.8956	9.1947	6.7413	7.5913	7.9504	9.9323	9.1231	9.274	9.6732	9.0582	10.7158	9.4109	10.5197	10.8916	10.8575	9.9498	10.555	11.9953
United States of America	Nebraska	Colfax		2.5587	4.149	3.0928	5.7954	6.5408	6.6916	4.3595	6.5986	6.7652	5.1921	6.6232	8.3639	8.4974	6.867	5.9599	6.9491	6.657	6.3039	8.9087	6.302	8.5308	6.4077	8.8801	8.1875	9.4318	8.4888	8.0329	9.1316	6.7369	8.2974	11.2738	9.082	9.1395	9.9526	9.8841
United States of America	Nebraska	Cuming		2.1087	3.9017	2.6633	5.6161	6.4012	6.4872	3.8865	5.174	5.8283	4.329	5.2923	6.8117	7.0219	7.2092	5.5889	5.4258	6.532	5.6655	8.7039	6.3485	8.0369	5.3951	8.6048	7.4751	9.0819	8.6471	6.7716	9.1083	6.8126	8.1015	10.8034	9.9372	9.315	10.1653	10.1091
United States of America	Nebraska	Custer		4.211	5.2317	5.4776	6.7937	6.354	6.3463	5.3047	6.3402	6.9168	6.6059	7.436	7.4953	8.0384	8.5479	8.4642	7.4207	7.8337	7.9132	7.7855	7.4115	8.9656	7.2256	9.3276	7.8322	9.2524	9.2689	7.8549	9.6936	9.3637	9.6601	9.9381	9.7516	9.925	10.019	10.2978
United States of America	Nebraska	Dakota		3.041	3.8511	3.192	5.2857	5.793	6.0097	4.0579	5.0435	6.3157	4.492	5.8396	6.8127	6.9608	7.276	4.6622	6.4318	7.2859	6.9688	8.0277	7.085	7.8272	6.6494	7.2943	7.5112	9.3299	8.8443	7.3849	8.6044	7.9199	9.3035	10.4178	9.9522	9.1745	10.132	10.8217
United States of America	Nebraska	Dawes		3.9027	4.4602	4.4147	5.4329	5.9628	6.3396	5.9694	6.9547	6.3699	6.6329	7.2768	5.9188	7.5532	6.8853	8.127	5.9135	7.565	7.552	5.8022	5.3233	8.3481	5.7705	7.5323	7.8432	7.0089	7.3438	5.4808	6.121	8.2972	8.1075	8.4895	8.7874	10.1054	8.4929	8.6355
United States of America	Nebraska	Dawson		6.6974	7.7021	7.2825	7.7656	8.1112	8.3768	6.8148	8.7033	7.7716	7.3973	8.937	8.0815	8.2042	10.3107	9.9025	9.482	9.5796	9.6778	8.0975	8.443	10.4416	8.626	10.0736	9.1631	10.6135	10.0959	9.1341	11.0495	9.6248	11.3164	11.0717	10.967	11.4018	11.3137	11.1385
United States of America	Nebraska	Dixon		1.8517	2.3057	2.2315	4.5087	5.0097	5.7374	3.7218	5.2392	5.66	4.0299	5.1251	6.1158	6.0038	6.1175	3.7375	3.7809	5.6301	5.9187	7.0626	5.9349	7.212	4.6125	7.8254	6.6636	8.4594	7.6737	7.0022	7.8078	6.896	7.3259	10.1994	9.3985	8.0934	8.7098	10.2111
United States of America	Nebraska	Dodge		2.743	4.615	3.2935	5.1898	7.1622	7.0335	4.7704	6.0002	5.9291	5.0309	6.0538	8.16	7.752	7.6953	6.9138	7.0179	6.8624	6.9374	9.5326	5.5824	8.808	6.2826	8.3773	8.1996	8.7573	8.4007	8.6775	8.5265	7.4778	7.4768	11.3931	9.5232	9.5117	9.5388	9.8194
United States of America	Nebraska	Douglas		2.2032	3.7344	3.9467	3.1916	6.7815	6.627	4.6382	6.1727	6.2423	5.0505	5.9748	7.829	8.1645	7.8067	5.9799	6.3547	7.242	7.5569	8.694	5.4675	8.2313	5.6285	7.9264	8.529	8.2348	8.7113	8.4297	8.3358	6.8679	7.6112	10.7915	9.2829	8.407	9.2562	8.3579
United States of America	Nebraska	Dundy		3.655	4.6972	4.1952	6.5808	6.2738	7.3513	5.2278	7.5758	7.1055	6.9314	6.8965	8.2013	7.672	9.556	8.8158	8.2568	8.6926	9.4026	8.1867	6.1787	8.593	7.2915	8.2901	9.0887	8.8214	8.5843	9.4711	9.8601	10.7296	10.9822	10.2374	9.9401	10.7018	10.0879	9.6138
United States of America	Nebraska	Fillmore		6.214	6.7744	7.4056	6.3878	8.5638	8.3811	6.1959	7.8929	7.7719	7.3619	8.6176	9.1955	9.1838	9.4622	9.4224	9.691	8.6998	9.5304	10.0776	5.8209	9.045	7.7905	9.6689	9.5781	9.8017	10.087	8.7891	9.8927	8.8816	10.0435	10.9172	10.1993	10.179	11.0274	11.3714
United States of America	Nebraska	Franklin		5.8712	6.6164	6.8081	6.5266	7.0461	7.5061	6.6947	8.9555	7.6878	7.3806	8.2598	8.6684	8.7586	9.272	8.8711	9.1601	9.1306	9.1529	9.7447	7.4435	9.9708	8.1692	9.6777	9.0982	9.5416	8.4448	8.7719	10.5229	9.5229	10.7672	10.5384	10.1363	10.064	10.6765	10.8975
United States of America	Nebraska	Frontier		6.0646	6.5224	6.6549	7.1111	6.7349	8.0514	5.8201	9.2691	7.8909	7.1877	8.2019	8.5523	8.1034	8.2353	8.4479	7.6253	7.2907	7.8467	7.1366	6.5492	7.9272	5.9702	7.7627	7.1352	8.5013	8.486	6.2122	8.7954	7.7293	7.6508	8.3329	7.3706	7.7762	8.9902	8.5797
United States of America	Nebraska	Furnas		5.5236	6.0513	5.7113	7.0255	6.534	6.9136	5.6405	7.2814	7.2043	6.2652	6.7659	7.6673	7.0899	7.5919	6.6048	7.6421	6.7599	6.4795	8.0572	7.3472	8.2259	5.6558	8.172	7.1081	7.9419	8.3122	5.8752	7.5695	6.7667	6.545	7.5112	6.7706	6.0606	8.4039	8.282
United States of America	Nebraska	Garden		6.0978	5.8594	6.7263	6.4023	6.6842	7.3494	6.9151	7.5629	7.4486	7.3337	7.5738	7.9077	8.1961	7.6212	7.9779	5.9896	8.3801	7.813	7.6617	6.1798	7.5566	6.5279	8.4975	7.8518	8.0519	7.5226	5.9316	7.3341	8.3516	9.4978	9.5911	10.3462	9.5423	9.3165	9.7377
United States of America	Nebraska	Garfield		4.5003	4.6762	6.1304	6.3448	6.3413	6.2071	5.3155	6.8065	5.9424	5.7155	6.9155	7.6389	7.3453	7.5114	7.698	7.569	7.7627	7.8875	6.9996	6.5342	7.6788	6.8963	8.0088	7.2702	8.9982	7.7078	8.6694	9.2774	7.8308	8.3246	9.6091	9.5781	9.6353	9.8096	10.7658
United States of America	Nebraska	Gosper		6.1218	7.1659	6.9118	7.1522	7.8098	8.1267	7.009	9.0204	7.8699	7.6133	8.7672	8.7	8.5531	9.6405	9.8065	8.8636	9.2413	9.6148	8.1135	7.1566	9.4839	8.03	9.4124	8.4479	9.3767	9.4389	8.1886	10.7971	9.8489	10.9831	10.1132	10.4921	10.2989	10.5017	10.11
United States of America	Nebraska	Greeley		3.7033	4.7028	4.8214	6.361	7.0778	6.564	5.2286	7.1203	6.8319	5.6812	6.2915	7.0114	7.1619	7.1866	7.6558	7.2543	7.1719	6.7079	6.6942	6.4222	8.1369	6.6272	9.0854	7.4149	9.0456	8.3913	7.3787	8.9681	7.9933	10.3154	9.0291	9.9054	9.17	9.6829	10.8187
United States of America	Nebraska	Hall		6.7162	7.5278	6.7336	7.1285	8.2584	8.3272	6.2587	8.1416	7.7044	6.8068	7.7948	8.7957	8.6263	9.6349	9.3278	9.1479	9.0906	9.0145	8.8142	6.8692	9.4803	8.4617	9.6509	9.0518	9.4965	9.2506	9.399	10.6591	10.3619	11.5551	12.1023	11.1158	11.6865	11.3664	10.7832
United States of America	Nebraska	Hamilton		6.8468	6.9707	7.6091	7.5857	8.0256	8.5027	5.5932	8.2335	7.6042	7.266	8.4683	9.0471	9.629	9.8589	9.4163	10.0547	9.7178	10.2962	9.6693	6.4537	9.4282	8.334	10.2524	9.3849	9.9257	10.0805	9.5251	10.9352	10.5352	11.072	11.7344	11.5008	11.5292	11.8006	12.0889
United States of America	Nebraska	Harlan		6.3332	6.731	6.2446	6.5748	7.1958	8.1307	6.2961	9.0608	7.7847	7.1344	7.564	8.4954	8.314	9.2966	8.4936	8.9171	9.4605	8.3743	9.1197	7.3503	8.9454	7.3094	9.2502	9.1025	8.9039	8.9802	7.1075	9.2953	7.7031	9.3466	9.7126	9.4485	8.7872	9.7125	10.074
United States of America	Nebraska	Hayes		3.5016	3.9585	4.3761	5.1089	6.2098	7.1693	4.8733	7.1902	6.3233	5.4761	5.0994	6.7403	5.4923	6.7271	6.9056	6.5042	6.3526	6.9449	6.8808	4.9464	8.3375	5.5916	7.5401	6.676	8.2635	7.8269	7.2692	8.6195	8.1413	9.4698	9.2965	8.2953	8.9104	9.0252	9.9507
United States of America	Nebraska	Holt		6.4213	6.81	7.6814	7.642	7.9325	7.5863	6.11	7.8737	7.2181	7.21	8.4482	8.6714	9.145	8.4917	8.7686	8.4513	9.2461	8.7882	7.6196	7.4146	8.8812	8.2109	9.3493	9.156	9.4515	9.7035	9.967	8.7204	9.8464	11.2953	11.582	10.5788	11.5694	11.0686	11.5733
United States of America	Nebraska	Howard		4.6295	5.8826	5.4625	6.8874	7.7686	7.4939	5.798	7.6023	6.729	5.9809	6.7421	8.3983	7.9399	8.5239	7.9395	8.4026	8.151	8.0139	6.9887	6.6197	8.6429	6.6447	9.195	7.6826	8.9822	8.6503	8.1572	9.5023	8.4018	9.8375	9.6045	9.8645	10.2136	9.9434	10.3233
United States of America	Nebraska	Jefferson		4.9776	6.8423	6.6125	7.072	7.7504	7.85	5.5085	7.9843	7.0072	6.4636	8.2234	8.9192	8.9756	8.0273	7.9766	8.6798	7.9436	7.8044	10.4106	5.5058	9.0204	7.0108	8.9884	8.6216	8.7217	8.3702	6.4006	8.7421	6.2667	8.0261	10.1021	8.9551	9.1779	9.261	10.1759
United States of America	Nebraska	Johnson		2.21	2.846	3.5652	3.4243	5.9267	6.573	2.6565	5.4137	5.6854	3.6998	5.7433	7.7612	8.0128	7.2673	6.8013	6.2699	6.2479	5.6822	8.1046	4.3006	7.3378	5.8183	7.3467	7.052	7.6808	7.1499	5.327	7.7543	2.984	6.4527	9.78	6.4909	6.844	7.6995	8.1753
United States of America	Nebraska	Kearney		6.9924	7.0992	7.6339	7.3118	8.3754	8.6779	7.077	8.9652	7.8243	7.2671	8.8728	9.3403	9.0924	9.683	9.4812	9.4717	9.6066	9.9883	9.6093	6.472	10.5602	8.76	10.6369	9.5308	10.0871	9.6941	9.9807	11.2114	10.3912	11.1521	11.6175	11.6021	11.4752	11.373	11.4684
United States of America	Nebraska	Keith		6.1126	5.7141	5.7292	7.7667	7.0889	7.2686	6.2518	7.3832	7.9034	7.3022	8.7979	9.2416	8.914	9.8955	9.2458	8.6021	8.6058	9.3553	8.0439	7.7378	9.0938	7.3505	8.782	8.2473	9.5391	9.0229	7.4231	8.767	8.8955	8.8292	10.0145	9.4356	9.5413	10.5776	9.945
United States of America	Nebraska	Keya Paha		4.754	4.7219	6.5955	6.6625	6.1112	5.9473	5.1613	6.4171	5.5558	4.8537	5.4617	5.4626	5.3981	5.8565	5.5974	5.2567	6.5806	6.2359	5.2887	6.654	8.0709	6.643	8.4405	7.8146	7.8862	6.4193	6.8876	6.4339	7.9766	6.4282	8.1086	7.0624	9.8959	9.5968	9.5502
United States of America	Nebraska	Knox		2.2309	2.4977	2.556	4.5818	5.3523	5.5719	3.1894	4.9327	5.1282	3.886	5.0836	5.9761	5.6377	5.2584	5.0744	4.6693	5.2674	4.5737	6.5847	6.25	7.1687	6.1063	7.3572	6.0374	7.5519	7.6099	6.2738	7.9203	5.3327	7.1476	9.0439	8.0981	7.214	8.3155	8.5174
United States of America	Nebraska	Lincoln		5.1658	6.1404	5.1631	7.1839	7.5252	7.4371	6.2459	8.6321	7.6632	7.202	7.6923	8.1274	8.4895	9.1657	9.0445	7.7334	7.9641	8.638	8.6819	7.8237	9.2929	7.7325	8.715	8.9456	9.9479	9.4753	8.6775	10.1806	10.2518	10.4456	10.4845	9.9803	10.2298	10.3604	10.4775
United States of America	Nebraska	Logan		3.101	3.7496	3.8109	6.1503	5.4683	5.2187	4.5204	5.0148	6.4364	5.6009	7.0385	7.9981	8.4075	8.479	7.5063	6.7163	7.3025	8.2315	4.8475	7.8386	7.1281	6.952	7.8575	7.6965	9.1166	8.4336	6.2926	8.772	9.2276	8.0852	8.7984	8.7852	9.1133	9.118	9.8126
United States of America	Nebraska	Loup		4.8078	5.4831	5.6921	6.7768	6.2471	6.1554	5.462	5.7232	5.5996	5.3362	6.7482	6.7307	6.5534	6.7282	7.8238	7.2678	7.7505	7.2509	7.8281	6.4361	8.559	6.0775	8.0554	6.9133	7.8496	8.4783	7.7909	8.2617	7.7508	8.342	9.8468	9.0828	9.0373	10.0225	10.7074
United States of America	Nebraska	Madison		2.6745	4.7908	3.9647	5.6174	6.2337	6.5567	4.6211	6.1546	6.449	5.2962	6.8805	7.6701	7.2034	6.8413	6.5952	6.461	6.7527	5.7678	8.4658	6.154	7.572	5.8646	8.6248	6.7474	8.9682	7.2006	6.5385	8.103	7.2879	8.3352	9.5936	9.3154	9.0987	9.7372	9.4518
United States of America	Nebraska	McPherson		2.7775	3.7735	3.4357	5.147	5.7164	5.6775	5.4608	5.857	6.0257	5.9249	7.065	6.8977	6.9011	7.2464	7.6576	6.7756	7.99	8.0871	4.1816	5.8891	7.8441	6.9142	7.692	8.4245	8.6618	8.3104	8.5365	9.4132	9.1396	5.147	10.9257	11.8002	11.1097	10.4041	10.5788
United States of America	Nebraska	Merrick		5.6491	6.0287	6.2623	7.1615	7.8037	7.5057	5.7643	7.6779	6.848	6.6692	7.8136	8.6646	8.7821	8.8219	8.8627	8.7087	8.6571	8.926	7.6544	5.5704	8.3154	7.4096	9.4119	8.7307	8.8122	9.0722	8.3558	9.8528	9.4177	10.4977	11.1172	10.2601	10.8104	10.1792	9.6798
United States of America	Nebraska	Morrill		5.3794	5.5434	5.0195	6.4446	6.5973	7.3178	7.0453	8.319	7.853	7.5452	7.7889	7.4387	8.5012	8.0671	8.0916	6.0416	8.2111	8.7532	7.9329	6.0742	7.2613	6.8848	8.9535	9.0623	9.2671	8.3852	9.2666	9.9187	8.9386	10.5685	9.1448	10.3764	11.0121	10.1285	10.0061
United States of America	Nebraska	Nance		3.6533	4.8051	5.2606	6.2062	6.7173	6.5204	5.3045	6.9473	6.2987	5.986	6.6856	7.0349	7.607	6.9991	6.8524	7.183	7.4262	6.503	8.5427	6.2344	7.9405	5.6792	8.2269	7.4296	9.5237	8.4039	6.8919	7.8149	7.0096	7.7934	9.8436	9.3792	9.4916	9.6934	10.4285
United States of America	Nebraska	Nemaha		2.037	3.6089	4.5641	2.2262	6.0225	6.8389	3.6237	5.7994	6.1102	2.8119	4.7613	7.0175	7.6769	6.7699	5.2703	3.5672	6.1816	6.431	8.2433	5.0345	7.8573	5.7261	7.7239	6.6222	7.3089	6.458	6.5945	7.9768	3.1267	5.6059	10.3792	8.0135	6.9095	8.5492	8.9697
United States of America	Nebraska	Nuckolls		5.9444	6.5147	6.9779	5.9219	7.9554	8.4196	6.2564	8.3905	7.6211	7.3828	9.3165	9.0018	9.2959	9.3875	9.1381	9.8706	8.3153	8.6624	9.1898	7.8336	8.985	7.4544	9.6716	8.2381	8.937	8.4964	6.6167	8.9695	7.0934	8.3286	9.5129	8.587	7.3731	9.5121	10.3562
United States of America	Nebraska	Pawnee		1.5631	3.0887	3.2752	1.9121	5.3242	6.0006	1.6357	5.2045	5.6214	2.8526	3.9892	5.7645	5.8497	6.035	4.7558	4.6146	5.7828	4.7739	7.0203	3.0731	7.1323	4.747	7.5352	5.9018	6.8711	5.7	5.8242	7.7893	2.5282	4.4346	9.2998	7.4531	6.8187	7.9263	8.3018
United States of America	Nebraska	Perkins		6.2387	6.5665	6.461	7.7152	7.5438	7.859	6.3804	8.8252	8.5261	7.9181	8.6758	9.1281	9.0911	9.6938	9.2169	8.9753	8.8612	8.4775	8.4387	7.5178	8.7567	7.2713	9.0833	8.4709	9.08	8.5625	8.0362	9.1211	8.3807	8.9141	9.4586	8.8585	9.2356	8.8359	9.2987
United States of America	Nebraska	Phelps		7.1836	7.5675	7.5883	7.8903	8.0516	8.6811	7.3839	9.1445	8.2512	7.6941	9.0482	9.446	8.9626	10.1032	10.5115	9.6118	10.3907	10.4703	8.6303	6.6956	10.7356	9.1232	10.283	9.6301	10.2399	10.128	9.6381	12.1829	11.3202	12.5013	12.1675	12.3931	11.6303	12.2578	12.53
United States of America	Nebraska	Pierce		2.6102	3.7617	3.969	5.5109	6.2469	6.3631	4.7343	5.7587	5.8702	5.4604	6.9147	7.847	7.2254	7.1399	6.3354	6.4878	6.746	6.4653	7.9167	6.8625	7.9113	6.3218	8.6207	7.6327	9.0258	8.0623	7.1577	9.1039	7.3758	9.0475	9.7884	9.3786	9.2462	9.7255	10.8056
United States of America	Nebraska	Platte		3.2912	5.0254	4.1727	5.9718	7.2913	6.7327	4.8076	6.8919	6.3815	5.9744	7.1337	8.1253	7.9075	7.4137	7.2637	6.5264	7.2854	6.8222	8.6956	6.4725	8.6875	6.9551	8.2383	7.9067	9.8695	8.8599	7.2921	8.8443	7.9753	9.0995	11.5014	10.2853	10.3782	10.3012	11.0996
United States of America	Nebraska	Polk		5.6294	6.537	6.3234	7.3844	8.1311	8.0479	5.2816	8.2246	7.4564	6.5293	8.0962	8.9327	7.6024	9.2172	8.381	8.1594	8.9166	8.9197	9.6245	6.9729	8.709	7.4182	9.4226	8.7569	9.5808	9.2265	7.7539	9.976	8.2563	9.4564	10.7904	10.1857	10.1895	10.4159	10.0325
United States of America	Nebraska	Richardson		2.4982	4.7731	4.3413	3.8289	5.5021	6.8661	2.7623	5.7141	6.2359	2.9655	5.1601	6.444	7.61	6.9545	4.6024	3.3266	6.7616	6.4437	8.0584	5.0804	7.9215	5.4375	8.24	6.3507	7.3012	6.6156	7.4267	8.443	4.2541	5.4608	10.1972	8.9236	8.6329	8.524	8.8546
United States of America	Nebraska	Rock		7.2855	6.903	6.7935	7.6482	6.9149	6.8903	6.0031	6.3214	6.8334	6.3999	8.0239	8.0409	7.6504	7.6729	8.027	8.3987	9.0588	8.8976	4.7011	7.5688	8.5129	6.9793	8.5644	8.4757	9.1253	9.2016	9.5145	9.9624	10.3517	11.0066	11.1372	10.289	10.791	11.2185	11.9621
United States of America	Nebraska	Saline		5.1565	6.384	6.1334	6.1989	8.1697	7.8907	5.7754	8.102	7.1518	6.3737	7.5464	8.498	8.9309	8.3553	8.0877	8.5865	7.9738	7.466	10.0527	5.7758	8.7989	7.0512	8.8901	8.3945	8.9237	8.505	6.8748	8.7165	7.1773	8.061	9.8793	8.1255	9.0384	9.4944	10.136
United States of America	Nebraska	Sarpy		1.9019	2.8789	3.51	2.7376	6.6523	6.7044	4.2377	6.0297	5.9734	4.2227	5.7415	7.5189	8.2577	7.6463	6.1061	4.4579	7.2112	7.6562	8.6818	6.3304	8.4457	4.3764	7.8926	7.7582	8.2911	8.1963	6.9735	6.9432	3.9512	6.6784	10.399	9.2862	7.6494	8.748	9.4946
United States of America	Nebraska	Saunders		2.1628	3.4918	3.1209	4.3943	6.9523	6.6675	4.4472	6.7535	6.204	4.3398	5.8617	7.8525	8.1093	6.7257	6.335	6.9515	6.6707	7.2931	9.04	6.057	8.3436	5.4179	7.9214	7.3215	9.1116	8.4873	7.6677	8.3802	6.7009	7.5596	10.4614	8.84	8.5162	8.9707	9.3834
United States of America	Nebraska	Scotts Bluff		5.5236	5.3045	6.0339	6.4577	6.4396	7.1049	7.3214	8.4416	7.7462	7.6777	8.1768	7.7898	9.3408	6.7029	9.6094	6.5557	8.9275	8.8186	8.0165	5.6981	7.8933	7.0148	8.8457	9.0635	8.9242	8.7044	8.8751	9.1278	7.4403	8.99	9.3908	10.7331	9.717	8.4518	9.4456
United States of America	Nebraska	Seward		4.9362	5.8284	6.0626	6.5352	7.7709	7.8612	5.4957	8.3016	7.3143	6.6887	7.9989	8.8303	8.6854	8.7495	8.3174	8.7225	9.517	9.0633	9.4961	5.7419	9.2124	6.7715	9.089	8.8015	9.0021	8.5913	7.5283	8.6246	6.9247	8.8839	10.8613	9.0967	8.3478	10.0904	10.2096
United States of America	Nebraska	Sheridan		4.503	4.815	5.0063	5.6314	5.7881	6.2309	6.2452	6.7981	5.883	6.9524	7.6633	6.0677	7.2084	7.5725	8.285	6.5156	8.3595	8.6371	6.4252	4.603	8.3736	6.31	8.2599	8.4161	8.2656	8.2514	7.1706	8.0264	8.8477	9.3057	7.634	10.0385	8.6356	9.6407	9.7133
United States of America	Nebraska	Sherman		3.9231	4.6754	5.8874	6.4011	6.6312	6.8779	4.8627	6.6791	6.3509	6.5599	7.3537	6.9988	7.3686	7.4368	8.1199	7.8936	7.6579	8.4016	8.6323	6.5798	9.0722	7.0974	9.1522	7.9647	9.3806	9.1261	8.2242	8.83	9.342	10.2896	9.619	9.4306	10.1901	10.3384	10.6952
United States of America	Nebraska	Sioux		5.2725	5.4528	4.7946	6.0806	6.3492	6.3503	6.2218	7.4749	6.9039	7.5215	8.2923	8.3403	8.4476	7.6989	8.6103	7.0251	9.3177	8.4304	6.9573	4.8784	8.0205	6.5227	7.8819	8.7473	9.2033	9.2582	9.0899	8.8872	8.6358	8.9131	8.976	10.3805	10.9841	8.766	9.5159
United States of America	Nebraska	Stanton		2.2116	3.8708	2.9712	5.1846	6.0758	6.015	3.8237	5.4928	5.6848	4.2787	5.6231	7.0629	6.5241	6.2065	4.6609	5.114	6.4667	5.0296	7.7335	5.3556	7.6264	5.1933	8.077	7.0715	8.3152	7.9579	7.3464	8.8106	5.7804	8.0508	10.596	9.4142	8.056	9.8466	8.9926
United States of America	Nebraska	Thayer		6.2455	7.0157	7.3462	7.1906	8.2836	8.4972	6.2566	8.3284	7.4858	7.2157	9.1958	9.2509	9.6554	9.203	8.9705	9.9531	8.7056	10.0154	10.5243	6.5025	9.4722	7.4415	9.4603	9.1628	8.8663	9.0899	7.5038	10.1607	8.7255	9.5395	10.3098	9.5182	9.8352	10.5395	11.2794
United States of America	Nebraska	Thurston		1.9144	3.9065	3.0987	5.1066	5.7881	5.7362	3.5963	4.7127	6.3216	4.2432	5.669	6.2628	6.3306	6.3088	4.1119	5.8139	6.5111	5.239	7.9701	6.4285	7.4098	5.5095	8.3317	6.9502	8.3766	8.5515	6.5116	8.674	7.2966	9.3203	9.8699	9.7434	8.2156	9.2374	10.2442
United States of America	Nebraska	Valley		4.5821	5.7771	5.7519	6.399	7.2637	7.2693	5.1585	7.3507	6.7473	6.3135	7.6438	7.5374	7.6058	7.7761	8.1105	7.7119	8.2459	8.2678	6.9021	7.4651	9.4496	6.8775	8.8929	7.8259	9.7711	8.5542	7.7796	9.1744	8.9557	10.5701	10.6774	10.1744	10.3205	9.9575	10.7749
United States of America	Nebraska	Washington		2.0499	3.81	3.4009	4.7755	6.7744	6.5603	4.4831	6.0377	5.8223	4.6583	5.8387	7.987	7.8307	7.8607	5.745	5.8342	6.6986	7.2422	8.9281	6.1351	8.5032	5.3878	8.1139	7.8653	8.5191	8.2727	8.1504	7.9265	6.6427	7.445	10.0768	8.8401	9.227	8.6051	9.6977
United States of America	Nebraska	Wayne		1.6458	3.4052	2.659	4.7263	5.7514	5.6312	3.2761	5.0487	5.4728	3.8472	5.4643	6.6583	6.9668	6.4535	4.63	4.4045	5.8103	5.4453	7.476	6.2288	8.1233	4.9469	8.4426	6.9487	8.4949	7.8933	5.5644	9.4568	6.5904	8.9326	10.3441	9.8282	7.2366	9.6933	10.5465
United States of America	Nebraska	Webster		4.8107	5.274	6.1965	6.4523	6.8934	7.1157	6.0668	8.1999	6.8737	6.6493	8.3883	8.2253	7.7014	9.1491	8.6192	9.2075	8.7964	8.9649	9.7579	7.4144	8.0347	7.0329	9.2902	7.8491	8.4978	7.5668	7.243	8.7072	7.4251	8.3608	9.8411	8.6568	7.0751	8.862	9.9985
United States of America	Nebraska	Wheeler		5.1723	5.9412	5.8518	6.951	6.5569	6.717	5.7382	7.7483	6.9785	6.5954	7.2005	7.6466	8.0658	8.484	8.5553	7.5799	8.2376	7.764	7.1437	7.678	7.9142	7.5064	8.5327	8.3675	9.4071	8.2539	8.0031	9.2846	8.5439	10.3133	9.3095	10.1026	10.9735	9.1256	9.5309
United States of America	Nebraska	York		6.3896	6.9986	7.0788	6.9507	8.509	8.3014	5.4985	8.378	7.7248	7.5208	8.9347	9.4028	8.1676	9.9083	9.3061	9.4391	10.0905	9.9046	10.1508	6.1576	9.8148	8.1031	10.3067	9.5436	9.9362	9.7963	9.3925	10.5506	9.9019	10.8457	11.6581	11.1561	10.7072	11.7848	11.5735
United States of America	New Mexico	Curry		5.5236	7.4678	7.846	5.4553	7.8458	8.4962	5.7093	8.679	9.0122	10.7948	10.6049	10.9846	11.1101	11.2985	11.1098	11.12	9.7288	11.6121	11.9257	11.8631	8.968	9.9755	11.6125	11.8923	10.4193	12.5536	10.664	11.2854	11.4459	10.0866	10.3565	9.415	10.3565	6.9665	12.6452
United States of America	New Mexico	Torrance		3.7033	3.729	4.3524	5.7514	5.2238	5.3007	5.6491	6.9045	6.2768	9.1628	9.2898	7.8462	7.4695	8.7877	7.5321	7.5323	7.8458	7.5321	8.4735	8.7247	8.8363	8.9089	9.29	8.5205	9.4778	9.9801	9.4778	10.3565	6.8277	8.1598	8.1424	2.2356	2.0298	6.6333	5.6479
United States of America	New Mexico	Union		5.147	5.4608	6.2768	6.2017	6.2355	6.6534	7.2183	8.5365	8.4737	9.1612	10.0406	10.8591	8.4738	11.9262	11.2981	11.9261	10.6703	11.9259	11.2981	11.6982	11.7683	11.4262	12.6796	13.441	12.2396	12.5536	10.2623	12.2395	11.9531	13.1935	12.5533	12.3651	14.1852	13.1237	11.1741
United States of America	New York	Allegany		5.0214	5.4608	5.147	6.0255	5.8378	5.9624	5.2723	5.8998	5.713	5.6487	4.7076	5.9631	6.3396	6.4023	5.3352	5.2725	6.9042	6.1289	4.6449	5.3352	7.2961	6.1422	6.0509	6.8248	7.1384	6.9139	6.4685	5.9563	6.3233	8.0252	6.1918	6.6006	7.2202	7.9082	8.9374
United States of America	New York	Broome		4.5821	5.2725	4.8959	4.8957	5.1473	5.3348	6.151	5.5232	6.5907	5.5859	5.7119	6.9047	7.2184	7.5322	6.2767	6.0257	6.1511	6.2689	5.5864	6.214	7.3604	6.5906	6.4945	6.3194	7.2442	5.4141	5.8058	6.4902	6.9391	6.3574	7.1303	8.3856	4.4878	8.072	5.434
United States of America	New York	Cayuga		4.7966	5.4944	5.0647	5.4115	5.4743	6.0269	5.7731	6.0065	5.7496	5.3129	5.872	5.7748	6.5304	7.0323	5.4008	6.214	6.5277	7.0287	5.3981	6.93	7.1679	6.8465	6.6849	7.3236	7.0064	6.4283	6.2142	8.276	5.9127	7.8273	7.7774	9.5691	7.8799	8.6784	9.4218
United States of America	New York	Chemung		4.3938	5.3353	5.147	4.7074	5.0218	5.3348	5.6489	6.0254	5.6814	5.1466	4.9587	5.9631	5.963	6.2768	5.9001	5.0214	6.6532	5.9027	5.9003	6.214	7.2323	6.526	6.4131	7.3869	7.0925	5.3437	5.2495	5.9185	5.7592	6.9194	7.8242	8.0693	7.267	7.5542	9.2002
United States of America	New York	Chenango		4.5821	5.3981	5.0214	5.6489	5.9006	5.5231	6.0882	5.586	5.6491	5.3976	5.8061	5.3354	5.9002	6.8417	5.3352	6.3396	5.2096	6.5268	4.2055	6.0257	7.2324	6.8461	6.6849	6.41	7.0925	6.5272	6.2098	6.735	5.9242	8.076	8.5258	7.8044	5.2205	8.0921	7.624
United States of America	New York	Clinton		5.0214	5.3118	5.4972	5.1468	5.6652	5.1904	5.4919	5.5318	6.6534	5.8874	5.3353	6.5908	6.9045	7.4694	6.2767	6.9045	5.7117	6.8774	6.9674	6.7789	6.9121	6.0147	5.9021	8.0768	6.7787	7.3093	6.1636	7.5098	7.8974	6.6736	10.2007	10.2946	10.5125	8.9901	9.8655
United States of America	New York	Columbia		5.2382	5.6292	5.6404	5.4679	6.2758	5.7344	5.734	6.3592	6.0573	5.3464	6.3396	6.7164	6.7162	6.8417	5.2724	5.8374	5.2096	5.1527	6.3397	5.3352	6.9755	6.8465	6.7273	7.2728	6.8191	5.6495	6.2334	6.1144	5.4471	7.7715	8.6735	9.42	8.022	9.8488	8.9537
United States of America	New York	Delaware		5.3981	5.3353	4.9587	5.4606	6.2144	5.4603	5.9627	5.335	5.5864	5.7742	5.7747	5.5865	5.963	7.5322	6.3394	6.5906	6.2766	5.5408	6.5907	5.3352	6.6582	6.7161	6.5977	6.5685	6.5276	5.5937	5.6724	5.7118	5.2097	6.7683	6.0998	7.2545	4.0254	8.834	6.518
United States of America	New York	Dutchess		5.2725	5.5864	5.5864	5.4606	6.2144	5.8996	5.8372	5.4605	5.963	4.77	5.7747	6.7164	6.2141	6.0257	5.7118	5.7119	6.7159	5.5395	6.6535	5.2725	6.7844	6.3981	6.2769	6.9808	6.6532	5.6485	5.3386	7.2356	6.2275	7.1664	8.098	8.8655	8.415	8.6074	9.2523
United States of America	New York	Erie		4.7704	5.4608	5.147	5.7744	5.3356	5.8996	5.7744	5.4605	5.3669	5.9625	5.3981	6.5281	6.0258	6.7789	5.4607	5.3353	5.5234	5.0903	4.896	6.9931	7.296	6.7825	6.6551	6.6257	7.1464	6.5948	6.6767	5.5964	6.6116	6.9575	7.4481	8.7019	8.1723	7.1676	7.8655
United States of America	New York	Franklin		5.0214	5.2725	5.0842	5.0212	5.1473	4.8954	5.0212	5.2094	6.2141	5.5231	4.1427	6.4653	5.4609	6.8417	5.3979	6.7789	5.5234	5.763	5.9003	6.7789	6.9149	6.0167	5.9277	6.75	6.7787	7.2916	5.7117	6.7251	7.5136	6.9071	7.6831	10.088	8.4389	7.9907	8.7687
United States of America	New York	Fulton		4.5821	5.0842	5.2098	5.3978	5.8378	5.6486	5.9627	5.6488	4.7076	5.5231	5.8374	6.4653	5.5236	6.2768	4.4564	6.1513	6.9042	6.5569	4.6449	6.3395	6.9123	6.8456	6.7162	6.8526	6.7832	6.0418	5.0073	7.141	6.4547	9.0175	7.919	7.2989	7.2809	9.3427	10.2524
United States of America	New York	Genesee		4.9587	5.5236	5.0214	5.4606	5.1473	5.8369	5.7744	5.7743	5.7434	5.7114	6.0258	5.5882	6.6535	7.1583	5.2724	4.7076	6.2766	5.5302	5.3354	6.5278	7.6799	6.5266	6.4135	6.7933	7.5294	6.3013	6.5722	6.486	6.3352	8.3095	8.5059	9.1698	7.8454	7.2993	9.0335
United States of America	New York	Greene		4.5821	5.0842	5.0214	5.2723	5.9634	5.5231	5.6489	5.6488	5.963	5.8997	6.2141	6.277	6.0885	5.7119	6.5905	4.7076	5.3351	5.7368	6.6535	5.2725	6.7859	6.5278	6.4102	7.5005	6.6532	5.7123	4.7702	6.1931	4.8761	5.1782	5.4105	7.1052	6.4022	9.1883	10.0831
United States of America	New York	Herkimer		5.147	5.4608	4.9587	5.5861	5.9634	5.6486	5.8372	5.8998	5.3981	5.5231	5.8688	5.2727	5.2098	6.214	5.3979	5.963	5.2096	6.4635	5.7747	6.1512	6.9755	6.846	6.7162	7.1055	6.8415	6.0889	5.2073	7.5659	6.7678	7.3663	7.7831	8.0593	6.9411	8.7255	8.6782
United States of America	New York	Jefferson		4.904	5.1093	4.2252	5.3236	4.6949	5.8221	5.9926	5.7692	6.371	5.5479	4.8959	6.5908	6.0258	6.5279	5.0213	5.7747	5.3979	6.2772	4.896	5.626	7.1678	6.0143	5.9003	6.213	7.003	7.0296	6.0255	5.9655	7.2339	7.1753	7.1715	7.1238	7.3801	8.0287	6.9919
United States of America	New York	Lewis		4.6448	5.0215	4.0799	5.0212	5.4612	5.6486	5.8372	5.7115	6.1199	5.6487	5.0842	6.0259	5.2098	7.2183	4.8958	6.9045	6.3394	6.0883	4.8332	6.2516	7.1047	6.0146	5.9043	6.7706	6.967	6.9146	5.4799	7.9195	5.757	6.0331	9.0392	7.917	7.0258	7.8492	8.8688
United States of America	New York	Livingston		5.147	5.6491	5.3981	5.3351	4.7707	5.7113	5.7116	6.1509	6.2354	6.088	5.4295	5.965	6.5907	7.3465	5.4607	6.0885	6.4021	5.3418	6.2141	6.9044	7.68	6.7824	6.6687	7.213	7.5261	6.1902	6.8423	5.6495	7.2554	8.5624	7.8226	7.1	9.8496	8.8566	10.0971
United States of America	New York	Madison		5.0842	5.7119	5.2098	5.3351	5.6495	5.3348	5.8372	5.8371	5.6491	5.8997	6.1197	5.3354	5.963	6.2768	5.649	5.8374	5.7745	6.9657	5.4609	6.2768	7.1679	6.4625	6.3393	6.7845	7.0298	5.9006	6.5648	6.4659	6.2135	7.1259	5.776	7.9864	4.3141	8.7881	8.7672
United States of America	New York	Monroe		4.9587	5.3981	4.9587	5.5233	5.0218	5.8996	5.8372	5.9626	5.8123	6.088	5.8374	5.84	5.963	6.8417	4.582	5.147	6.2766	5.3419	6.0258	7.4066	7.6159	6.7186	6.5947	6.7966	7.4691	6.5897	6.2898	6.5354	5.7344	7.8835	7.3458	5.7656	8.767	8.0949	8.8832
United States of America	New York	Montgomery		4.9662	5.5849	5.7753	5.4936	5.6495	5.8569	6.2665	6.1493	6.0573	6.3391	5.5864	6.7791	5.963	6.4651	5.1469	6.4651	6.5277	6.2484	6.7791	5.9002	6.7839	7.1026	6.9579	6.4629	6.6493	5.5862	5.4401	7.0511	6.2016	7.197	7.9079	6.168	8.6741	8.9392	8.8722
United States of America	New York	Niagara		4.4565	5.2725	4.9587	5.5233	5.3356	6.0879	6.0255	5.335	5.4293	5.8997	5.6491	5.9654	5.5236	6.9672	4.7703	4.5193	5.7117	5.2161	5.2726	7.2848	7.6801	6.3986	6.2517	6.7561	7.5214	7.031	5.964	5.5456	5.3955	7.1929	7.6946	10.4301	8.0635	7.2758	9.6632
United States of America	New York	Oneida		5.0842	5.5236	4.6448	5.1468	5.5867	5.3975	6.2765	5.7743	5.919	6.2763	5.9002	5.7748	6.4024	6.8417	5.9628	6.5279	6.4649	7.5308	5.712	6.4023	6.9761	6.7185	6.5948	7.2129	6.8415	5.815	5.917	6.9437	6.33	7.1243	8.0855	9.1191	8.035	9.1107	8.3947
United States of America	New York	Onondaga		4.7076	5.5236	5.0214	5.4606	5.3984	5.7741	5.7744	5.7743	5.9505	5.5231	6.4643	6.0259	6.0258	6.5906	5.7745	6.0257	6.0883	7.5307	6.9674	6.0885	7.1681	6.5906	6.4738	6.626	7.0298	5.9243	5.8946	7.2751	6.1948	7.4422	7.7902	8.5059	8.2211	8.322	9.1705
United States of America	New York	Ontario		5.1917	5.5856	5.0775	5.5474	5.2314	5.9271	5.9375	6.2137	6.0885	5.5064	6.0258	6.2165	6.4024	7.03	5.3979	5.5864	5.9628	5.5303	6.1514	7.2427	7.6159	6.3987	6.2467	7.1203	7.4437	5.969	6.5304	6.8829	5.2758	7.87	7.4214	9.5392	8.2672	8.2975	9.2914
United States of America	New York	Orleans		4.8331	5.5236	5.3353	6.0255	5.9634	6.0252	5.8372	5.8371	5.8563	5.8997	5.0528	5.9651	6.2769	7.2183	5.649	5.0842	6.9042	5.2789	6.2769	7.0287	7.68	6.5266	6.4133	7.4337	7.5691	6.8869	6.4411	6.6534	5.9965	7.6555	8.2428	7.8999	8.5367	8.2821	10.5107
United States of America	New York	Oswego		4.3938	5.2725	4.8331	5.2723	5.2101	5.8369	5.8999	5.5232	5.4922	5.5231	5.5236	5.5865	6.0885	6.4023	4.833	5.7747	6.5904	5.3343	4.4566	6.9672	6.7202	6.4626	6.3532	6.1941	6.5904	6.3411	5.5344	5.9661	5.8902	6.2495	5.5737	8.7179	7.9983	7.5968	7.8305
United States of America	New York	Otsego		4.5193	5.3353	5.0214	5.3978	5.7123	5.7741	6.0255	5.586	5.3667	5.837	5.6805	6.0238	5.5236	7.2183	5.2724	6.4651	5.7745	6.4641	5.3981	5.9629	7.0395	6.3991	6.2921	6.3461	6.91	6.5894	5.3377	6.5883	5.8314	7.0155	7.2386	6.6111	6.0915	7.4038	8.1107
United States of America	New York	Rensselaer		4.6448	5.4608	5.8374	5.5861	5.8378	5.9624	6.5903	6.2764	6.4341	6.0252	6.0258	6.0887	7.0928	6.6534	6.716	6.3396	6.5277	5.8156	5.5237	5.6491	7.0399	6.7823	6.655	6.7487	6.8929	6.5945	5.5285	5.7625	6.5537	8.5456	7.7077	5.5043	7.121	8.7234	8.8438
United States of America	New York	Saint Lawrence		5.3353	5.3353	4.2055	5.3978	5.1473	5.8996	5.9627	6.0254	5.963	5.837	5.5864	5.9004	5.147	6.9045	4.5192	6.0885	5.9628	5.9006	5.3354	6.2523	7.0401	6.0142	5.8689	6.6911	6.9042	6.5126	6.3428	4.9338	5.3359	7.4803	8.4235	7.9246	7.4516	7.6549	8.05
United States of America	New York	Saratoga		4.8959	5.3981	5.5864	5.5233	5.6495	5.9624	6.2765	6.2137	5.5864	5.3976	6.3396	6.7164	6.779	6.8417	6.7788	6.9045	6.5904	7.1762	6.5907	6.7789	6.8479	6.8468	6.7162	6.695	6.7159	6.4028	5.2209	7.508	7.0762	8.9272	7.4547	6.5471	6.3673	8.8827	9.2122
United States of America	New York	Schoharie		5.0842	5.4608	5.5864	5.7116	6.1517	6.0879	6.5903	6.1509	6.3082	6.5274	5.3981	6.5908	5.7747	7.4066	4.4564	6.214	6.7787	5.9396	5.4609	6.0885	7.232	6.5906	6.4734	6.9444	7.0692	6.0889	5.6489	7.5717	7.8123	5.9286	9.6833	7.4018	2.6024	9.6539	10.5939
United States of America	New York	Schuyler		4.0799	5.0215	4.8331	4.8957	5.2101	5.3348	5.335	5.8371	4.6448	4.5189	4.9587	5.2099	5.7747	6.1513	4.7075	5.0214	6.2138	5.2338	4.7077	6.8686	6.848	6.5257	6.3822	6.2691	6.7081	5.2179	5.4885	6.4302	8.1876	5.9499	5.0841	7.0327	5.9628	8.1088	8.5861
United States of America	New York	Seneca		4.6448	5.2725	4.8959	5.3351	5.0218	5.8369	5.8372	5.5232	5.2285	4.5817	5.3353	5.7142	6.4024	6.6534	4.6447	5.5864	6.2138	5.4676	5.6492	6.9672	7.232	6.7184	6.5948	7.0963	7.0925	5.8997	5.9913	7.0911	5.3137	8.2079	9.0237	8.6422	7.9365	7.9974	10.4745
United States of America	New York	Steuben		4.7526	5.3167	5.0306	5.7409	5.4074	5.5927	5.1067	5.1518	5.1093	4.9106	5.5236	5.2727	5.963	6.1513	4.833	5.4608	6.0255	5.624	5.2098	5.3467	7.1682	6.0789	5.9896	6.8809	7.0503	6.404	5.7305	5.4717	5.7209	7.2721	6.8133	7.2905	8.4863	7.8438	8.7329
United States of America	New York	Suffolk		4.8959	5.2098	5.3353	5.0212	5.3984	5.272	5.6489	6.2764	6.2768	6.2135	6.4024	5.6493	6.2769	6.2768	6.5905	7.03	6.9042	5.1513	5.8375	6.5278	7.8083	7.9997	7.8644	9.1555	7.6731	6.7263	7.218	8.2749	5.7416	7.5111	9.4778	5.2332	5.2598	7.6087	8.3496
United States of America	New York	Ulster		5.3981	5.4608	5.4608	5.3351	5.9634	5.5858	5.5233	5.9626	6.4024	5.7114	6.1513	6.9675	6.5907	6.9045	5.5235	6.8417	6.5277	5.6038	7.0929	5.2725	6.9769	6.5278	6.4118	8.3102	6.8415	5.6495	4.5228	7.1748	5.6994	8.7162	6.4456	8.868	11.6197	9.4894	8.496
United States of America	New York	Wayne		4.9587	5.3981	4.8331	5.2723	5.1473	5.7113	5.8999	6.0311	5.3479	5.4604	5.2725	5.4011	5.5864	6.8417	5.0841	5.8374	5.6489	6.3474	5.2726	7.03	7.4879	6.7185	6.5947	6.7192	7.3436	6.9058	6.2046	6.4421	5.5215	7.7744	8.0165	7.5351	7.6849	8.2015	9.218
United States of America	New York	Wyoming		4.8331	5.3981	5.0842	5.5233	5.1473	5.6486	5.8999	5.9626	5.6805	6.3391	5.3981	5.8376	6.1513	6.9045	5.649	6.1513	5.8372	6.096	5.7747	6.6534	7.2961	6.7822	6.6535	7.3461	7.1553	7.0294	6.5927	6.4641	7.7347	7.9376	7.2843	5.5715	8.7624	9.1063	9.1818
United States of America	New York	Yates		4.8959	5.4608	5.0842	5.5861	5.524	5.7741	5.6489	5.8998	5.7433	4.5817	6.1513	5.3354	6.2141	7.2811	5.2724	5.5864	6.0255	6.159	5.5237	6.5906	7.2958	6.5906	6.4735	7.0787	7.1553	6.3816	6.1725	6.1308	5.4253	7.6275	6.9828	8.6433	8.2943	8.0161	9.3106
United States of America	North Carolina	Alamance		4.0828	3.7661	2.7638	1.6954	3.8903	4.0839	3.7661	5.3353	5.147	2.2595	5.5472	4.6534	2.8431	2.4167	3.6614	4.7774	5.1259	5.3353	5.3244	3.0128	5.4018	6.5093	4.9609	4.7789	2.5107	4.1084	6.988	6.6816	1.925	6.4418	6.1982	6.2767	7.9182	4.5668	5.1466
United States of America	North Carolina	Alexander		3.7661	3.2036	3.6425	1.7575	4.2638	4.0799	2.5107	4.1388	5.0215	2.0084	4.845	5.2779	2.0624	3.1908	3.2237	4.8908	2.9101	4.5332	4.7075	3.2953	5.5445	4.7076	5.3355	5.3855	2.5944	4.2682	3.8626	5.0213	3.1968	6.5382	7.3228	8.7873	6.2767	2.5345	6.6521
United States of America	North Carolina	Anson		3.8904	3.2619	4.334	1.6939	4.8985	5.2098	2.7624	4.0775	6.5907	2.3223	6.4903	5.3982	2.2558	4.4968	4.3925	5.7093	2.1383	5.4791	4.075	3.515	7.2953	6.5032	5.8135	6.2119	3.766	4.8331	6.5344	6.3663	3.3725	5.9683	6.7648	7.532	7.7412	6.7262	5.6367
United States of America	North Carolina	Beaufort		5.461	5.335	6.4023	4.3938	5.3979	5.2725	4.5826	5.963	6.779	5.5232	6.2488	5.9551	6.2236	6.309	6.2329	6.5907	5.2863	5.4833	6.7238	6.2768	5.4513	7.2184	6.2237	6.8006	5.5272	6.1513	7.564	8.2328	6.8291	7.1894	8.2476	8.4613	9.1725	9.2735	5.007
United States of America	North Carolina	Buncombe		3.9559	3.8969	4.8959	4.3938	4.3937	4.3983	4.3285	4.6891	5.0215	4.3934	5.3707	4.6353	5.0521	4.7824	4.9429	5.0215	4.5506	3.7661	6.2767	3.0033	8.1598	4.4581	5.7539	5.0048	2.9752	5.4734	5.5114	8.1545	4.2483	5.6558	7.0336	6.7777	8.9902	5.7556	4.2223
United States of America	North Carolina	Burke		4.0127	4.0206	3.4522	2.3852	4.582	4.3938	3.4558	4.3938	5.7119	3.8913	4.9748	4.5274	3.2596	4.2565	3.5743	5.9631	4.5506	6.5697	5.164	5.1469	6.1722	7.8461	5.8585	5.1599	4.6926	4.5332	5.7885	5.4921	4.3267	6.4336	8.7873	7.263	6.2767	5.3569	6.0429
United States of America	North Carolina	Cabarrus		3.9523	3.2639	3.7661	1.4437	4.0798	3.8916	2.2582	5.3981	5.4625	1.6946	5.8611	5.2711	3.2561	3.7456	4.2629	4.3938	2.6555	5.5236	3.107	2.6781	6.9045	4.6394	5.6493	5.2797	2.4251	4.8421	4.8958	7.532	2.2913	5.6362	6.2767	6.994	7.532	5.3889	6.4145
United States of America	North Carolina	Caldwell		4.2682	3.8941	3.515	3.1988	4.2629	4.3938	3.3244	3.7033	4.331	2.7616	6.04	5.2584	4.4476	3.7662	3.4641	4.6868	4.8501	5.4399	4.5192	2.7618	6.7301	5.0215	5.3355	5.6537	4.1175	4.3938	5.987	6.2767	4.281	6.619	8.3689	6.1372	8.877	5.4977	6.617
United States of America	North Carolina	Camden		6.5924	5.2718	7.2183	6.4012	6.529	6.2768	5.5865	6.6534	6.9045	4.77	6.589	5.77	5.3355	4.5211	6.3872	7.1557	6.5832	6.5864	7.4274	7.2961	6.3415	7.3439	6.6384	7.5552	7.0299	6.8421	8.2204	8.4056	8.0685	7.8034	8.9144	8.9979	10.1962	11.1863	8.2573
United States of America	North Carolina	Catawba		3.8289	3.6385	3.6416	1.1277	3.5173	5.1481	3.9521	5.1493	5.9689	2.0084	5.0921	5.4601	2.9614	3.3185	3.596	5.5285	4.5588	5.7746	4.5363	2.0195	7.2183	7.0757	5.189	5.4469	3.5419	4.8421	4.9036	7.5918	3.8475	6.4201	7.532	7.5021	7.9205	4.1221	7.7724
United States of America	North Carolina	Chatham		4.0158	3.8899	3.579	1.8199	3.4522	4.3938	3.7661	5.3353	4.7076	2.4478	5.2232	5.452	3.2555	3.0038	3.6078	5.3354	2.1968	4.6926	5.1971	3.4338	6.5906	4.7318	5.47	4.5352	5.3352	4.7076	5.6763	5.3352	3.7207	7.1733	7.1397	7.3527	8.8658	4.481	6.0698
United States of America	North Carolina	Cherokee		4.4535	4.272	4.5856	3.1384	4.5855	5.0215	3.7107	4.7161	5.8374	4.1424	5.5933	4.4793	4.6835	5.4492	5.5473	6.0844	5.649	5.8583	6.3395	5.2725	7.3439	5.6492	6.277	6.6662	4.5443	5.6491	5.649	6.3505	8.5212	8.6908	9.1639	9.5405	9.9285	7.1273	8.1925
United States of America	North Carolina	Cleveland		3.7661	3.0762	3.3902	1.5082	3.1383	4.0799	2.699	3.5125	5.5236	2.1967	5.4195	4.2831	2.4369	2.5375	3.1895	5.3746	2.3395	5.9076	3.766	2.8096	6.6534	4.1977	5.0216	4.7072	2.9117	4.0558	4.3937	6.3603	1.9504	5.3979	3.2292	8.5084	6.0256	2.2971	4.5014
United States of America	North Carolina	Cumberland		4.4572	3.9549	4.5827	2.949	4.6441	4.3953	3.5144	4.205	6.0901	4.0796	5.2297	5.3964	3.8536	3.2657	5.4331	5.5237	3.4227	4.7796	4.3194	2.8245	6.0922	5.3911	5.9161	4.5063	2.421	3.5729	7.532	6.9005	3.595	5.9778	5.7695	6.3119	7.0151	5.8035	5.2772
United States of America	North Carolina	Currituck		6.5907	5.4623	7.2199	5.8377	5.5853	5.7747	5.2725	6.6534	6.9681	5.0211	6.2494	5.8293	5.2162	4.0526	6.0697	6.528	6.6521	5.8947	8.0219	7.2183	5.963	7.863	6.6606	8.1483	6.7617	7.2183	7.9373	9.1614	7.6895	7.3331	8.987	8.8986	9.7768	10.4693	8.701
United States of America	North Carolina	Davidson		3.9513	3.9516	4.2682	1.5692	3.579	5.2098	3.4507	5.6491	5.0215	2.2595	5.8662	5.3368	2.1346	3.0454	3.2212	5.3955	2.2027	5.5031	4.4667	2.4479	6.5906	6.3418	5.1471	5.4767	3.8384	4.5058	5.0911	6.5536	3.5161	6.9424	7.9284	8.0202	9.1109	4.7375	4.7715
United States of America	North Carolina	Davie		4.4593	3.5142	3.325	2.3863	5.4627	4.5821	2.8246	5.4608	6.0869	2.5105	6.2769	5.7094	2.0714	3.5548	3.2243	5.778	3.5085	6.0771	4.9167	2.7017	7.9088	6.3251	5.6314	6.5294	2.8371	6.0171	6.0256	7.1628	3.7813	6.9043	8.7364	8.8571	8.8172	6.5603	5.0266
United States of America	North Carolina	Edgecombe		4.7076	4.2678	4.5825	2.8246	5.0213	3.7031	2.9506	3.8948	6.0257	2.6361	5.8665	5.8302	3.9702	2.6993	4.7273	5.1471	4.0603	5.2151	6.5121	2.8383	4.7089	5.9389	6.1018	5.3698	4.4757	3.8936	6.4156	6.8651	3.8698	5.7745	6.2767	6.4419	7.8066	5.2464	3.9797
United States of America	North Carolina	Forsyth		3.265	3.1384	2.8246	1.883	4.0197	4.8332	3.4554	5.0807	5.1422	2.5105	5.5429	5.1471	3.3231	2.7462	3.42	5.0581	2.6452	3.8231	3.8801	3.2878	5.2212	5.9345	5.2607	4.5873	3.0913	5.5707	5.6007	4.5331	3.3277	6.8416	9.1297	7.8982	7.4535	4.251	5.1597
United States of America	North Carolina	Franklin		3.1384	2.6363	2.6348	1.8212	3.1383	2.7618	2.5107	3.4495	5.0824	2.6361	4.8446	4.3395	2.4926	3.1385	4.1174	6.1448	4.0798	3.8259	5.5126	3.8288	5.4077	4.9378	5.3703	6.1561	5.38	4.2368	7.2016	4.9452	4.8059	7.0089	7.0009	5.1662	8.0179	3.878	4.2902
United States of America	North Carolina	Gaston		3.6377	3.2036	3.0151	1.2554	2.7025	4.2682	2.3149	3.7661	5.7089	1.6946	5.4687	4.1492	2.8362	2.7798	3.6359	4.5821	3.1383	5.1783	4.2368	1.0043	5.6491	3.7661	5.0216	5.3185	2.7618	4.7076	2.4553	3.6327	1.8926	2.5196	3.1334	1.9431	2.5774	1.6501	1.2948
United States of America	North Carolina	Gates		4.6445	4.3938	6.0257	4.5198	4.3937	4.0177	3.2019	4.5811	6.7778	2.5105	6.4406	5.5815	4.5052	2.8595	5.1111	6.7159	4.9072	6.0815	6.8788	4.2159	3.7661	6.2616	6.2456	3.6938	4.3588	4.0744	7.532	7.085	4.6607	6.3813	7.9409	6.8618	7.9907	6.0263	5.7459
United States of America	North Carolina	Granville		2.8879	2.8865	2.4508	1.883	3.4522	3.2004	2.1969	4.3938	4.7076	2.385	4.5318	4.2119	2.9013	2.6215	3.3532	4.9561	3.398	3.258	5.3517	2.0624	4.9587	5.1356	5.0699	4.9196	5.1783	3.2012	6.4161	4.7075	3.5073	5.5235	7.1457	4.842	6.8147	2.2687	3.0846
United States of America	North Carolina	Harnett		3.4528	3.514	3.2644	1.633	3.5777	4.2695	4.9574	2.3852	5.3981	2.8871	5.1021	5.1484	2.6677	3.1385	4.6408	5.4601	3.873	5.5047	6.2767	1.9627	6.7772	6.7028	5.7581	5.2293	2.3573	3.3238	6.8663	7.3608	3.2208	7.1997	7.2752	6.1895	7.1588	3.6986	6.6372
United States of America	North Carolina	Haywood		4.144	4.3325	3.9544	4.7076	5.1558	4.7076	4.3938	5.3353	5.0912	4.3934	4.9732	4.3534	3.5307	4.8284	5.4996	6.1932	4.8121	6.2768	6.2767	2.919	5.3216	4.333	6.0962	4.8643	3.8948	3.1656	5.2479	7.7646	4.0452	5.3854	6.6973	6.918	9.1763	5.8748	4.6099
United States of America	North Carolina	Hertford		4.8952	4.1417	5.273	4.2671	5.3907	4.5828	3.2012	4.5204	6.3384	3.2637	5.993	5.3354	4.1488	3.1703	5.4869	6.2769	5.1555	6.3233	6.9459	3.9061	4.1427	7.1399	6.2456	4.4855	6.1446	4.8859	6.5446	6.97	5.3334	5.9001	7.8458	6.3097	8.5591	3.9069	5.9992
United States of America	North Carolina	Hyde		5.963	5.9624	7.5322	5.46	5.9011	6.2768	6.4645	5.6491	6.6527	5.5232	6.641	5.8933	5.6313	7.564	7.122	7.1437	7.4702	7.2392	7.9243	7.6031	6.2047	7.4263	6.6001	8.6147	6.5769	5.5602	8.4882	8.897	8.3078	5.8262	8.2222	8.4304	9.782	10.6213	8.4338
United States of America	North Carolina	Iredell		3.6418	3.6386	3.3263	2.2588	4.2033	4.711	2.5735	4.8959	5.3353	2.2595	5.6115	5.0876	2.5477	3.1226	3.8959	4.9605	3.9613	5.691	5.1527	4.2247	7.03	7.5322	5.5115	5.6978	3.7974	5.4608	5.7118	7.6889	4.0128	7.2182	7.6497	9.2454	7.0991	6.7853	6.8749
United States of America	North Carolina	Jackson		3.3267	3.2012	3.6405	3.4522	4.7703	3.6406	3.1384	4.3938	4.8959	3.8913	4.8422	4.3939	4.5453	5.3354	5.8537	4.0172	4.6029	3.7661	6.2767	3.0487	5.558	4.5255	6.3671	5.0804	4.0679	3.3063	5.9982	8.8747	4.6235	6.1553	7.6549	6.9008	9.1535	5.8602	4.5985
United States of America	North Carolina	Johnston		4.1427	3.5148	3.0129	2.1973	3.891	4.7076	3.0761	4.5193	6.2141	3.8913	5.6121	4.1555	2.9635	2.7305	4.7468	5.7743	3.1301	5.5383	5.7101	2.0713	5.5854	6.7524	5.5618	4.9156	2.9359	2.3852	7.3664	7.3925	3.1377	6.6353	7.1463	6.4916	7.8282	4.049	4.7017
United States of America	North Carolina	Lee		3.1384	2.8873	3.1384	1.2576	3.3266	3.3895	3.8916	3.6406	5.0215	2.0084	4.7754	4.9618	2.0636	3.0717	3.2101	4.5194	2.2417	4.5731	4.0171	1.3809	5.1663	4.3938	5.0699	5.1058	2.393	3.7661	5.3352	7.532	4.4793	6.2767	5.9813	7.2809	5.8844	3.8953	4.5083
United States of America	North Carolina	Lincoln		3.5778	3.575	3.0744	1.4437	2.9533	4.3344	3.4522	5.3353	6.0257	1.5691	5.4179	4.9692	1.7896	3.7374	3.6493	5.8965	2.5487	5.2211	4.4878	0.9415	5.9871	3.4523	5.4401	4.5566	3.7158	5.6043	5.3003	4.2681	2.1079	5.2496	6.9043	8.4735	7.119	4.5577	6.1759
United States of America	North Carolina	Macon		4.7113	4.0762	3.4564	3.9544	4.0798	4.331	3.4522	4.8869	5.3981	4.2052	5.674	4.8729	4.4224	4.7705	4.324	5.3981	4.1844	6.2768	5.649	3.1778	5.7933	4.7171	6.6366	5.2955	4.6866	3.4462	7.9041	11.6946	6.0927	8.1112	10.0872	6.4903	8.6091	5.5116	4.325
United States of America	North Carolina	Madison		3.8916	3.8893	4.0799	3.3287	3.766	3.8916	3.2049	4.334	4.4565	3.8913	5.0315	4.633	2.9815	4.1846	4.1426	5.44	4.1844	3.7661	5.0214	3.1255	5.698	4.6395	6.5274	5.2084	4.6238	5.0214	1.8699	2.7667	1.4414	1.9189	2.3864	2.6161	3.4701	2.2216	1.7433
United States of America	North Carolina	McDowell		4.3384	4.2697	4.8253	2.9501	5.5902	4.3349	3.6405	4.0245	5.5236	3.8913	5.6143	4.9477	3.8232	5.3077	5.1828	6.1964	5.9105	6.3552	6.5905	5.5968	7.6019	6.9046	6.0259	6.158	4.4094	4.3938	6.8147	7.693	4.0079	5.3358	6.6356	8.5564	11.3495	7.2661	4.2538
United States of America	North Carolina	Montgomery		3.5778	3.7071	3.7033	1.1298	3.0726	3.5174	2.32	4.0127	5.963	2.8244	5.6021	5.4654	2.3643	3.4947	3.8875	6.1424	3.1014	4.7076	4.2263	2.5525	6.9045	5.4399	5.6493	4.9185	4.045	3.1384	6.2767	7.1554	3.275	4.36	5.3352	4.1677	6.1625	4.3845	3.4406
United States of America	North Carolina	Moore		3.0138	2.6367	2.8889	1.5083	3.2011	3.3267	2.7618	4.2055	5.2098	1.8201	5.0303	5.456	2.3743	3.9944	3.632	4.6992	3.2728	5.592	4.4634	1.883	6.0414	4.3938	5.6862	5.0291	2.7199	4.0351	7.2809	6.2408	2.2475	5.8582	6.129	7.9141	5.4177	4.4074	4.2763
United States of America	North Carolina	Nash		3.5154	3.2647	3.1384	1.7575	4.269	3.954	3.0124	3.5158	6.0257	3.7658	5.1024	5.2107	3.4381	2.765	4.4753	5.4383	3.1383	4.8238	6.4821	3.1384	4.9644	6.1661	5.7278	4.3804	4.5078	3.7991	6.7474	5.649	3.1268	5.1354	6.9305	5.3536	8.7873	4.8631	3.8161
United States of America	North Carolina	New Hanover		5.7805	4.3938	4.3938	3.7739	4.1426	4.641	3.8916	4.7076	5.405	3.8286	5.0976	3.7281	5.0576	4.6221	5.4231	5.8474	5.0213	5.2307	5.1469	4.7592	8.6763	7.0646	5.0216	7.9308	3.1384	5.1612	5.9994	7.2966	4.6245	6.9043	6.619	7.1733	10.4611	7.783	6.1074
United States of America	North Carolina	Orange		3.8276	3.8905	3.1384	1.38	3.9553	4.2682	4.0823	5.5864	6.0257	2.4478	5.0277	4.3504	3.2511	3.1585	3.4078	5.719	5.0736	3.9527	6.2329	4.137	6.2768	6.9046	4.9588	4.0611	3.7137	4.0075	6.1511	6.4022	1.604	5.4398	5.6973	5.2096	9.1297	6.2857	6.7331
United States of America	North Carolina	Pamlico		5.5884	5.147	6.2768	5.6491	5.0874	5.652	6.4657	5.7119	7.3519	5.5232	6.2515	5.2713	6.1067	6.8108	6.8225	7.0399	6.9633	6.794	6.5693	7.03	6.2044	6.2769	6.1418	6.8547	4.4679	5.3765	7.2215	8.6661	7.8484	5.7002	7.04	8.3372	9.7205	10.1426	7.4234
United States of America	North Carolina	Pasquotank		6.9045	6.2147	7.5322	6.2768	6.5185	6.34	4.7069	6.2768	7.6588	5.3977	6.5893	5.8933	5.3337	5.5557	6.0675	6.9046	7.2168	6.3021	8.0298	6.477	6.2768	7.8537	6.5778	6.5915	6.6048	6.403	8.6509	9.0076	7.6996	7.8133	9.1628	9.3475	10.9418	10.015	7.2436
United States of America	North Carolina	Person		3.2633	3.7687	2.8873	1.5692	3.8929	3.7661	2.7604	5.2758	5.4632	2.5105	5.0841	4.2199	2.545	2.4806	3.2892	5.7141	4.8882	3.5086	5.6306	3.1384	5.6491	7.5322	5.4671	4.9232	4.8502	4.3938	6.0454	5.3186	4.0735	6.2767	7.5605	4.5934	7.5822	4.3929	4.4534
United States of America	North Carolina	Pitt		4.6448	3.7029	5.2725	2.8246	4.6447	5.0215	3.3891	5.7755	6.2768	3.7658	5.4843	4.6519	5.0373	3.264	4.5109	5.3985	3.25	5.4588	6.4416	2.3274	3.5088	5.955	5.8376	5.79	4.5934	4.0223	6.1519	7.034	4.6904	5.3331	6.474	7.0058	6.836	5.8484	2.1564
United States of America	North Carolina	Randolph		4.2058	4.207	4.4064	1.8208	3.766	4.2682	3.705	5.4608	5.3353	2.6988	5.7371	5.4569	2.7848	2.4811	3.2232	5.7107	2.6434	5.3855	5.172	2.8873	6.5418	4.7704	5.2807	5.2929	3.3443	4.0634	5.7789	7.7113	2.9775	6.7722	7.6081	7.439	7.8458	5.0039	5.5985
United States of America	North Carolina	Robeson		4.8336	4.582	5.7119	2.9499	4.7075	5.0215	3.7661	4.331	5.963	4.0796	5.8662	5.3968	3.9706	4.9904	5.1709	5.6492	2.1453	5.6291	5.2204	2.4512	6.7177	6.5182	5.6336	6.0151	2.2274	4.6382	7.6789	7.4753	3.6485	6.9654	7.2196	7.2463	7.3903	4.8355	4.3876
United States of America	North Carolina	Rockingham		3.3263	3.3285	2.5107	2.1992	4.2043	3.9553	2.4485	4.8919	4.2661	2.2595	4.7077	4.6567	2.9673	2.7419	3.938	5.5237	3.8206	4.5259	4.7598	4.5783	5.2799	5.8734	5.2308	4.4317	4.194	5.0737	5.9074	5.0213	4.0873	6.0124	6.607	6.0535	7.2606	4.7387	4.2363
United States of America	North Carolina	Rowan		4.2695	4.2698	3.7661	1.8188	3.7049	4.5193	2.5107	5.4645	5.6491	2.0084	6.0522	5.4579	2.1969	3.554	3.2841	5.7146	2.7199	4.2054	4.0868	2.8721	7.9574	6.4635	5.8433	6.0944	3.2953	4.3938	4.0798	8.4658	4.7652	7.7129	8.2692	8.9061	8.4376	5.9187	7.1312
United States of America	North Carolina	Rutherford		3.5136	3.577	4.2731	2.448	3.4522	4.2665	3.6443	3.8933	5.147	2.9499	4.8519	4.343	3.0814	3.2692	3.3963	4.7077	4.1147	5.3004	4.6291	3.4074	5.4922	6.0676	5.3355	4.8632	4.4941	3.1649	5.3003	5.3003	4.6115	6.1393	7.6349	4.7497	6.3003	4.0335	3.1651
United States of America	North Carolina	Scotland		3.8306	4.0164	5.3353	1.883	4.5163	4.6485	2.7624	3.2042	5.9036	2.9499	5.9298	5.2712	2.6673	4.6221	4.7757	5.959	1.5094	5.9281	5.4159	1.9548	6.7789	6.8328	5.1611	5.5054	1.7522	4.8122	6.2767	4.786	2.6094	6.9043	6.7595	6.7595	7.718	5.7341	5.9161
United States of America	North Carolina	Stanly		4.8985	4.1506	5.901	2.0713	5.0827	4.8347	2.1983	4.8331	6.5268	1.9457	5.8641	5.458	1.4836	4.617	4.3961	5.7165	3.1233	6.3167	5.0658	3.2543	7.0489	6.1252	5.9856	6.214	3.6136	5.0743	6.0652	7.8458	3.4479	6.7759	6.5251	8.0167	7.3952	6.7652	6.0447
United States of America	North Carolina	Stokes		3.203	3.4522	3.2012	3.1384	3.7062	4.0799	2.3866	4.3938	4.3296	3.1382	5.0358	4.6464	3.0129	3.1982	3.9189	4.7077	3.8557	4.3101	4.1845	4.7524	5.1111	6.2141	5.2458	4.2866	4.4251	4.6628	5.0998	5.8904	3.1144	5.38	5.7854	6.126	5.6217	6.1801	4.4639
United States of America	North Carolina	Surry		4.4595	4.4551	3.9557	2.8246	4.7684	4.7098	2.8266	4.3938	5.5236	2.5105	5.7382	5.4561	2.9607	4.3024	4.2796	5.9579	4.759	6.3072	6.1703	5.0214	7.6607	6.2462	6.8531	6.1563	4.9757	5.667	7.0455	6.5978	4.8094	8.1705	9.1189	8.7873	9.1736	7.5619	7.4076
United States of America	North Carolina	Tyrrell		6.3387	5.4617	7.2183	5.7763	5.2114	5.3353	6.2151	6.2768	7.0936	4.3934	6.1204	5.8935	5.1573	6.9381	7.3424	6.5907	7.2168	6.1284	7.8512	7.7189	6.7162	7.1467	6.3112	7.8987	5.8122	6.5942	9.0014	10.1229	8.1405	6.8858	8.2581	8.6398	9.4858	9.975	8.2249
United States of America	North Carolina	Vance		2.8246	2.9472	3.2012	1.632	2.7652	2.9501	2.7007	3.1384	4.3938	2.2595	4.4025	5.254	3.4707	3.0488	3.2953	4.08	4.1426	3.1384	3.1384	2.6507	4.8323	3.9347	5.5358	4.4172	3.5368	2.8246	5.7208	8.4642	4.4097	5.8707	7.3008	4.3676	5.7934	3.709	2.9105
United States of America	North Carolina	Warren		2.7606	2.6984	2.8873	1.5692	3.0771	2.7604	2.2006	3.4522	4.7076	2.134	4.0769	4.8308	2.8362	3.1777	3.2857	4.9543	3.766	2.897	4.0276	1.4297	4.3938	4.9732	4.917	4.0917	4.1287	4.0171	5.9977	5.9343	3.8322	5.5235	6.2767	2.0542	5.649	1.8554	1.456
United States of America	North Carolina	Washington		5.8372	5.6491	6.2768	4.6452	5.5873	5.3349	4.0168	5.8999	6.9045	5.0211	6.4642	5.9549	5.3331	5.8707	5.6848	6.1508	5.5552	4.8577	6.9641	6.1016	6.5287	6.1425	6.2917	7.698	6.8096	5.6418	8.2786	7.8523	7.5426	7.9118	7.8333	7.8712	9.2544	9.3838	5.4852
United States of America	North Carolina	Wilkes		4.5178	4.396	4.7097	2.5735	5.0213	4.8985	2.3249	4.6448	5.5236	2.3223	5.603	5.3963	3.5524	3.9531	3.4663	5.0913	4.5401	5.7968	6.0077	3.6316	7.7414	5.4209	6.0314	5.7514	4.2891	5.6491	7.8109	6.9526	5.9461	7.9284	7.3037	7.2182	8.6304	4.6888	4.7475
United States of America	North Carolina	Wilson		5.0845	4.3313	4.0174	2.0086	5.3985	5.336	3.0754	4.3938	6.4651	4.1424	5.9937	4.5899	4.8014	2.4312	4.6308	5.3354	4.052	5.4012	6.6586	2.8873	4.9525	7.1607	6.1305	6.0081	3.8696	3.7803	6.7122	7.9583	4.1781	6.8371	7.2341	6.915	7.9054	4.955	4.076
United States of America	North Carolina	Yadkin		4.2698	4.1431	3.8906	2.1341	4.8942	5.3353	3.5136	5.3369	5.5864	2.5105	5.7364	5.5201	3.1979	3.8632	3.9055	5.712	4.2533	5.0737	6.2839	2.8947	7.7352	6.3493	5.4633	5.834	4.5788	6.0743	7.1844	6.9492	5.1382	8.1288	8.6552	9.4276	9.7208	6.5531	6.2269
United States of America	North Dakota	Barnes		2.8559	2.3825	1.3112	4.4696	4.6447	3.7661	2.7317	4.3601	3.3577	3.5775	2.7934	3.2326	5.5752	5.3376	2.2589	2.6561	4.1557	4.5271	2.6268	2.0424	5.2363	4.7314	4.9745	5.4016	6.3774	6.2204	7.1503	8.1254	7.5397	7.4363	5.7036	9.1608	6.5035	8.1643	7.9644
United States of America	North Dakota	Benson		3.1384	3.1384	1.7575	6.2015	5.649	5.0215	4.8645	5.1945	4.1722	2.7917	3.1402	2.5239	4.4034	4.6339	2.6764	2.5735	3.7107	3.9899	1.4319	1.5692	3.9275	3.3595	3.7018	3.988	3.1391	5.0811	5.6482	5.5793	5.4285	5.6205	4.7523	6.0302	5.1064	6.2674	5.946
United States of America	North Dakota	Bottineau		3.2639	3.2639	1.883	3.7033	4.8121	3.7661	1.883	2.0713	2.1969	3.1382	1.8541	1.8203	3.4523	4.3939	1.4436	3.3142	3.2011	3.4522	1.373	1.224	4.0869	3.1175	3.8447	3.9966	4.7285	4.7076	5.0048	4.5409	4.0691	3.3476	3.2121	4.1005	3.9453	4.5881	4.7385
United States of America	North Dakota	Burleigh		1.781	2.3807	2.5669	5.5236	3.4946	5.6491	2.7199	4.8714	3.4523	2.5419	2.5108	3.5569	5.27	4.6683	4.31	3.5653	4.4544	2.7651	4.1112	2.3358	3.7703	3.5881	4.0139	3.6429	4.88	5.7345	5.9767	5.5731	4.5422	3.5948	3.6739	6.6951	3.1732	5.5265	5.7075
United States of America	North Dakota	Cass		3.2452	3.3533	3.1321	5.0905	5.3823	4.5193	3.3194	5.2094	4.3571	4.7436	4.1974	4.7807	6.6009	6.2407	3.19	3.3827	5.2981	6.0246	3.9122	2.9908	6.0982	5.1865	5.8929	6.4779	7.0897	7.1761	7.3293	7.6009	8.3223	8.1717	7.4391	9.0379	7.9008	7.5879	9.1235
United States of America	North Dakota	Dickey		2.0146	2.9471	1.5064	5.0842	4.833	4.8332	3.8991	4.8529	4.586	3.7031	3.923	4.0172	5.4711	5.8995	3.6091	4.8349	4.9698	5.0334	3.8346	2.746	5.8728	5.1351	5.6374	6.1221	7.4733	8.1513	8.0062	7.7539	7.2496	7.011	7.3718	8.9294	7.9129	8.4202	8.838
United States of America	North Dakota	Grand Forks		3.235	3.5102	3.3832	4.5321	4.4799	4.7076	3.2292	5.1994	4.135	3.8295	3.7764	2.8033	6.3446	5.9868	4.3244	2.7988	4.4111	6.353	3.6852	3.2969	6.0668	4.9984	5.5227	5.7879	6.833	6.1819	5.8988	6.8647	5.8305	7.1405	4.1516	6.9374	5.662	8.2664	7.7826
United States of America	North Dakota	Grant		3.0364	2.2557	1.1612	1.7396	3.766	3.4523	2.4166	2.4011	3.4573	3.2099	2.8246	2.0678	3.0757	3.4837	2.5358	3.6227	3.9106	2.4411	3.4334	2.2157	3.7055	3.6798	2.9051	3.5727	3.9345	4.6359	4.4603	4.9759	3.7071	5.8982	2.9264	4.4501	3.8823	4.9793	3.7918
United States of America	North Dakota	Griggs		1.883	1.883	2.8246	3.1384	5.875	7.5322	4.0601	4.5695	3.2966	4.3934	3.6699	4.4866	4.8791	4.1114	4.0444	3.6993	5.9489	5.9779	3.0585	2.4322	5.4255	5.0909	4.9546	5.7516	5.7074	6.1046	5.9482	8.0849	6.7517	7.0135	5.2838	8.4997	5.8303	7.7841	7.6841
United States of America	North Dakota	Kidder		3.9439	4.7625	2.8189	5.5236	5.1655	6.4651	5.6491	7.0752	5.7315	5.837	5.179	3.5779	6.3038	6.8613	3.8703	4.2929	6.6383	6.6155	3.6607	2.4479	7.6638	5.5834	6.9749	6.5391	9.0557	8.2756	6.709	9.2429	8.0638	8.4526	6.5709	8.2809	8.4931	7.6966	7.9488
United States of America	North Dakota	Lamoure		2.8246	3.3867	1.5064	4.8959	4.8958	5.2725	2.6397	4.0104	3.8684	3.2009	3.2327	3.0757	5.0286	4.9136	2.5636	3.8382	4.2337	5.1127	3.3642	2.4055	5.0769	5.235	5.4915	6.1522	7.5959	7.1512	7.7118	7.658	7.0318	7.4524	6.8656	9.2007	7.7288	8.8119	8.0435
United States of America	North Dakota	McHenry		1.9144	1.883	2.5107	4.6574	4.7075	3.1384	4.3938	4.2463	3.1647	2.8244	2.5235	3.5607	4.9782	4.0065	2.358	3.8289	4.5244	3.6498	2.606	1.154	4.1985	3.7661	2.9188	3.4794	4.8725	6.0837	5.7912	5.6498	4.654	4.5007	3.4018	5.9939	5.4679	5.2139	5.7632
United States of America	North Dakota	McLean		3.1384	3.1384	1.632	4.6448	4.3152	6.2768	4.7076	3.5897	3.854	2.9499	3.4847	3.6853	5.0206	5.0616	3.7472	4.1637	3.3356	4.9532	2.7397	1.6571	5.306	4.1281	3.6665	3.1157	3.9465	5.3131	5.6205	6.7051	6.6863	4.8121	4.1595	6.021	6.0674	5.552	5.5795
United States of America	North Dakota	Morton		1.6817	1.9419	1.5064	1.2449	2.5734	1.883	2.7618	2.2647	3.2765	3.1696	2.5735	3.6406	4.2401	4.7949	4.6239	3.6765	5.0841	3.0451	3.2623	2.5824	4.3529	4.6267	4.0962	4.5866	4.5632	5.6928	6.5119	6.2158	4.547	5.2496	5.7611	5.9921	4.3152	4.7925	3.8526
United States of America	North Dakota	Ransom		3.0317	3.6367	2.4417	4.8708	4.9586	4.8332	2.9611	5.4286	5.0716	4.7073	4.5194	5.1471	6.7622	6.1547	4.0382	5.3185	5.2941	6.1873	4.0851	2.494	7.3473	5.09	6.1473	6.4325	7.178	7.8806	7.5592	7.955	7.7922	7.9534	7.6726	8.6304	8.7353	8.561	8.5051
United States of America	North Dakota	Richland		3.3201	3.1979	2.6421	4.6872	5.5965	4.9792	4.1437	5.7136	4.7233	5.3606	5.1292	5.6092	6.3148	6.629	4.1916	6.0968	5.3107	6.5714	4.8496	3.0931	7.1439	4.937	6.1022	6.9316	7.4095	8.3372	7.6065	7.2797	8.6844	8.1681	8.0249	8.4306	8.6905	7.8352	9.1886
United States of America	North Dakota	Sargent		2.473	3.4489	2.7556	4.0109	4.6447	4.7704	3.3789	4.6698	3.265	4.2052	4.3624	4.3311	5.622	5.6777	3.1522	5.6419	5.4428	6.1516	3.8113	2.5633	6.0412	5.0444	5.7122	6.1516	6.6888	7.7131	7.6973	8.5509	7.9811	7.1201	7.1985	9.0486	8.1806	8.694	8.5409
United States of America	North Dakota	Stutsman		2.7618	2.3224	2.812	5.5864	4.0798	3.7661	3.8358	4.1379	3.4672	2.7616	3.0757	2.4886	5.1081	4.5073	2.8944	2.7575	4.3309	3.9355	3.5172	2.298	5.4115	5.0843	5.1976	4.905	6.7587	5.8702	5.907	6.2092	5.9011	5.7643	4.9137	7.7667	6.3475	7.9267	7.3267
United States of America	North Dakota	Traill		3.3581	3.2639	3.2639	3.107	5.0213	5.6491	4.0463	5.8645	5.7209	5.3977	5.3667	4.6449	6.9673	6.1828	4.3309	3.0259	5.8062	6.9138	3.6504	3.2011	5.6462	5.135	6.3904	6.801	7.4089	7.4394	7.4167	6.7252	8.2402	8.1597	6.0014	7.997	7.5767	8.1968	8.5006
United States of America	Ohio	Allen		3.8351	6.4033	6.5841	7.2183	6.2803	7.8243	7.751	6.3351	7.688	4.0984	7.9701	8.0796	8.7725	8.432	5.2518	8.408	8.0825	6.5	8.5233	7.0545	9.8964	8.1894	7.3836	8.3196	9.5544	9.3511	9.0414	8.7752	4.8854	9.6435	10.2675	9.6798	10.1328	8.4517	8.003
United States of America	Ohio	Ashland		4.3909	5.1945	6.2808	6.7019	5.7129	7.1278	6.1581	5.731	6.847	5.2972	6.7777	7.1462	7.3743	7.5489	4.7126	5.7353	7.081	4.5514	8.541	4.8263	8.0674	6.8832	6.5973	7.0441	8.7716	6.6489	8.263	6.6844	4.3158	8.8862	8.5028	8.9133	8.3112	9.1326	8.1761
United States of America	Ohio	Ashtabula		4.4429	5.181	5.8368	6.6108	5.5588	6.0342	7.0852	6.2514	5.3659	5.8998	6.5267	7.479	6.3013	7.0665	3.88	5.1716	6.4472	4.7174	7.2671	6.3859	8.2501	6.9416	7.1224	5.6047	7.3869	7.7439	7.5095	7.7222	5.6016	8.1801	7.7538	8.9563	6.9987	8.0339	7.9459
United States of America	Ohio	Athens		3.9285	5.3353	5.0573	5.9316	5.2227	5.9685	5.5122	5.4636	5.7738	3.6403	5.3971	5.9708	5.2624	5.0056	3.6237	5.6588	5.8475	5.9491	6.5682	5.5357	6.9007	6.7644	6.5249	5.8115	8.7072	7.4309	9.0101	7.1177	5.3697	6.5132	8.3597	7.4397	9.7393	8.4011	8.299
United States of America	Ohio	Auglaize		4.0235	6.4072	6.1555	5.9944	5.6599	7.3701	6.785	5.9246	7.9077	2.7616	8.2211	8.0768	8.7281	8.3447	5.6704	7.9196	7.7973	5.8905	8.4676	7.3075	9.4525	8.2622	6.9117	8.9476	9.1784	8.5731	9.476	8.7183	4.2564	8.5448	10.4911	9.8168	10.0335	9.1347	8.0294
United States of America	Ohio	Brown		5.0053	5.2146	5.7486	5.9128	6.4739	5.6207	6.8358	5.4201	6.6464	3.7658	7.2798	7.1093	7.5383	6.2824	4.4994	7.2378	7.1665	7.2113	9.134	6.7729	8.7726	5.9557	6.6497	6.3295	7.4925	6.3576	9.5999	7.8647	5.7366	7.5904	9.3874	8.7565	9.1945	8.6225	7.8313
United States of America	Ohio	Butler		4.7655	5.0534	6.1962	5.9065	6.33	6.9143	7.0266	6.3013	6.6525	3.2824	7.2609	7.7076	6.9334	7.5999	4.8902	6.9525	7.8542	6.0786	8.846	6.8323	8.7985	7.8419	7.0537	6.7558	7.1233	5.8783	9.1766	9.571	4.3994	9.1824	10.4306	9.0411	9.2041	6.891	7.239
United States of America	Ohio	Champaign		5.0968	6.623	6.8075	6.9735	7.5099	7.8222	6.9236	6.7189	6.4956	4.3934	7.8446	8.5738	8.2383	7.9112	5.6512	8.1265	7.6254	5.8905	9.1387	7.8367	7.939	7.4484	6.2569	8.6019	8.9812	8.7839	9.6095	9.779	5.5273	9.1852	10.7795	6.7539	10.4406	10.8133	8.8146
United States of America	Ohio	Clark		5.7123	6.5468	6.6308	5.6554	7.6008	7.5706	7.411	6.3119	7.3428	5.0591	7.8446	8.0767	8.5376	7.9152	6.5918	7.2904	7.6063	6.5171	9.7535	7.9572	9.3727	8.1996	7.5275	9.225	8.6285	7.2848	9.5422	10.1431	7.4558	9.769	10.9668	8.2809	10.9666	10.3712	8.8269
United States of America	Ohio	Clinton		5.671	6.0719	7.4755	6.9207	7.1085	7.3713	7.4189	5.4124	7.801	5.3222	7.9701	8.3969	8.7579	8.4032	6.2744	7.9448	7.7726	7.3947	9.4797	7.5383	9.1031	7.6694	7.5897	8.7106	8.5929	7.3615	10.4566	9.3624	8.1267	10.0639	10.9769	8.9605	10.5817	10.4931	8.8082
United States of America	Ohio	Columbiana		5.1784	5.5236	6.38	6.9861	5.8832	6.3895	6.6525	6.3952	6.4014	5.5232	6.6522	6.9804	7.8807	7.1894	4.4301	5.1776	6.785	4.7803	8.0887	5.4578	8.8429	6.7914	6.8933	6.2002	7.6459	7.827	7.8319	6.3411	4.5057	8.859	8.6327	7.4568	9.1724	9.2117	7.7261
United States of America	Ohio	Coshocton		5.5587	5.787	6.9971	6.7128	6.7079	7.2141	7.0283	6.622	7.7947	6.0635	7.7253	7.5151	8.2672	7.7386	6.4354	7.1671	7.5685	4.3477	9.2556	7.4597	8.9896	8.0341	7.9251	7.7944	7.6869	7.5485	8.1387	7.4316	5.6459	9.7326	9.4603	8.2395	9.6632	9.577	8.3604
United States of America	Ohio	Crawford		4.5109	5.9988	6.6934	7.3535	6.7653	7.4487	7.5382	6.8159	7.7194	5.7742	7.468	8.7239	8.5966	8.3666	5.4228	7.7993	7.8301	5.9853	8.8929	6.6222	9.076	8.5879	7.4633	8.5458	9.2742	9.3184	9.9857	9.3861	4.954	11.4198	9.2434	9.9833	10.2181	10.0981	8.1084
United States of America	Ohio	Darke		5.1721	6.2495	5.8284	5.3523	7.0619	7.6094	7.2016	6.138	7.9077	3.9925	7.5308	8.6359	8.1191	8.2835	4.7541	7.7015	7.7337	6.6425	9.9353	8.1212	9.6543	7.8239	7.0604	8.0466	9.3846	9.141	10.2125	9.9699	4.7908	10.6368	11.1155	8.5962	10.2483	9.6748	8.5989
United States of America	Ohio	Defiance		3.5778	5.3504	5.9958	6.4714	5.8718	7.1963	7.3125	5.9815	7.4872	5.0649	6.5894	6.7228	7.6266	5.7463	4.0015	7.2321	7.1452	6.8125	8.053	6.7763	7.8413	7.3358	7.7757	8.0168	9.9668	8.3151	8.2219	8.4107	7.956	9.7461	9.9228	9.68	9.1252	8.4131	8.1245
United States of America	Ohio	Delaware		4.5256	5.4548	6.8772	6.6346	6.4591	7.148	7.0762	5.7768	6.3387	4.5817	6.6522	7.9878	7.2528	7.0326	5.5217	6.7124	6.7274	5.2852	9.1405	7.6975	8.7486	7.2485	5.6773	8.3907	7.7358	8.0324	9.4388	8.6618	5.6074	8.1829	8.9735	8.9783	9.3084	10.0066	8.3227
United States of America	Ohio	Erie		5.3768	6.3608	6.4567	7.0928	7.1408	8.0944	7.6274	6.9601	7.255	7.5316	7.8446	8.1052	8.2347	8.4925	5.5792	7.811	7.9582	5.6735	8.3525	6.1753	8.6421	8.8407	8.005	8.3198	9.8651	8.8773	8.2226	7.9587	5.9851	9.8957	9.985	9.6827	10.1345	9.5153	8.304
United States of America	Ohio	Fairfield		5.4202	5.765	6.8246	6.2417	6.7706	6.6973	7.0449	5.0836	7.2173	4.8014	6.4639	8.1721	8.2362	7.2236	6.1278	6.3432	7.5134	6.2919	9.2974	7.4346	8.4831	7.3266	6.6639	8.9667	8.209	6.5214	9.2991	9.0196	6.8944	10.338	9.9138	6.7668	10.4035	10.1428	8.7341
United States of America	Ohio	Fayette		5.3706	5.6702	7.3059	7.409	7.3355	7.1168	7.2091	5.3102	7.4056	5.0211	8.3905	8.6022	7.9289	7.9583	6.3448	7.8796	7.002	6.3549	10.0252	6.8354	9.1395	7.8231	6.9827	9.0596	8.9032	5.4334	9.3649	9.371	7.7425	9.1269	10.0112	7.6389	10.1017	9.9888	8.9629
United States of America	Ohio	Franklin		5.1134	5.6125	6.4712	6.6849	6.434	6.9611	7.0004	4.8464	6.5583	4.2554	6.2757	8.0492	7.1913	7.07	5.8495	7.0119	6.819	5.474	8.8959	6.7808	8.0941	7.5278	6.1137	8.2986	8.4201	5.4768	8.8757	7.9965	5.7258	9.8799	9.3037	6.3489	10.1227	9.6144	8.2311
United States of America	Ohio	Fulton		4.886	6.4475	5.9619	7.0865	6.4552	7.579	7.9604	6.9917	7.437	7.3998	8.0956	8.3263	8.7725	6.7457	6.2521	8.6429	8.0668	6.25	8.8809	7.2713	8.2133	7.8818	7.35	8.8085	9.4367	8.9294	9.397	8.3232	6.6976	11.4261	10.6382	10.6829	11.1726	10.0063	8.707
United States of America	Ohio	Gallia		4.3126	4.9278	5.3301	5.5606	5.8027	5.8089	5.2782	5.717	5.729	5.36	6.4639	6.4687	6.4345	4.9489	4.1015	7.8083	7.3936	6.656	8.1114	6.7726	6.7515	6.8981	6.5539	7.0902	6.5001	5.1237	7.8744	5.7185	7.1079	8.2179	8.6806	4.9671	7.723	7.6647	7.8453
United States of America	Ohio	Geauga		4.4879	5.2465	5.4665	7.1306	5.71	5.7037	6.2252	5.858	5.216	5.7742	6.2757	6.2946	5.8094	6.5751	3.7542	6.3973	7.5297	3.9	7.1725	6.0917	7.5264	7.197	7.3744	4.9958	6.9983	8.0198	6.2767	6.7788	4.9608	7.1083	8.079	8.0028	7.4065	7.8326	7.5952
United States of America	Ohio	Greene		5.7077	5.9201	7.2206	6.1953	7.271	7.4087	7.4125	5.9208	7.776	6.0065	8.196	8.5849	8.6259	7.9707	6.1336	7.456	7.5168	7.332	9.5989	7.7766	8.8	7.7479	7.3494	9.0873	8.6352	6.6255	9.799	8.2185	7.4417	9.0861	10.1609	9.1965	11.0432	10.1296	8.8614
United States of America	Ohio	Hardin		4.0611	6.1471	6.7045	7.0615	6.4128	7.1887	7.4231	5.9187	7.029	3.6403	8.1584	8.0767	8.1135	7.6979	5.2971	7.5025	7.9179	5.9531	8.5241	7.4059	9.0193	7.3233	6.7034	8.6408	9.7042	9.4967	9.3967	9.0007	4.2064	7.9738	9.8723	9.6866	10.2686	8.7849	7.7078
United States of America	Ohio	Harrison		4.5821	5.0045	6.1084	6.1939	5.4607	6.4829	4.7028	5.6488	6.0628	5.6786	6.3955	6.4322	6.5823	7.2351	3.3165	5.9076	6.3255	4.2847	6.8651	4.546	6.9016	6.14	5.5272	6.0791	6.4824	5.3117	6.7474	5.1155	2.782	8.1108	6.7417	6.9286	7.6575	8.1551	6.2525
United States of America	Ohio	Henry		4.4088	6.3651	6.4847	7.6075	6.7346	7.7236	7.7757	6.8198	7.9077	7.0546	8.3466	8.6346	9.1088	6.6208	6.1988	7.6597	8.5867	7.4375	9	6.5967	9.5062	8.4108	7.8781	9.0631	9.6534	9.7206	9.4249	8.2852	7.5377	11.5642	10.5592	10.6719	10.9705	9.6473	8.709
United States of America	Ohio	Holmes		5.1067	5.5416	6.302	6.4043	6.0453	6.9127	6.0294	6.0435	6.9035	6.4585	7.2798	7.1331	7.453	7.235	5.0239	5.7274	7.0006	4.1587	8.4816	5.6112	8.7134	7.1855	7.3003	6.9593	8.0794	7.7613	9.0553	5.3664	4.7031	9.2668	9.2577	8.9431	8.1965	9.5068	8.2566
United States of America	Ohio	Huron		4.7682	5.7399	6.3132	6.7907	6.4212	7.6368	7.7364	6.9545	6.9035	6.5652	7.2798	8.1052	7.7148	8.1779	5.2641	7.2844	7.8424	5.1747	7.9879	6.101	8.7279	7.7967	6.9159	7.6856	9.1291	8.615	7.6741	7.9588	5.7947	10.5546	9.1366	10.0055	9.6057	10.2792	8.0637
United States of America	Ohio	Jefferson		5.3667	5.3762	5.624	6.371	5.4754	6.7324	4.5777	5.4512	6.0876	4.1319	6.2757	6.3054	6.3256	6.6684	3.1379	5.5321	5.8594	4.852	6.8656	7.2599	6.7419	5.879	6.5022	6.1657	6.6812	4.8958	7.9445	5.7954	2.3306	7.3646	4.2732	4.6206	7.6929	7.6348	6.4817
United States of America	Ohio	Knox		4.5947	5.232	6.31	6.8195	6.0175	6.5847	6.9671	6.7244	6.8972	6.3266	7.0287	7.4963	7.6935	7.1012	5.49	6.6263	6.8633	5.0965	8.4568	6.9758	8.4708	6.9411	7.1291	7.5616	7.1735	7.9429	9.0035	7.6325	5.9705	9.2768	8.9968	9.1398	10.0921	9.1832	8.0414
United States of America	Ohio	Licking		4.8205	5.4919	5.9425	7.3474	5.998	6.6466	6.0463	5.8813	6.834	5.0211	6.2757	7.742	7.6886	7.1198	6.0912	6.181	6.6057	5.8515	8.7202	7.617	8.4874	7.1624	5.7685	8.1492	8.7398	6.6642	9.1818	8.555	6.5795	8.2705	9.2435	8.0069	9.8248	9.6107	8.0841
United States of America	Ohio	Logan		4.218	6.0463	6.5195	6.0634	6.6331	7.2197	6.0765	5.5862	7.0479	4.0169	7.2798	8.0768	7.9254	7.9152	5.2075	7.8631	7.4535	5.5771	8.8816	7.6746	7.8347	7.0103	6.4134	7.8912	8.4581	9.0687	9.704	9.6347	4.9986	9.0785	9.2495	8.9418	10.39	10.0449	8.2719
United States of America	Ohio	Lorain		4.4853	5.2896	6.1074	6.1763	5.876	7.1411	6.9378	5.7878	6.3136	5.6487	6.6522	7.7339	7.067	6.9197	4.35	5.0088	7.5197	4.7384	7.5418	4.9549	8.1917	7.8936	7.0855	6.748	8.7152	7.8794	7.8669	7.4692	5.5347	9.2794	7.9562	9.4621	7.8361	9.2272	8.0775
United States of America	Ohio	Lucas		5.2034	6.3389	5.9483	6.6534	6.9625	7.4418	8.0492	6.9723	8.1587	7.1617	8.2839	8.943	9.2484	6.8082	6.0958	7.9007	8.2012	6.1249	8.7867	6.7287	9.8468	8.221	7.5375	8.7893	9.6976	8.8632	9.5525	8.8501	6.981	11.798	10.6806	11.1778	10.5958	10.377	8.5193
United States of America	Ohio	Madison		5.3829	5.7965	7.217	6.7882	7.3094	7.8697	6.2223	4.4818	7.0604	4.8956	7.7818	8.6022	7.9902	7.9568	6.4064	7.5497	7.0399	6.1662	9.8432	7.5566	9.3841	7.9052	7.4232	9.3563	8.4747	6.8616	9.8427	9.6325	7.1954	10.1211	10.4298	8.0491	11.3607	10.5651	9.0241
United States of America	Ohio	Mahoning		4.3749	5.2333	5.3787	6.5153	5.7115	5.8698	6.2797	5.829	6.4642	5.8435	6.4639	6.6064	7.6901	7.4315	4.327	5.5098	7.7064	5.3463	8.6447	6.1696	8.1562	6.1305	7.6479	6.114	7.5803	7.2362	8.3299	7.0926	4.5741	7.6497	7.3616	7.5762	8.0883	8.3213	7.3885
United States of America	Ohio	Marion		4.5043	5.2004	6.5391	7.2526	6.2841	7.2174	7.3213	5.6057	6.6525	4.2679	7.3425	7.9878	8.1907	7.8527	5.4817	6.8669	7.3998	5.5998	9.7742	7.4218	8.2956	7.0696	6.3677	8.3295	9.3234	8.9951	8.9481	8.712	5.7834	10.1672	8.8123	9.8732	9.6027	9.679	8.1849
United States of America	Ohio	Medina		4.3907	5.0145	6.4227	6.9546	5.4934	6.2902	6.4587	6.1429	6.6022	6.2764	6.6522	7.479	6.5461	6.8209	4.5157	6.0656	6.9647	4.0885	8.7649	4.4212	8.3771	7.5474	6.9309	6.0893	7.7283	8.1743	7.016	5.649	4.9662	8.5196	7.5344	8.7134	7.8293	9.3228	7.9296
United States of America	Ohio	Meigs		4.3563	4.7617	5.7216	5.9128	6.0229	6.0472	6.4804	5.347	6.5897	4.3934	5.4662	5.9703	5.1215	4.5055	2.8869	6.0452	5.7641	4.8223	6.567	7.369	7.2743	5.0895	7.7413	5.9443	7.9509	4.9858	7.6049	8.1085	5.8665	5.9856	7.193	7.7545	7.6396	6.3183	5.364
United States of America	Ohio	Mercer		4.2243	6.5277	6.3353	5.7495	6.3156	7.69	6.886	5.9665	7.945	3.452	8.3654	8.201	8.6046	8.3447	5.1306	7.9149	7.8928	6.3918	9.4586	7.5927	9.6853	8.3247	6.568	9.1965	9.9571	8.6458	9.8762	9.5405	4.0924	9.7941	11.3218	9.15	10.0645	9.4599	8.757
United States of America	Ohio	Miami		5.4546	6.3438	6.1749	4.6386	7.4448	7.6272	7.1453	6.6276	7.3428	4.519	7.7191	8.2631	8.3433	8.1241	4.832	7.2595	8.0838	6.3291	9.8475	8.109	8.6405	8.157	7.2896	8.9406	9.6731	8.8391	9.4736	10.553	5.0993	10.5096	10.8849	8.251	10.6181	9.97	8.9333
United States of America	Ohio	Morrow		4.48	5.0736	6.4364	6.6911	5.9658	6.7476	6.8257	5.9424	7.2487	5.4604	6.5894	7.4962	7.7562	7.2237	5.671	6.0431	6.8955	5.2222	8.4567	6.7152	8.022	7.4553	6.2822	7.6209	8.5959	7.4882	8.8197	8.8186	5.7929	9.2418	8.2191	9.3143	9.8048	9.7343	7.6712
United States of America	Ohio	Muskingum		5.2894	5.4855	6.1776	6.6655	6.3079	6.2823	6.2457	4.7681	7.6566	5.0187	7.0413	7.8127	7.8701	7.5214	5.5902	6.5642	6.8284	5.1347	8.8633	7.3712	8.1621	6.3918	7.0455	7.4916	6.9377	6.3747	8.7844	8.373	5.395	8.0796	8.919	8.6475	10.2108	9.4693	8.2685
United States of America	Ohio	Ottawa		3.9419	6.0184	5.7434	6.4901	5.3104	7.2425	7.5111	6.7294	6.6525	6.128	6.9032	7.6722	8.1734	7.2343	4.4132	6.7036	7.8331	5.2371	7.793	6.3342	8.9373	8.5882	7.3933	8.4651	9.598	6.7257	7.3376	8.4735	5.8219	11.6663	9.4573	10.5495	9.1345	9.8791	8.2116
United States of America	Ohio	Paulding		4.2808	5.5595	6.5277	7.0552	5.6968	7.8546	7.3054	6.2138	7.9704	5.2219	7.0915	7.5245	8.8669	7.1057	5.0939	6.9136	8.0853	6.875	7.6515	5.9454	8.3373	8.1579	7.2881	8.7596	8.8044	7.8528	8.5846	8.8501	5.173	10.177	10.0795	9.3165	9.4532	9.4832	8.8075
United States of America	Ohio	Perry		4.8581	5.5573	6.2052	5.7623	6.2431	6.0816	6.2914	4.9535	7.0667	4.7764	6.9032	8.0034	7.8077	7.4239	6.1123	6.2339	6.7114	6.6379	8.8634	7.2453	8.5167	6.2361	6.7708	7.6999	8.5023	8.7562	8.6369	8.6306	5.9208	8.5863	8.4666	7.5958	9.1536	9.9528	8.3774
United States of America	Ohio	Pickaway		5.4518	5.7712	6.9132	6.5247	6.973	7.3178	6.9695	5.3605	7.2173	4.4437	6.7777	7.8034	7.0069	7.3461	5.438	7.3167	7.5473	5.1594	9.8243	7.2843	8.9052	7.7149	6.3413	8.8117	7.7557	4.0597	9.6334	8.4672	6.8161	10.1282	9.8588	6.0867	10.5633	9.6088	7.779
United States of America	Ohio	Pike		4.1113	5.1714	6.2714	5.668	5.6625	6.0325	6.4009	5.7996	6.0751	4.1985	6.5894	7.1092	6.6801	5.3757	4.0964	5.2595	6.7051	6.3483	8.0856	5.5927	7.1435	5.6952	5.9167	7.0981	6.5873	4.191	7.9355	6.5781	7.503	6.828	8.8092	7.758	8.4722	8.9152	7.5687
United States of America	Ohio	Portage		4.4879	5.1495	5.0182	6.0257	5.797	6.4582	5.7987	6.0169	5.8994	6.0881	6.3384	6.8558	6.8275	7.2508	4.4787	6.019	6.5975	4.5285	7.4695	6.3245	7.7259	6.419	6.9301	5.7355	7.3221	7.6164	7.8209	6.2139	5.2938	7.2408	7.6973	8.4255	7.0113	8.6228	7.3957
United States of America	Ohio	Preble		5.7394	5.3758	6.8807	6.0195	7.2059	7.2971	7.5585	7.1989	7.8763	4.3307	7.9701	8.7729	7.6631	8.3415	4.429	7.5901	8.0931	6.3294	9.8937	8.0316	8.3866	7.6538	7.2741	8.0249	8.4421	8.1762	10.7375	10.2826	5.9253	9.3114	10.8187	8.7918	10.9427	8.303	7.8418
United States of America	Ohio	Putnam		3.8916	6.3267	6.3899	7.2685	6.5592	7.6228	7.4769	6.021	7.5813	5.109	7.468	8.0796	8.756	7.2999	5.3608	8.3777	8.0015	7	8.7491	5.9455	9.446	7.5887	7.3725	8.7296	9.2894	9.4731	9.5661	7.9086	5.0453	11.3444	10.809	9.6325	9.9428	8.0901	8.1712
United States of America	Ohio	Richland		4.0156	5.2206	6.0074	6.9735	5.9085	6.9332	6.5353	5.9872	7.3428	5.2721	6.5894	7.3008	8.1094	7.8148	5.1434	7.2337	7.5773	5.5489	8.2896	5.382	8.4507	7.1357	6.7678	6.8566	8.605	7.7763	8.8903	7.7893	4.938	9.5091	9.2237	9.001	8.9678	9.9751	7.984
United States of America	Ohio	Ross		4.7641	5.2634	6.7796	6.3927	6.6469	6.5836	6.4165	5.7429	7.2801	4.1424	6.8405	7.4348	6.8225	6.9788	4.9972	7.2574	7.4819	6.1661	9.335	6.4356	8.6627	6.8034	6.2107	8.6608	8.5657	5.0529	9.7895	9.1012	7.2176	9.0917	10.1022	6.9321	10.0264	8.8983	7.7485
United States of America	Ohio	Sandusky		5.0507	5.9618	6.2969	7.5486	6.9601	7.7752	8.0234	6.5902	7.2801	7.0295	7.8446	8.5383	8.5094	8.1779	5.3822	7.4383	8.1395	5.7982	8.7924	5.3159	8.13	8.6513	7.2512	8.6794	9.8364	7.8423	8.8648	9.233	7.1899	11.5515	10.2177	11.2046	9.9951	9.7048	8.3114
United States of America	Ohio	Scioto		4.7578	5.362	5.4461	5.2349	6.0592	6.4104	6.0812	5.6538	6.201	4.1118	6.8405	7.0453	6.7414	5.7952	4.8645	7.0697	6.5879	6.3484	7.9162	5.8796	7.9319	6.2016	6.3806	7.3889	7.3276	3.8352	8.4479	8.3043	6.42	8.1435	9.1137	6.5037	7.2069	7.4195	6.2989
United States of America	Ohio	Seneca		4.2279	5.9547	6.6851	6.9715	7.0446	7.5297	7.8847	6.5973	6.9663	6.2764	7.2107	8.0433	8.8653	7.8632	4.5076	7.3148	8.0957	5.5488	8.5536	6.0151	8.6856	7.6409	6.9286	8.2716	9.5333	8.9264	8.8834	7.6324	4.9572	10.6037	9.1388	9.5515	8.8577	9.1803	8.0342
United States of America	Ohio	Shelby		4.6135	6.2993	6.2315	5.3918	6.8479	7.3203	7.3731	6.1256	7.0667	3.1382	7.6563	8.2631	8.0521	8.2911	5.6215	7.9746	7.9488	5.8904	9.2579	7.6177	9.0997	7.511	6.1262	8.3312	9.92	9.0209	9.364	10.1682	4.8231	8.884	9.9722	8.6487	10.6922	9.3844	8.138
United States of America	Ohio	Stark		4.9525	5.3014	6.033	6.6564	6.2298	6.603	6.5375	6.1133	6.2759	5.8747	7.2798	7.1674	7.7123	7.6379	4.3675	6.157	7.037	3.7738	8.7459	5.1803	8.4503	7.3419	7.1168	6.7869	8.1693	6.8278	7.4911	5.5862	4.5041	8.6547	8.5915	8.7385	8.1717	8.9668	8.2188
United States of America	Ohio	Summit		4.1305	5.2307	5.2367	5.7998	6.0099	6.0676	6.2618	5.9536	5.8994	5.4791	6.5894	6.669	7.5621	7.4978	4.5036	5.0093	7.6569	3.7113	7.4771	4.3543	7.9144	6.5792	7.0341	6.305	7.2586	6.8461	7.2056	7.9086	5.3896	8.0639	9.1505	8.7487	8.6161	7.4625	6.3354
United States of America	Ohio	Trumbull		4.4314	5.0853	5.6024	6.0382	6.1213	5.4571	6.7283	6.2113	5.7111	5.4302	6.6522	7.6035	7.1765	7.6197	5.1473	6.4164	7.8435	5.1576	8.5375	6.6484	8.1063	6.8261	7.7262	6.1569	7.9188	7.5321	8.3309	8.599	5.9438	8.3697	8.388	8.4929	9.2088	9.0683	8.0733
United States of America	Ohio	Tuscarawas		5.2005	5.479	6.2533	6.6639	6.2199	6.9243	6.0995	5.7251	6.7152	6.044	7.1542	6.6873	7.8915	7.361	5.1513	6.6009	7.4455	4.7886	8.7438	7.3937	8.1302	7.136	7.1235	6.3601	7.4223	6.0264	6.2767	6.8228	4.4681	8.2255	8.4095	8.2004	9.5794	9.3693	7.6979
United States of America	Ohio	Union		4.6607	5.8917	6.8494	7.0643	6.8229	7.7194	6.7497	5.3416	6.3387	3.7031	7.0287	8.2336	7.3757	7.591	5.3798	6.9454	7.0399	5.2853	8.9587	7.4949	8.1419	7.2038	6.2921	7.9614	8.6583	9.1894	9.6242	10.005	5.3937	9.0086	9.0708	9.1462	10.4013	10.3227	8.3211
United States of America	Ohio	Van Wert		4.378	6.2125	6.7288	6.5028	6.9295	8.0872	7.8838	6.6701	8.5353	5.6487	8.3529	8.2646	9.3709	8.4945	6.127	8.424	8.781	7	8.9373	7.0002	9.3845	8.0946	8.0195	9.0529	9.3929	8.4993	8.9587	9.2392	6.0595	9.0472	10.7208	9.6109	10.5992	7.784	8.338
United States of America	Ohio	Vinton		4.7508	5.0439	5.963	5.888	6.4859	5.5118	5.8374	5.9626	6.3387	4.4248	7.0215	7.6217	6.2159	7.507	3.1928	6.1847	7.449	5.6343	6.5667	6.931	6.6069	6.1436	7.1599	7.3118	7.1395	4.6224	8.4735	4.582	6.418	6.8604	8.405	9.0123	8.2567	11.5669	9.8199
United States of America	Ohio	Warren		4.7647	5.6851	6.3462	6.0697	6.6281	6.8265	7.0019	5.852	7.5188	4.519	7.3425	8.1462	7.6632	7.3846	5.1978	7.3174	7.2887	7.0814	9.3793	7.7941	9.0368	7.7478	7.154	7.7347	8.3585	6.9918	9.3354	9.6318	6.5499	8.2117	9.8356	8.5896	10.177	8.236	8.5314
United States of America	Ohio	Washington		5.3225	5.5374	6.3059	5.944	6.29	6.5837	6.3936	5.2929	6.7652	4.6831	7.0915	6.9868	6.8707	6.1432	2.9488	6.7526	7.3178	6.7002	7.894	6.7186	8.4619	5.9188	6.9842	7.5855	7.7058	4.5378	9.2286	7.6101	4.6836	8.5394	8.6633	6.327	9.4367	8.0022	7.8336
United States of America	Ohio	Wayne		5.05	5.2678	6.6881	7.4154	6.5058	6.6484	6.5188	6.0189	7.4683	5.7933	7.3362	7.6036	7.7536	7.3736	4.3989	5.8771	7.4169	4.0882	9.9847	4.9613	8.7932	7.427	7.2913	7.3758	8.8621	7.3934	9.2564	6.716	4.6206	9.9197	8.5528	9.1691	8.6924	9.5277	8.1581
United States of America	Ohio	Williams		3.2326	5.3129	5.833	6.2078	5.7092	7.2277	6.9935	6.1365	6.9349	6.2764	6.9032	7.2778	7.5335	5.8712	4.2515	7.0842	7.1577	6.5625	7.7331	7.1839	7.5277	7.0828	6.6035	8.0691	8.8424	7.4886	8.0371	8.599	5.5951	10.7859	9.2867	10.0275	9.989	8.7698	8.072
United States of America	Ohio	Wood		3.8318	6.3074	6.3497	7.4219	6.4553	7.6988	7.9984	5.95	7.1043	6.1886	7.9073	8.4497	8.7829	6.8081	5.4088	7.265	8.336	6.25	8.6802	6.1014	8.6282	8.0874	7.069	8.9581	9.8351	8.9559	8.8515	7.532	5.9854	11.3282	10.2984	10.7822	9.8817	9.3964	8.6452
United States of America	Oklahoma	Beaver		5.7449	5.0215	6.2768	6.442	5.6973	7.7168	5.4922	5.0214	6.9045	6.8999	6.2769	6.12	6.7237	5.5904	4.6627	6.0363	9.415	7.2183	10.4612	7.689	9.2897	8.3999	11.2664	9.2632	9.2058	11.0767	9.1796	9.2406	8.5645	10.21	11.2658	9.4766	9.415	11.3956	9.8713
United States of America	Oklahoma	Blaine		3.0867	4.1649	3.7266	3.213	3.2415	7.517	3.4241	4.4674	4.93	5.9637	5.3271	6.6017	5.8114	4.8319	5.2996	5.2173	4.9605	5.1012	6.4244	5.0214	5.806	5.0215	6.277	8.0063	2.9814	6.0676	6.384	4.3937	6.6719	8.1787	8.8	9.3694	7.0642	9.3632	7.284
United States of America	Oklahoma	Bryan		2.291	3.243	3.3667	2.6901	1.7118	5.9915	2.903	3.1384	3.6092	4.9165	3.1384	4.3939	6.8149	5.0215	3.6742	4.3792	4.7757	5.4922	6.9873	2.3164	5.5921	4.7441	6.2178	7.3867	4.4834	6.7097	5.6273	5.1558	6.8129	4.3746	7.0612	8.6022	6.4857	8.5965	6.2492
United States of America	Oklahoma	Caddo		2.7274	3.68	3.2927	3.1384	2.7797	6.0807	4.4984	4.9073	5.2456	9.289	4.707	6.2769	5.1349	4.1697	9.4151	6.7597	6.2766	4.8471	7.2507	5.806	5.2922	5.4078	6.9047	7.0743	2.971	4.6628	5.8283	5.5444	5.9314	8.0936	6.9043	6.1604	5.9463	7.3954	5.7532
United States of America	Oklahoma	Canadian		2.986	3.0129	2.72	2.2597	3.4173	5.8203	3.5045	5.7537	6.8417	7.3224	6.2769	5.3802	5.1889	4.7077	4.4059	5.2726	3.9752	7.0614	6.8651	3.5568	5.0999	4.9318	4.3154	6.6561	4.1845	6.9742	6.2767	5.649	4.0496	4.9642	7.532	8.9867	6.7757	8.9808	7.089
United States of America	Oklahoma	Choctaw		1.9458	2.1969	3.544	1.3948	1.4347	6.1373	2.5805	1.883	5.8285	7.9082	5.5595	5.5385	3.6406	5.6492	3.4237	6.1025	2.0922	5.1356	7.4179	3.6614	6.0806	7.1328	4.9931	7.6142	2.7461	5.411	7.1025	8.2588	6.1177	8.0202	7.532	5.4398	6.0865	9.6753	5.7312
United States of America	Oklahoma	Cimarron		6.8918	6.2544	6.646	6.07	5.1648	7.3315	5.1234	7.6828	8.1599	10.0422	8.2082	6.9207	8.2913	7.5513	6.4613	5.1784	7.3843	7.2532	10.7013	7.0188	7.3927	10.0715	10.2184	11.4387	11.5548	10.2288	9.7712	9.1012	9.6085	10.1821	13.2658	8.9667	10.8218	13.0369	10.1419
United States of America	Oklahoma	Cleveland		2.1566	3.1384	3.9753	4.603	3.766	5.9915	3.0861	3.5778	4.2682	6.097	6.2769	5.6492	6.4024	6.2769	4.4834	6.0154	4.8818	5.0214	6.5905	3.4871	5.0214	5.0215	2.8695	5.5939	1.5692	6.7906	7.8458	5.38	6.9453	6.2767	7.532	5.9628	3.1383	6.2014	6.8612
United States of America	Oklahoma	Craig		2.1969	3.2639	2.9292	2.2693	2.8693	5.8375	1.9877	2.4061	3.3267	3.7658	2.9591	4.8646	5.147	4.3939	3.766	4.7425	3.5599	3.1384	5.3111	5.1355	4.0351	4.3938	5.1357	5.7458	3.8288	4.1845	4.7656	5.7536	4.8627	5.311	6.5556	5.2959	4.6447	6.9631	4.9263
United States of America	Oklahoma	Garvin		2.3066	3.7661	4.3938	5.3801	4.3937	6.0354	2.9292	4.1248	5.691	5.9911	7.3753	6.5908	4.8332	6.5824	4.9929	6.1309	5.3352	5.7812	7.4536	4.3153	6.1756	6.0354	5.9183	5.9829	4.842	7.4537	6.047	6.1115	6.7433	7.4329	6.8371	4.1845	3.3345	9.1289	4.9195
United States of America	Oklahoma	Grady		2.3438	3.1384	2.8873	2.4061	3.2639	5.8061	3.515	3.1384	4.2892	6.7645	6.0676	5.7277	5.1784	4.6031	5.3111	4.4775	4.8818	4.9107	5.394	4.3383	4.7076	5.3802	4.2948	6.0795	4.5192	7.3845	6.6571	5.4249	7.0673	5.9628	9.3215	6.326	4.7696	6.3219	5.3282
United States of America	Oklahoma	Harper		6.214	5.963	6.2768	6.2768	4.3937	6.9045	5.0214	4.6269	5.106	6.1765	5.963	6.2769	6.0188	5.0043	5.4888	5.4035	5.1375	5.2833	6.6537	5.2228	6.2592	5.1438	6.4512	8.2921	9.4151	10.0429	10.1263	8.9965	9.4387	8.8919	6.9741	11.4004	8.5955	11.3929	8.863
United States of America	Oklahoma	Hughes		2.9152	1.7037	3.2639	2.72	2.2596	6.1722	2.5107	3.4522	2.8246	4.3934	4.5248	5.6075	4.9362	4.1042	3.1384	5.6492	3.1383	4.7076	5.3111	3.2953	5.1559	3.9006	5.2308	6.8006	4.1845	7.418	7.2182	6.4336	6.4174	5.7061	6.456	5.0213	4.7075	4.7023	3.6581
United States of America	Oklahoma	Kay		2.0746	2.7992	2.5046	2.1595	2.1787	5.0522	2.3014	2.1184	3.3135	5.178	5.44	5.0634	6.0886	5.1471	3.1384	2.8531	4.4833	4.0799	6.2767	3.1384	2.964	4.8646	5.1693	5.3811	3.8626	8.2943	6.0256	4.104	5.9835	6.7032	6.2767	4.8672	2.1644	6.3375	3.6347
United States of America	Oklahoma	Le Flore		2.7341	3.6891	3.3009	1.9772	2.8713	6.6583	3.033	3.9571	4.3669	5.2825	4.7186	5.8476	5.1476	4.28	4.6943	4.6213	4.3939	4.5186	5.6909	4.4669	6.4023	2.9733	5.5174	7.0918	3.766	3.9604	6.7595	5.4109	6.3845	6.9374	7.9504	5.2145	5.2856	7.9544	6.1881
United States of America	Oklahoma	Major		3.0624	4.1321	3.6973	3.1878	3.4129	6.0676	3.8445	2.8246	3.1384	5.0211	3.7661	5.0215	5.1784	4.7939	3.3798	3.0338	4.969	8.7875	7.0613	4.7424	2.8694	5.6492	8.3078	7.9434	3.2801	10.2939	9.5047	7.2423	11.1488	11.4235	11.9256	6.1402	8.0341	10.6564	8.2901
United States of America	Oklahoma	Mayes		1.9772	3.2012	2.6073	2.5107	1.883	5.7062	1.883	2.7618	3.4523	3.1382	2.9292	5.6492	5.0424	4.3939	3.8707	5.7063	4.6029	3.515	5.8844	3.5867	4.2796	4.8123	4.451	5.1702	3.1954	4.0615	5.9914	5.0213	3.9594	3.766	6.2767	4.4902	3.9229	7.3112	5.6877
United States of America	Oklahoma	McClain		1.6378	2.2099	1.9774	4.0799	3.1383	5.7747	3.1384	4.9378	6.2768	6.5379	6.0975	5.7063	5.1784	6.6535	4.035	5.44	5.5792	5.6491	6.9741	3.3476	3.709	5.4399	4.8058	4.2483	4.104	6.2768	6.9741	5.8582	6.2642	6.686	6.6254	6.2767	3.4522	7.9398	6.1767
United States of America	Oklahoma	McCurtain		2.0792	1.3181	2.5102	2.1643	2.1835	5.0633	2.3065	3.0092	3.1619	5.7058	4.7425	3.7662	4.5507	3.5308	3.5076	3.6877	3.4405	4.603	5.126	2.5406	5.9681	4.4461	6.3977	5.393	1.5692	5.3451	6.3874	4.6692	5.2612	5.0213	6.5277	5.1783	5.0811	7.7399	5.3171
United States of America	Oklahoma	McIntosh		2.2178	1.6477	2.0086	2.3224	1.883	6.1722	2.5892	3.6615	4.8503	4.1145	3.7661	4.5194	5.1261	3.9859	3.0965	3.4699	3.2991	3.3927	5.111	3.3539	4.0194	3.3032	6.277	5.3249	3.1384	6.464	7.3228	5.0213	5.1063	6.2595	6.735	3.766	3.6324	4.8145	3.7454
United States of America	Oklahoma	Muskogee		2.4982	1.883	1.7784	2.0713	1.6738	6.1722	2.6004	4.3938	4.5115	4.315	5.3353	5.6231	5.9003	5.0215	4.1845	3.7661	3.9833	5.7537	7.8035	4.4107	5.1424	5.8639	7.8463	7.3513	6.2767	8.0532	7.6143	8.8076	7.3607	8.3689	6.9043	6.4982	6.2767	8.7033	5.4649
United States of America	Oklahoma	Noble		2.3106	3.1177	2.7896	2.4052	2.4265	5.6269	2.5632	3.3442	3.6905	4.4642	3.9877	4.9418	4.3503	3.617	3.9671	3.9055	3.7133	3.8186	4.8091	3.7749	4.5239	3.7178	4.6627	5.9933	3.6036	7.2754	6.2767	3.766	4.1432	5.38	5.0213	3.9615	2.5107	5.8383	4.5419
United States of America	Oklahoma	Nowata		1.883	1.883	2.8246	2.2005	2.1112	5.7062	1.883	2.699	3.9753	2.9454	2.631	3.2605	2.8702	5.0215	3.766	5.0215	2.4499	3.7661	5.616	3.5867	3.7268	3.9753	4.3154	3.9542	5.111	5.0999	5.7061	4.3454	5.2254	6.2767	6.7997	3.766	5.0213	5.5021	4.2803
United States of America	Oklahoma	Oklahoma		2.0713	2.8694	3.0785	2.6543	3.2429	5.9002	3.243	4.0799	3.923	5.2303	5.6492	6.12	5.9872	6.4701	4.8122	5.6492	3.4522	5.6491	6.8225	4.6393	5.2307	5.0215	4.2594	6.614	4.3937	7.6716	6.8473	7.3228	6.8119	8.3503	8.9846	7.2182	3.766	5.0103	5.9006
United States of America	Oklahoma	Ottawa		2.0462	2.448	2.5107	2.7461	1.883	5.6491	1.7575	2.3015	3.06	3.6089	4.7648	5.9049	5.1981	5.4923	3.766	5.9916	4.4369	4.2489	6.2767	4.4223	3.8707	4.2947	5.7232	7.1613	4.2946	5.2307	5.5382	5.7677	5.6464	6.4161	6.1511	5.8174	5.9628	7.6245	6.2351
United States of America	Oklahoma	Payne		2.4608	3.3204	2.971	2.5616	2.5843	5.9929	2.7299	3.5616	3.9305	4.7546	4.247	5.2632	4.6332	3.8522	4.2251	4.1595	3.9547	4.0669	5.1218	4.0204	4.3938	3.9596	4.1847	6.383	3.5306	6.2768	6.2767	5.4921	4.9621	5.0213	5.3352	4.0798	2.69	7.8884	5.0018
United States of America	Oklahoma	Pottawatomie		2.596	3.5028	3.1342	2.7023	2.7263	6.322	2.8798	3.1384	5.0215	5.0211	5.6492	4.5508	5.1889	4.5785	4.045	5.9916	4.446	6.2768	5.0998	4.3153	4.9037	5.3353	3.5869	6.7336	4.9317	7.3229	5.38	6.2767	7.1285	5.7309	7.7831	5.649	4.446	5.3307	6.0269
United States of America	Oklahoma	Sequoyah		2.6774	3.6126	3.2325	2.3015	2.7199	6.1513	2.5107	6.2768	8.1599	7.6362	7.6578	6.4862	5.712	5.6885	4.1247	6.0807	4.7075	6.0526	6.5181	5.2725	6.4211	6.4933	8.2946	6.9448	6.0675	7.433	7.9997	6.9741	5.9277	7.3228	6.9043	7.2182	4.7075	7.0296	6.3176
United States of America	Oklahoma	Texas		6.5279	5.5999	7.0551	6.4815	5.1283	7.7473	5.5314	7.6875	8.4648	9.8927	8.4979	7.9757	9.4832	8.8448	7.8965	10.0761	9.183	9.074	10.2808	8.9521	8.2196	9.7586	11.4535	10.3241	10.3117	11.6921	10.6901	10.2409	10.2085	9.3599	12.5533	10.3586	10.2007	12.4012	10.7573
United States of America	Oklahoma	Tillman		2.2743	3.0687	2.7457	3.6615	2.2596	5.8285	4.2543	3.2916	3.6324	4.394	2.5108	4.8821	4.67	4.67	3.9047	4.3938	3.6549	3.7586	4.7335	3.7156	4.4528	3.6594	4.5894	5.899	2.8873	4.2996	4.9167	1.9353	3.5121	4.4597	4.0798	3.6777	3.1383	5.9593	4.636
United States of America	Oklahoma	Wagoner		2.3224	1.9877	3.0096	2.3015	2.6179	6.0709	2.7654	3.608	4.1248	4.8164	4.3023	5.3317	6.4562	5.8734	4.2368	6.1628	5.4921	4.7076	7.6217	3.3798	4.0799	3.8359	5.8529	6.4661	4.7478	5.7388	5.9847	5.7536	6.3139	6.0096	6.2767	5.0213	4.7075	6.9696	5.4219
United States of America	Oklahoma	Washington		1.4122	1.3809	2.9292	2.4061	1.883	5.4399	1.883	2.044	3.7661	2.7286	2.4373	3.0205	2.6589	2.2107	2.4247	2.387	2.2696	2.334	5.2007	4.1845	4.3938	1.7575	2.8499	3.6631	5.398	5.2725	5.8583	4.6997	6.1225	4.7075	5.8283	3.1383	4.4837	5.9429	4.6233
United States of America	Oregon	Malheur		5.3784	5.2479	5.5572	5.9944	6.465	6.2298	5.9988	6.2768	7.2183	6.904	7.8461	8.16	9.1643	8.976	8.097	8.7877	6.8166	6.5906	5.8433	8.1598	8.669	7.7088	8.7671	9.9307	9.4151	9.2897	9.8577	8.8522	9.8417	8.1173	8.9978	8.739	10.4304	11.4054	11.7197
United States of America	Oregon	Morrow		6.2768	5.963	6.5907	6.9045	6.2767	6.9045	7.5321	9.4316	11.2273	11.1126	10.3657	11.1707	10.859	11.2357	11.612	10.9846	10.9841	9.6778	10.3566	10.349	11.5737	12.4758	12.4536	13.9946	14.6247	13.4323	13.7624	14.7518	11.6217	13.6099	14.0988	13.3903	13.8086	14.6592	14.4062
United States of America	Oregon	Umatilla		8.7875	5.963	6.8474	6.4651	7.532	8.4737	8.4737	9.1014	10.7334	10.4815	10.4196	11.1102	10.6803	11.232	12.2396	11.9261	11.9256	11.2459	11.6119	11.7794	12.7058	11.1564	11.8322	13.391	12.4906	12.3653	12.4954	9.2444	11.0672	14.2734	14.7711	11.8634	14.1225	14.0911	11.9009
United States of America	Pennsylvania	Allegheny		5.484	5.7347	5.6206	5.7813	5.9977	5.5794	5.7746	5.3353	6.2768	5.3349	6.528	6.9046	6.7163	5.712	5.7518	6.9674	6.5277	4.0799	7.1554	6.7789	7.2183	5.147	6.2142	4.6924	5.5209	4.0171	5.3979	4.289	3.3902	6.9295	8.7865	6.1825	5.649	7.0373	7.1297
United States of America	Pennsylvania	Bradford		5.084	4.7505	5.2915	5.541	5.8879	5.3981	4.1427	6.1513	6.2141	4.9583	6.3396	7.0302	6.779	6.9046	5.5953	6.8418	6.6532	4.5821	7.532	6.5278	7.5322	6.0258	6.7164	6.3253	5.9001	4.9587	6.5622	6.3003	5.4643	6.1385	5.8995	9.1	7.7831	7.5895	7.6892
United States of America	Pennsylvania	Carbon		4.9587	5.0545	5.6708	5.7276	5.6973	6.1573	2.9501	5.147	5.147	3.2637	5.5237	5.712	6.2141	5.7748	4.1426	5.712	6.0256	4.331	5.7746	5.7118	6.7789	4.4566	7.1558	4.8489	6.9044	2.6363	4.5934	5.6887	2.3976	6.4985	7.5313	4.8772	4.973	5.8074	5.8837
United States of America	Pennsylvania	Crawford		4.7076	5.2844	5.7319	5.6691	5.9439	6.0258	6.0257	6.3396	5.4608	6.2764	6.2769	6.4652	6.0886	6.4652	4.8959	5.712	7.1554	5.0214	6.6533	6.6534	7.4066	6.4024	6.8419	5.9127	6.465	5.8374	7.8458	6.7846	6.2852	7.1467	6.3388	7.7203	6.9043	8.612	8.8986
United States of America	Pennsylvania	Cumberland		4.8331	4.7135	5.4855	5.542	5.7559	5.9637	3.8288	5.147	5.7119	2.8871	6.9046	6.2769	6.0886	3.7662	2.5469	6.6535	5.9001	2.5107	7.3437	6.7789	7.846	5.5236	7.1558	5.9152	6.9044	4.8963	8.6377	4.7772	4.0673	6.9816	8.1589	8.1597	6.8411	6.6466	7.6783
United States of America	Pennsylvania	Erie		4.5193	4.9121	4.9848	5.6697	5.375	5.7737	6.0885	6.2768	6.0885	6.4019	6.0258	7.2185	6.1513	6.6535	5.1218	6.0258	6.5277	5.2097	6.7161	6.7161	8.2854	6.4652	7.093	6.4175	6.7788	5.9002	7.6477	5.3513	5.4761	6.6575	5.9623	8.348	7.6575	7.6342	7.7345
United States of America	Pennsylvania	Forest		4.3938	5.2307	5.6491	5.8584	5.9628	5.6491	5.963	5.963	4.2055	6.5274	5.5237	7.2185	6.528	6.8419	5.5863	5.7747	6.2766	5.0214	7.2182	6.0885	7.4694	4.9185	6.2066	4.5962	5.4078	6.2768	7.8458	4.2211	5.3455	6.5905	8.7865	9.1639	7.3228	7.7001	7.8013
United States of America	Pennsylvania	Greene		4.5739	5.0738	5.1051	5.9181	6.0674	5.6491	6.0885	6.1513	5.7119	4.8956	6.4024	7.7834	7.344	5.712	2.109	7.2184	6.0256	3.4522	6.5278	6.5906	6.5906	4.5821	5.7748	5.8581	6.8924	3.5778	6.308	6.0186	4.3765	6.3316	6.4016	5.371	5.0213	5.0625	5.129
United States of America	Pennsylvania	Jefferson		5.2706	5.6591	5.9253	6.0467	6.1422	5.6491	6.1513	5.5236	5.3981	4.519	6.3396	6.4652	6.7163	6.528	3.5269	5.5864	7.2809	5.2097	6.0256	6.7161	6.9672	5.3353	6.9675	5.2894	5.649	5.2097	7.0317	5.4732	5.6214	7.5389	8.1589	7.2182	7.9766	7.7213	8.043
United States of America	Pennsylvania	Lawrence		4.7076	4.6504	5.6103	5.9186	6.0761	5.5867	6.4023	6.2768	6.5907	6.3391	6.5907	6.4025	7.344	7.6579	4.6448	6.6535	7.5947	5.5236	7.5948	6.7161	7.4066	6.2141	7.093	5.5096	6.5887	6.0257	8.6456	5.9958	5.3391	7.0426	11.1107	6.7712	7.9086	8.0916	8.4891
United States of America	Pennsylvania	Lehigh		5.3981	5.3608	5.7994	5.9196	6.0074	5.9009	2.9501	5.2098	6.2768	5.3977	6.7163	6.7163	6.3397	7.2812	3.3039	5.8375	7.532	5.6491	8.1597	6.5906	7.4066	6.0258	7.2813	7.5828	7.532	3.3895	6.8163	6.1939	4.2953	7.2156	7.4685	6.8416	6.714	7.7934	7.4353
United States of America	Pennsylvania	Lycoming		5.147	5.3181	5.7948	6.0519	6.2648	6.0258	5.0842	6.214	5.7747	6.2136	6.5907	7.0302	6.5907	5.9631	4.3987	6.5907	7.1554	5.3353	7.3437	6.0257	7.7832	5.5864	7.093	5.7071	6.5905	4.8959	6.7788	6.4913	3.8473	7.1281	8.7896	7.2809	8.178	6.5133	8.6408
United States of America	Pennsylvania	Mc Kean		5.0214	5.0215	5.4399	5.6491	5.9628	5.6491	5.5863	6.779	4.8332	4.8956	4.896	5.5865	6.3397	6.0886	3.7033	6.0258	6.0884	4.7076	6.9044	4.9586	6.4651	5.6492	6.5909	5.4042	6.3584	4.0171	6.6533	4.8749	4.189	6.3395	8.4727	8.2224	7.7831	8.3275	8.4369
United States of America	Pennsylvania	Mercer		4.5821	5.1616	5.7313	5.856	5.8188	6.0267	5.963	5.8374	5.7119	6.4019	6.8418	7.344	7.0301	7.1557	5.9544	5.5864	7.4064	5.3353	6.465	6.1512	6.9045	6.5279	6.9047	5.1952	6.5905	6.1513	7.8458	6.5572	6.0105	7.4152	8.3793	7.532	6.8792	7.8807	8.3204
United States of America	Pennsylvania	Mifflin		5.2045	5.0937	5.7328	6.0431	6.0706	5.8375	6.0257	6.0885	6.9673	4.4562	7.595	7.2185	6.8418	6.9046	3.9543	7.0929	6.5905	4.331	7.2182	6.3395	7.1555	5.5236	7.9718	7.2331	7.532	5.5236	7.1498	7.2831	5.8049	7.805	9.4184	7.9086	8.7241	8.2705	7.8014
United States of America	Pennsylvania	Northumberland		5.0214	5.222	5.6686	5.9181	5.7551	5.7747	3.3895	6.0903	5.7119	4.6445	6.4652	6.8419	7.0301	5.3354	4.218	5.6492	6.9043	3.0756	7.2182	5.0214	7.7832	5.147	7.2813	6.5682	7.1556	4.7076	7.532	6.6453	4.1836	8.2846	10.0441	6.2139	7.6575	5.7417	8.8841
United States of America	Pennsylvania	Schuylkill		4.1776	4.0969	5.4165	5.354	5.5688	5.5877	3.3895	5.3353	5.5864	3.7658	6.0886	5.9631	6.4024	4.6449	3.4522	5.9631	6.3394	4.2682	7.0927	5.0842	7.2183	4.4566	7.2813	6.463	6.5278	3.1384	6.5858	6.1403	2.777	7.1395	11.7429	5.7118	7.2182	5.5677	7.616
United States of America	Pennsylvania	Somerset		4.6448	4.8976	5.2915	5.7323	6.0751	5.6491	6.0257	5.963	5.9002	3.6403	6.779	6.7791	6.779	5.5865	3.4572	6.3397	6.2766	4.9587	6.9671	6.4651	7.3439	5.7747	6.1515	5.755	5.398	3.515	6.1305	5.8127	5.2766	6.6906	7.8767	7.1238	6.7169	8.2888	8.3977
United States of America	Pennsylvania	Susquehanna		5.0528	5.1219	5.6026	5.0563	5.37	5.2197	4.2054	5.3981	6.0257	4.6445	6.5907	5.9631	6.779	6.3397	5.3611	5.5864	5.9001	4.7704	6.9671	6.1512	6.6534	5.963	6.3398	5.9496	5.3352	4.1427	7.8458	6.2296	5.6728	6.2767	6.3097	6.2767	5.1558	7.1795	7.2738
United States of America	Pennsylvania	Venango		4.0172	5.098	5.6169	5.7328	6.0005	6.0908	6.1513	6.1513	4.9587	6.0881	5.4609	6.1514	5.963	6.3397	6.5529	5.4609	6.7788	5.147	5.8373	6.7789	7.4066	5.805	7.3254	5.4247	5.9629	6.0257	7.8458	6.3879	5.9547	8.6218	7.5621	7.9036	6.9043	7.8676	6.957
United States of America	Pennsylvania	Warren		5.4922	4.3938	4.9691	5.694	6.0835	5.794	5.4608	5.6491	5.3981	5.8998	5.712	6.0886	6.4024	6.9674	5.4608	5.5864	6.2766	4.7076	5.398	6.214	7.846	6.4024	7.093	5.7143	6.7232	5.7747	7.8458	4.2932	5.6941	7.871	5.5229	6.9043	7.2182	7.2363	8.9843
United States of America	Pennsylvania	Washington		5.2179	5.1527	5.6073	5.794	6.1379	5.5869	5.7746	6.3396	6.3396	5.7115	6.2769	6.8419	7.1556	5.4609	3.515	5.9631	7.0298	3.5778	6.8416	6.2768	6.3396	4.7076	7.093	5.1628	5.3352	3.9544	7.7006	5.6039	3.9689	5.9564	6.3388	5.3637	7.9039	6.5515	6.6376
United States of America	Pennsylvania	Wyoming		5.3123	5.1111	5.3454	5.6805	6.0192	5.6491	4.5193	5.963	6.0257	4.9583	5.3353	6.3397	6.528	5.2726	6.2391	5.2726	6.0256	4.3937	6.5278	6.0885	7.5322	5.3981	6.5909	5.1667	5.2724	3.9544	7.8458	5.6961	5.1436	8.0795	8.0961	5.3115	6.1486	6.2226	6.3044
United States of America	Pennsylvania	York		4.923	5.0274	5.6051	5.3488	5.5675	5.5867	4.0799	6.214	5.4608	3.452	6.4652	6.9046	4.8332	4.5194	3.5691	6.9046	6.8415	3.515	7.0927	5.9629	7.5949	6.9673	7.4696	5.301	6.5283	4.3942	9.7059	6.9114	4.3242	7.1856	11.7704	10.0427	7.5953	8.4538	8.8086
United States of America	South Carolina	Anderson		3.5031	2.5135	3.5339	1.3502	1.8333	4.2874	1.2674	2.1655	4.6135	2.2166	4.0968	4.1631	1.7575	3.7411	1.822	5.9003	1.8992	5.466	3.6965	2.0465	5.5236	5.7119	4.6502	4.4083	2.3224	3.1384	3.4522	5.0213	1.4332	4.9544	7.2809	6.465	6.5905	1.9664	1.6112
United States of America	South Carolina	Bamberg		3.7284	3.9168	3.5841	1.3809	2.6928	4.8332	2.8809	3.2639	5.0589	4.3832	4.2568	5.1371	2.3363	4.7409	3.5438	5.971	3.451	5.8599	5.8232	4.3614	4.8959	5.3981	4.6997	5.6894	1.0043	4.7788	3.1954	5.9628	3.1671	4.0422	5.7721	6.8628	6.5596	5.3807	4.0637
United States of America	South Carolina	Barnwell		3.4209	2.6363	3.7661	1.1988	2.247	4.1869	2.2034	3.5778	4.5065	3.5629	3.7986	4.4124	2.1807	4.1641	2.9432	6.1967	2.7727	4.841	5.6935	1.3809	4.0799	4.896	4.5822	5.1947	1.0753	4.0799	2.8296	5.4007	3.4838	6.1272	5.3352	6.6533	5.9337	4.0586	2.1695
United States of America	South Carolina	Berkeley		3.7098	3.7975	4.2996	2.6929	3.0629	3.8728	3.3331	3.0129	4.9337	3.3427	3.4056	4.9168	2.181	4.2282	2.2825	4.0019	2.3418	5.095	4.4565	1.8463	5.0214	5.3361	4.1858	4.7308	2.2596	3.7661	4.0087	4.9348	3.1901	3.8985	4.4564	4.8358	5.117	4.3385	4.0585
United States of America	South Carolina	Calhoun		4.2682	4.1239	5.3605	2.2031	3.4963	5.1408	3.9293	4.7577	5.737	3.1702	5.3041	5.7397	2.3684	5.38	3.3099	6.5149	3.9852	5.62	5.9062	3.8503	5.9027	5.6733	4.6231	6.0001	3.3894	4.4635	4.8044	7.3151	2.3719	6.953	6.2139	6.9084	6.9884	5.9738	4.0634
United States of America	South Carolina	Clarendon		4.2243	4.9022	5.7747	3.0443	3.8476	6.1136	3.8916	4.5005	6.4776	4.323	5.4897	5.6134	2.3386	4.9027	3.6081	6.3856	3.3002	5.8697	7.0175	2.9566	5.9656	6.0845	5.3605	6.9678	2.9725	4.6266	4.2612	8.5579	2.4046	7.9809	7.4317	7.9746	7.5006	6.8506	3.5756
United States of America	South Carolina	Colleton		4.0424	3.7977	4.1741	2.6864	2.9627	4.1867	3.2704	3.4522	5.0591	4.8879	4.4535	5.8933	2.4298	5.3172	3.6041	5.0997	4.1903	4.8409	5.4931	2.5568	5.0214	5.3728	4.7705	5.8765	2.0106	4.6527	3.6649	5.3352	2.5779	4.1053	5.3979	5.8541	4.4898	5.0451	2.1695
United States of America	South Carolina	Darlington		3.8788	4.2931	5.4985	2.724	4.8581	5.8063	2.3034	2.5421	5.8628	3.6403	5.6909	5.3444	1.5245	4.0744	4.6306	5.1695	1.4938	5.342	4.9084	2.5078	5.0239	5.6492	4.9902	5.9983	3.0128	4.4639	5.3056	6.7904	2.7487	7.1954	5.7885	7.3723	7.1896	5.7272	2.8995
United States of America	South Carolina	Jasper		3.484	3.1823	4.1241	2.7552	2.4036	4.011	3.0316	3.1326	4.5635	3.7849	3.2751	4.2227	2.9587	3.5873	2.5232	3.9383	2.1569	3.2489	3.9167	1.6716	4.0172	4.896	4.6031	6.1696	1.5064	5.0293	1.8914	5.6071	1.1544	5.1782	5.649	5.6961	4.6761	4.4793	3.6704
United States of America	South Carolina	Kershaw		2.8998	3.4402	4.6701	2.1969	2.4979	5.505	2.2293	2.8556	5.5484	1.9384	5.1686	5.3745	1.6939	4.9804	3.5396	4.6307	2.7408	5.5884	3.5587	3.5895	5.9002	5.6753	4.3865	5.2373	2.1994	3.4522	3.2296	5.464	3.0819	7.079	7.4692	6.4555	7.027	5.0899	5.328
United States of America	South Carolina	Lexington		2.699	2.6926	3.9604	1.2492	1.9834	3.7283	2.1845	3.6097	4.6201	3.2347	5.3036	5.204	1.8886	4.584	3.3874	5.3534	2.9273	5.6822	4.6203	2.5335	6.0897	5.6492	4.5023	5.2762	2.8088	4.4638	4.6959	7.532	5.3917	6.4813	7.7625	7.5786	6.5905	7.6602	7.1169
United States of America	South Carolina	Marlboro		3.6844	3.9228	5.2473	1.7763	4.0359	5.492	3.6909	3.0506	5.8001	2.123	5.5779	5.5327	1.7072	4.8123	4.2126	5.9545	1.4362	4.5598	3.8814	2.0888	5.4634	5.6492	4.723	5.9451	2.6362	4.7154	5.2096	6.9043	2.9331	7.9207	6.9366	7.7831	7.9439	5.6698	6.2031
United States of America	South Carolina	Newberry		3.5778	3.7783	4.8713	1.1805	2.2086	4.0799	1.972	3.1449	4.7453	2.3296	4.0504	4.3365	2.0271	4.3154	3.8028	5.484	3.8875	5.2446	4.545	2.2026	6.3396	5.3981	4.4813	5.5316	1.8106	3.4576	2.5734	5.9628	1.246	6.1511	4.7075	7.1644	6.8644	4.7528	3.8945
United States of America	South Carolina	Oconee		2.7942	3.1458	3.1133	1.2799	2.2491	3.787	2.4689	2.2153	4.9168	3.3835	4.3938	5.1102	3.3328	4.1945	3.515	6.2312	3.7283	3.8602	4.2117	3.7591	5.0214	6.2769	4.4567	3.9346	1.9615	3.2639	2.8315	6.6074	4.3753	7.4422	7.3327	13.7972	5.8399	4.7863	3.9219
United States of America	South Carolina	Orangeburg		4.3185	4.4252	5.0529	1.588	3.4208	5.7308	3.5841	4.2494	5.8626	3.8109	4.9062	6.2441	2.5184	5.0173	3.3097	6.5147	4.2345	5.6201	6.3583	2.5551	5.2122	6.0258	5.1722	6.3594	3.2639	4.8135	3.7749	6.8103	3.2884	6.3633	7.3056	7.5702	7.5006	6.8975	4.67
United States of America	South Carolina	Pickens		3.1867	3.3973	2.812	1.2205	2.8188	2.8936	1.339	2.5107	4.2933	2.7713	3.6792	4.7984	3.3424	4.32	4.7993	5.9003	4.243	4.6936	3.9752	2.8795	5.398	5.5236	4.2265	3.085	1.7045	2.2637	4.9692	6.0462	4.0037	6.8101	6.7099	10.6817	4.5213	3.7055	3.0363
United States of America	South Carolina	Spartanburg		2.8437	3.1384	2.9316	1.7944	1.895	4.2557	3.0635	4.0799	4.9197	1.7853	3.9786	4.2892	1.8798	2.6468	3.8982	6.0928	3.1634	4.6936	5.1545	1.5817	5.9002	5.3353	4.5391	4.8066	2.4479	3.1384	3.766	5.3352	1.9569	6.3917	4.3309	7.9714	8.191	4.751	3.893
United States of America	South Carolina	Sumter		3.7661	4.7263	4.9274	2.7304	3.7911	5.5424	3.1886	4.0549	5.919	4.7396	5.9009	6.4333	2.1586	5.1575	3.8166	6.7728	3.6116	5.8699	6.1969	1.702	5.7772	5.8375	5.1979	6.556	3.2327	4.401	3.9806	7.7267	3.1338	7.3918	6.2381	8.0055	7.9401	7.1523	5.9566
United States of America	South Dakota	Aurora		1.5692	1.3146	0.7532	2.7868	2.8799	2.9694	1.5967	2.4477	3.5407	2.5975	3.5234	3.784	3.6378	4.0172	2.1969	3.5151	3.3894	2.3224	5.0214	3.7033	5.5236	3.4523	5.461	5.4746	6.2139	5.8375	5.6726	5.0663	2.3301	5.034	6.5818	3.7595	2.7312	6.2947	6.6985
United States of America	South Dakota	Beadle		1.1298	1.3145	0.8224	2.4855	3.1374	3.6959	2.25	3.6191	4.8376	3.1461	4.4496	4.6744	5.2114	4.9588	3.1983	4.08	4.4646	4.5448	4.2263	4.0377	6.8417	4.6116	6.0259	6.2782	7.1554	7.3667	6.7925	6.2946	3.6521	3.9773	7.7671	6.9023	3.9663	7.3718	8.0315
United States of America	South Dakota	Bon Homme		2.0713	1.7526	2.8155	3.9856	4.1426	4.4795	1.7164	4.4936	4.0142	3.2078	3.826	5.1181	4.3328	4.8332	3.1377	3.1384	3.6068	2.8779	5.6092	4.423	6.3396	5.1494	6.7164	5.0975	7.1554	6.6507	6.2442	6.5099	2.8745	6.2767	7.757	5.1315	5.4441	6.5432	7.4818
United States of America	South Dakota	Brookings		2.1969	2.6928	1.4914	4.0503	4.268	4.5004	3.9663	4.8971	5.6452	3.6736	4.6256	5.1056	5.5255	6.1514	3.8626	5.8375	5.9525	6.513	4.9844	3.2035	6.9672	5.2726	6.5909	5.8223	7.7831	8.0773	7.9196	7.9965	7.6203	8.33	9.0873	10.0039	7.8337	8.9691	9.0912
United States of America	South Dakota	Brown		1.1298	1.5023	0.7658	2.5985	4.0199	4.0986	2.8853	3.6018	2.6992	4.0072	4.1107	5.1094	5.4583	4.7705	3.107	4.2683	5.3512	5.7542	3.9858	3.7153	7.1555	5.6806	5.9632	6.3518	8.7246	8.0116	8.657	7.8802	7.6352	8.1721	8.4135	8.8508	6.0898	8.4998	8.8942
United States of America	South Dakota	Brule		0.8788	1.3144	0.7658	3.3078	3.1261	3.3802	2.0263	3.0133	3.9973	2.779	3.2428	4.3823	3.39	4.2683	2.5742	2.6991	4.1898	2.6175	4.6174	3.9516	5.6491	3.515	4.9588	5.4555	6.3395	5.241	4.3543	5.3555	2.6064	3.4386	4.3345	4.1743	3.1619	6.1642	7.5908
United States of America	South Dakota	Buffalo		1.0025	1.473	0.816	5.1091	4.969	4.5676	5.2498	5.3353	6.6086	5.5142	6.1282	5.1646	5.6471	5.8375	7.2182	7.5323	4.833	4.7636	4.5305	5.9914	8.0343	4.2978	5.9004	7.8355	7.7203	5.8669	3.488	5.8216	5.5972	5.3524	7.0164	5.0699	8.3166	5.5564	7.5772
United States of America	South Dakota	Butte		4.9405	4.8181	5.1901	5.5673	5.6111	5.3204	5.2307	5.462	5.9211	5.8729	6.2518	5.2726	5.963	6.1514	6.2761	4.5821	5.814	6.0212	6.301	4.331	6.5279	6.3699	7.2186	6.5739	6.6533	7.5322	8.2294	7.7831	6.6499	8.0409	8.4212	7.7288	8.1257	8.4902	8.2686
United States of America	South Dakota	Campbell		0.6175	1.8107	0.8944	1.5751	2.9519	3.8289	5.071	3.177	3.1384	3.6391	3.4582	2.2173	3.7691	3.8917	2.9472	2.1969	4.0547	2.9369	3.4781	3.392	5.3353	3.5778	4.0173	4.8691	5.0214	5.7225	6.3749	5.909	4.5809	2.5889	4.7943	6.2781	2.6638	6.579	6.7513
United States of America	South Dakota	Charles Mix		1.6282	2.1864	2.3851	3.5463	3.7057	3.7033	2.1435	3.2879	3.7827	3.1638	3.9372	4.659	4.5851	4.8332	4.0174	4.08	3.7329	2.5625	5.5229	5.2075	6.3396	4.2055	6.5281	6.0634	7.532	6.2592	5.3571	6.5425	2.8751	4.9804	5.5175	4.7294	4.3338	6.471	7.3493
United States of America	South Dakota	Clark		1.5692	1.7526	1.1287	3.0943	3.4399	3.979	3.3792	3.3608	3.6909	3.2457	4.4091	4.5058	4.5209	5.2726	2.3879	4.1428	4.1587	5.0864	3.3967	2.3335	5.6491	4.7704	5.2727	5.5212	6.5905	7.693	7.934	7.1613	6.1716	6.9381	8.281	8.8483	5.0415	7.7645	9.0736
United States of America	South Dakota	Clay		3.0028	1.4346	1.7321	4.8078	5.3017	5.8	4.2739	6.2646	5.8253	3.7234	4.9766	6.8586	6.0894	6.2769	3.7632	4.9588	5.3301	5.9008	7.8663	5.0776	8.3481	5.9003	8.474	6.5033	9.1012	7.3332	7.2311	8.0401	6.8248	9.2	10.6462	8.3477	7.5733	6.7536	10.1516
United States of America	South Dakota	Codington		0.9415	2.442	1.5396	3.922	4.3309	4.7202	4.1527	3.8928	4.1342	3.1038	4.3843	4.0767	5.0859	5.5237	2.8233	4.7077	5.4993	5.9179	3.4227	2.4038	6.214	5.2098	5.461	6.0106	8.5991	8.3669	7.8346	7.108	7.9031	7.8112	8.0519	9.7431	6.2006	8.8798	8.5115
United States of America	South Dakota	Corson		0.7454	1.4374	0.8871	1.4436	2.5107	2.5757	1.0043	2.2732	2.7005	2.6642	2.2417	3.7662	2.6991	2.8246	3.9543	2.1341	2.8622	2.1106	3.1835	1.7692	4.0799	3.9507	2.8247	3.7707	3.5777	5.5131	3.6614	4.2977	2.1299	1.7336	2.2354	4.3934	2.81	5.0887	4.6696
United States of America	South Dakota	Davison		1.6947	1.7528	1.067	3.0379	3.7033	3.9378	1.6483	3.0165	3.8682	2.8204	3.4689	4.8644	4.4563	4.4566	2.6381	3.3268	3.7985	2.2162	5.9492	3.8298	6.4651	4.0812	6.5281	5.764	6.7788	6.7631	6.5996	5.7598	2.8786	8.1679	8.7498	4.84	3.0775	6.8797	6.9092
United States of America	South Dakota	Day		0.9415	1.7528	1.1505	2.2991	3.6855	3.9915	2.7922	3.6747	3.1646	3.6284	3.7596	3.9664	5.0246	4.08	2.2925	4.2055	4.8788	5.6125	3.0432	2.6295	5.9002	4.896	4.4567	5.3745	7.4693	7.5322	7.577	6.7665	7.7824	7.1638	8.1172	9.4281	6.6883	8.1606	6.3022
United States of America	South Dakota	Deuel		2.0713	2.9439	1.7826	4.5066	4.285	4.6468	4.4304	4.8619	4.7742	3.2926	4.3557	5.0316	5.3323	5.9631	2.3836	4.9588	5.7379	5.6572	3.5959	2.4866	6.214	5.2098	5.6493	5.439	7.9087	7.6172	7.4824	7.4669	7.9305	7.1479	7.9303	9.7844	7.3911	8.785	8.9872
United States of America	South Dakota	Dewey		0.6904	1.1902	0.6878	2.0085	2.3014	2.9936	1.0461	2.7244	2.5529	1.9292	1.6899	2.1342	2.6626	2.6991	1.4436	1.5065	2.0827	2.3037	2.2941	1.432	3.0129	3.1179	3.4524	3.978	3.9543	4.2322	3.3946	3.834	2.7171	3.1511	2.5386	4.8334	1.69	3.0604	4.8882
United States of America	South Dakota	Douglas		1.4437	1.5648	1.6947	3.0127	3.7575	3.6217	1.7077	3.1291	3.7068	3.006	3.6684	4.5101	3.3271	4.5194	3.6405	2.7005	3.248	1.7431	5.3567	4.5647	5.8374	3.7034	5.7748	5.4629	7.1554	6.6239	6.3819	6.9402	2.7805	6.5658	6.5455	4.3655	3.5634	6.9301	7.497
United States of America	South Dakota	Edmunds		1.0671	1.5027	0.68	1.9523	2.8873	3.2354	1.8321	2.0195	2.1784	3.4837	3.181	2.5541	4.6422	3.6406	1.9144	2.6991	3.8331	3.3353	3.1125	2.9034	4.5193	4.08	3.9545	4.8689	6.7161	5.4211	7.5352	7.1326	6.0991	5.9301	7.204	7.8384	2.423	6.4551	8.313
United States of America	South Dakota	Faulk		1.0671	1.565	0.68	2.4262	3.0128	3.6153	2.1039	1.9012	1.7206	3.2846	2.8864	3.0411	4.0777	2.8874	2.0086	1.632	4.1426	3.5778	3.766	3.4522	6.0257	4.331	4.8961	5.9384	6.7161	6.2768	7.2	6.0958	6.5853	5.3813	7.7356	6.7882	2.2095	6.1808	9.6712
United States of America	South Dakota	Grant		1.9458	2.6301	1.9458	4.4187	3.9389	4.5446	4.043	4.0652	3.8794	3.6194	4.2884	5.3473	5.3354	5.5237	2.2932	5.5864	5.802	5.5977	4.9525	2.7793	7.2183	5.3981	6.277	6.6321	7.7203	7.7418	7.3211	7.1018	8.1125	6.0195	8.6131	8.9985	6.1834	8.7786	7.638
United States of America	South Dakota	Gregory		1.3809	1.3145	1.1007	3.4236	3.3108	3.6406	1.9386	3.6908	3.8184	2.7029	3.7536	3.3276	3.3915	4.1428	3.3267	3.5147	4.3937	2.2806	4.9536	4.3236	4.8959	3.2319	5.3355	5.1087	5.8373	4.2708	3.485	5.1813	2.0162	3.8428	2.8711	3.8867	2.5772	5.0218	6.0146
United States of America	South Dakota	Haakon		1.6058	1.3098	0.8787	2.0922	2.7983	2.4562	1.883	2.3538	2.9641	2.662	2.3488	2.7723	3.7661	3.5779	1.6927	1.5692	2.0922	1.5343	3.1384	1.883	1.883	2.8513	2.8874	4.6149	4.2682	3.3115	2.8473	3.9461	1.7599	1.0984	2.7478	2.2047	1.1507	2.5972	4.7895
United States of America	South Dakota	Hamlin		1.632	2.7556	1.8264	3.835	4.0436	4.2813	3.7706	4.1808	4.6787	2.9746	4.5844	4.9578	5.1502	5.8375	3.5459	5.2098	5.87	6.166	4.0538	2.7337	6.6534	5.0843	5.9632	5.6884	8.5991	8.4432	8.4965	8.5981	7.6638	8.0202	8.3799	9.4128	7.6891	8.809	9.8565
United States of America	South Dakota	Hand		0.5649	1.2519	0.7432	2.3013	3.1104	4.306	1.9263	2.8873	3.5318	2.8322	3.4773	3.4012	4.5165	3.3268	2.0741	2.1969	3.5197	3.6341	3.4474	4.1146	5.5863	3.893	4.5194	5.4872	7.0927	5.5363	5.2358	5.5894	3.8675	2.7987	6.3626	6.1282	3.1302	6.5912	7.352
United States of America	South Dakota	Hanson		1.5064	1.3771	1.1363	2.6074	3.4801	4.1437	2.1651	3.8316	4.0931	2.483	2.8591	4.9104	4.2057	4.7705	2.481	3.2012	3.7848	2.8358	6.1127	3.3307	7.4694	4.1427	5.9632	5.268	7.7203	7.7017	7.2292	6.4145	4.9016	7.2103	8.9386	5.2429	3.3011	6.259	7.4832
United States of America	South Dakota	Hutchinson		1.8783	1.6226	1.9462	3.1819	4.3339	4.9462	2.4412	3.409	3.8927	2.8758	3.6983	5.9644	4.5198	4.9588	3.1978	3.5177	3.4894	1.9151	5.9238	4.7221	6.7162	4.6449	6.9047	5.3957	8.0342	6.9497	7.1122	6.9641	4.0257	8.2438	8.4357	5.2872	4.1573	7.0101	7.6928
United States of America	South Dakota	Hyde		0.6904	1.502	0.772	1.6287	2.489	3.3058	1.7689	3.0786	3.2915	2.4814	3.2556	2.1969	4.3311	2.6363	3.5777	1.8203	3.2252	2.7532	2.699	3.1692	4.8331	4.2085	4.8961	5.8995	6.465	4.9375	3.8713	4.6133	4.0343	3.0674	5.9738	4.9041	2.3866	5.3886	7.3483
United States of America	South Dakota	Jerauld		1.7575	1.3144	0.7728	2.0713	2.4793	2.5662	1.9843	2.574	3.8686	2.9061	3.5701	3.7372	4.2683	4.3939	2.2289	3.5778	3.7693	3.5898	4.2243	3.9779	5.5236	3.7034	5.3982	5.8963	6.465	6.0182	4.5616	5.3038	3.0933	4.6573	6.4047	4.4784	3.4828	6.8748	6.6475
United States of America	South Dakota	Kingsbury		2.1341	1.9404	0.8547	3.6593	3.861	3.9919	2.681	3.8735	5.0912	3.1182	4.0808	5.0161	4.833	5.9631	4.0157	5.3354	4.6893	5.4234	4.9571	2.7153	6.7162	4.5816	5.7121	5.7708	7.532	7.4262	7.7242	7.119	5.6753	7.7746	8.4607	7.392	6.2702	8.1152	8.3907
United States of America	South Dakota	Lake		2.5735	3.8854	1.6884	4.2403	4.241	5.0609	3.5805	4.6274	4.7927	3.7678	4.0033	5.2962	5.712	6.528	4.9875	5.4609	5.6188	6.0842	6.105	2.8783	7.5949	5.2098	6.9047	5.933	7.8459	8.2345	7.7887	7.1525	6.81	8.5817	9.3992	9.4619	8.2781	9.0616	8.7711
United States of America	South Dakota	Lincoln		2.5029	2.8755	2.0791	4.5068	4.9199	6.0477	4.2898	6.0425	5.1754	3.8112	4.9652	6.9137	6.3397	5.712	3.2298	6.3423	5.9782	5.7323	7.1206	4.459	8.2854	6.2171	7.7207	7.3039	9.1012	7.9102	7.4941	7.7871	8.6411	8.4718	9.9834	9.2538	8.1012	7.6665	9.6563
United States of America	South Dakota	Marshall		2.0713	2.5683	1.2599	2.8748	3.766	4.133	3.1744	3.7391	2.6561	3.0808	3.5464	4.9307	5.395	5.0843	2.9804	4.8332	5.682	5.5312	4.4091	3.1754	7.1555	5.8375	5.9004	6.4083	7.4065	8.2497	7.8752	8.339	7.8779	8.0846	7.6481	8.3939	8.9119	8.7512	8.826
United States of America	South Dakota	McCook		1.7575	2.316	1.4751	2.7052	4.268	4.6573	3.1977	4.5084	4.8544	2.865	3.9543	5.8491	5.1466	5.0843	3.4522	3.264	4.8958	3.8288	5.8373	3.6405	7.03	4.7994	7.5952	6.4113	8.097	7.8714	8.6428	7.7912	7.0132	8.1613	9.4297	6.1836	7.3429	7.7289	8.571
United States of America	South Dakota	McPherson		1.1298	2.0031	0.816	1.7072	3.6405	3.5067	1.7324	2.586	2.487	3.8129	2.6514	2.5108	4.4566	4.08	5.8374	1.2554	2.9648	3.5186	3.613	3.4005	5.0842	4.6951	3.829	4.474	7.0299	5.4761	7.4134	5.9665	5.206	4.1974	5.568	6.9377	2.9442	6.8788	7.0111
United States of America	South Dakota	Miner		1.9458	1.7527	1.3181	2.3973	3.2681	4.156	2.1637	3.1048	4.0938	2.7389	3.2008	4.4861	4.455	5.5865	3.1384	4.0172	4.2681	4.331	5.0841	2.6362	6.3396	4.2683	6.0887	5.3407	6.7788	7.1256	6.3165	5.6297	4.5505	6.9001	7.6064	6.8751	5.8024	7.3576	6.672
United States of America	South Dakota	Minnehaha		2.3224	3.7556	1.8437	4.3839	5.1252	5.8125	4.6465	5.1899	5.8838	3.6649	5.1576	6.3806	6.5249	6.528	3.8599	5.0843	5.7818	5.6647	6.2869	4.4542	7.9088	5.4934	7.2186	6.8523	8.7246	8.3012	8.4429	7.7484	7.6667	9.1483	9.4237	9.89	8.845	9.2547	10.2127
United States of America	South Dakota	Moody		2.699	4.3815	2.2659	4.3201	5.4545	5.8443	5.0415	5.8047	6.2187	4.3029	5.3697	6.3324	5.8368	6.8419	5.053	6.1514	6.4765	6.7244	6.0232	3.3344	7.9088	5.9003	6.7164	6.8186	8.7874	8.4988	8.9906	7.8701	7.6738	9.6336	9.9339	10.8015	9.3722	9.6252	10.3433
United States of America	South Dakota	Potter		0.7532	1.7525	0.7916	2.5859	3.0108	3.7781	4.5236	2.624	2.8884	3.6501	2.9186	2.9955	4.4581	3.2012	3.9848	3.264	3.7656	3.4925	2.8826	3.4362	5.147	3.9107	4.8333	4.7414	6.465	5.963	6.3018	5.5004	4.1226	4.4389	6.9929	6.2889	2.3758	6.7901	7.7795
United States of America	South Dakota	Roberts		2.0713	2.944	2.3601	3.9731	4.2932	4.4253	3.0711	4.2849	3.3891	2.8053	3.9778	5.1156	5.7137	5.5865	2.6379	5.5864	5.6835	5.4299	5.3161	3.6674	7.0928	5.7146	6.3398	7.3444	7.6576	8.4076	8.366	8.3236	8.6903	8.0505	8.855	10.0118	7.1281	8.9467	9.1199
United States of America	South Dakota	Sanborn		1.6914	1.6226	0.9077	2.6049	3.1383	4.0681	1.6714	2.555	4.0002	2.5842	3.0336	4.838	4.4566	4.08	2.1937	3.3895	3.9175	3.2214	4.6448	2.5126	5.963	3.3895	6.2142	5.0808	6.6533	5.87	5.7448	4.9289	3.7029	7.1241	8.4626	5.6114	2.806	7.2812	6.8924
United States of America	South Dakota	Spink		1.1298	1.4846	0.7406	3.1069	3.9243	4.3258	2.4438	2.4014	3.6844	3.5395	4.5115	4.7536	5.7748	4.3939	2.7605	3.5778	4.9821	4.769	3.9571	4.3718	6.7162	4.8332	5.8376	6.4445	6.9671	7.492	7.9279	7.4506	6.1381	6.737	9.0652	8.057	5.0454	7.6868	9.9449
United States of America	South Dakota	Sully		1.0671	1.3619	1.95	4.3497	3.251	3.7044	3.4006	4.226	5.0388	3.9638	4.8085	5.0215	5.2727	4.3939	4.7682	3.2012	4.28	4.1502	4.1054	4.0646	4.6448	4.1427	4.5822	5.0755	7.2182	5.963	6.2213	5.7779	3.9589	4.7298	6.3512	5.0479	4.5701	5.5791	7.2066
United States of America	South Dakota	Todd		1.7309	1.8918	1.6359	4.4187	5.0919	5.9496	5.345	5.4608	5.983	5.0694	6.1778	4.9465	5.8352	5.9631	5.3695	4.7704	5.9849	6.8085	4.0614	3.5312	5.7747	4.5658	5.8376	7.309	6.5905	6.1333	5.4649	6.4583	5.589	4.8667	6.618	7.409	9.3305	4.4065	6.7863
United States of America	South Dakota	Tripp		1.0671	1.3771	1.1926	3.1127	2.5309	2.6481	1.9027	3.5623	3.0424	2.739	3.4307	3.1643	3.264	3.6406	2.9478	2.9501	4.3474	2.083	3.4442	3.9609	4.8331	3.1384	3.7662	5.1121	5.8373	3.9389	2.4022	4.0753	1.8781	3.1438	3.3051	3.4917	2.2523	4.2866	4.9461
United States of America	South Dakota	Turner		2.6915	2.6249	2.4626	4.1703	5.0265	5.6178	3.3025	4.8823	4.7959	3.2091	4.3429	6.246	5.5263	5.8375	3.4512	5.2743	5.1897	4.2056	6.9497	4.4075	7.846	5.147	7.7207	6.6207	8.6619	7.7125	7.3779	7.1673	6.9206	9.3316	9.6215	7.62	6.8223	7.9949	9.009
United States of America	South Dakota	Union		3.1304	2.5623	2.469	5.1036	5.6297	6.5952	4.1963	6.7022	5.9392	4.3124	5.5155	7.2094	6.3426	5.9631	4.6118	6.5286	6.4077	6.776	7.972	6.1307	8.3481	6.8757	8.725	7.3798	8.5363	8.3575	7.9603	8.0547	8.2208	9.1052	10.7715	10.2294	7.0631	7.7039	10.3818
United States of America	South Dakota	Walworth		2.2597	2.1904	0.9415	3.1003	4.3937	4.2918	4.3607	3.1689	3.6484	4.5787	3.3716	2.3852	4.5189	3.8917	4.1426	3.264	4.371	3.7013	3.4756	3.496	5.0842	3.8271	4.2684	4.6385	5.649	6.0544	6.6098	6.6393	4.6167	2.664	5.2214	7.3677	2.811	6.9367	7.8832
United States of America	South Dakota	Yankton		3.2639	1.6901	2.4664	4.494	4.2514	4.9526	2.9658	5.0396	4.3219	3.1382	4.0018	5.9033	5.8406	5.6492	3.4496	4.2055	4.1029	4.39	6.468	4.8347	7.3439	5.2726	7.4069	5.9011	7.9714	6.9509	6.4575	7.0231	6.1034	8.2082	8.8381	6.9163	7.1235	7.5378	8.6372
United States of America	Tennessee	Bedford		3.7059	2.8728	5.0079	3.4877	4.4558	5.0364	2.1969	4.5263	5.147	2.9661	5.6791	5.0876	2.9292	3.5189	2.9142	5.9679	4.4833	5.686	7.7203	4.1353	6.646	6.9698	6.7086	5.1339	5.9758	6.3605	6.7474	8.1869	6.2882	8.298	8.3166	8.1597	5.5793	4.886	5.393
United States of America	Tennessee	Benton		3.4522	4.0208	5.0685	4.3095	3.6091	4.9011	3.4522	4.3857	5.2098	2.0605	5.9756	6.1628	3.7661	5.3802	4.6651	5.3959	4.6421	4.8122	5.7632	5.8845	5.7276	7.1999	6.9047	4.9895	5.806	5.3353	6.9492	8.14	6.1834	7.0612	6.4161	7.7412	7.6826	6.0163	6.8275
United States of America	Tennessee	Bledsoe		4.0799	4.2064	5.3981	3.1384	4.6094	5.502	1.3142	4.2796	4.8834	4.1638	5.7651	5.7539	4.8384	4.1296	4.1845	5.5097	5.0696	5.398	5.3226	3.7991	6.3396	6.1513	7.2681	5.4164	6.3552	6.6952	7.4535	7.2423	6.1242	6.7082	7.7632	8.3689	6.2767	6.6596	7.5576
United States of America	Tennessee	Bradley		4.2144	4.0984	5.1206	3.7975	3.9055	5.2098	1.883	4.1248	5.0528	3.5443	5.9796	6.0677	3.4523	3.5308	3.4522	5.1112	4.7075	5.5236	7.3228	4.4307	6.9375	5.9281	6.0924	6.3288	5.6883	5.794	6.2767	6.2767	4.4457	6.9043	7.4535	8.2381	6.5905	4.5508	6.0859
United States of America	Tennessee	Cannon		4.0194	3.478	4.7489	3.9492	5.0865	4.8315	2.4461	4.8959	5.5236	2.3394	6.0975	5.5865	4.08	3.9754	3.8183	5.1853	5.3352	5.6375	7.8459	5.1076	7.4973	6.6256	6.764	5.5716	6.1583	6.5279	6.9043	8.4598	6.4589	8.4084	8.8514	7.7457	6.9043	6.2047	5.9161
United States of America	Tennessee	Carroll		3.5778	3.4522	4.9408	4.3906	3.9661	5.0215	3.0143	5.4077	5.5719	2.5456	6.0886	6.4563	4.4102	6.004	4.3937	6.6875	5.1758	4.3937	7.4931	5.1213	6.8759	6.9473	7.1341	6.7265	5.8784	6.5182	7.2763	7.8162	6.9465	7.7412	8.1715	8.7873	7.8128	6.5343	7.1547
United States of America	Tennessee	Carter		4.1248	4.8645	5.1111	5.0999	4.2592	5.5236	4.1322	4.2892	5.3801	4.7073	5.0215	4.7525	3.5151	4.08	3.1384	4.7704	5.4921	5.5236	6.2767	5.0214	6.5279	4.2892	5.5238	4.8023	5.173	5.5826	6.5973	7.2611	5.389	6.874	6.8379	6.2143	6.6793	5.1072	7.1842
United States of America	Tennessee	Cheatham		3.4522	2.7563	4.2892	3.7159	3.6234	4.3119	2.5107	4.4461	4.6448	2.6612	5.28	5.1091	4.2521	4.7903	3.766	4.3938	5.311	5.0214	6.4859	5.1355	5.2307	5.7747	6.6118	5.3615	5.649	5.5794	5.7536	8.4735	6.8625	7.532	9.415	7.8458	7.3751	6.0566	6.8732
United States of America	Tennessee	Chester		2.563	3.0735	4.7443	3.8727	3.3872	4.5376	3.3307	4.4875	5.3876	2.6627	4.9669	5.0786	4.1846	5.3982	5.6306	5.8846	4.3454	3.4586	6.2767	4.8959	5.3537	6.4164	6.5731	5.2821	5.1416	5.0214	6.2767	6.6533	6.1562	7.6104	7.2809	7.5553	5.649	4.857	6.362
United States of America	Tennessee	Clay		4.1427	2.5438	4.2248	4.0863	4.3937	4.7149	1.8218	4.7704	5.3443	2.645	5.0215	5.62	3.4422	4.0591	2.8455	5.8423	4.104	4.9691	5.9914	4.1845	6.9045	6.8475	5.8847	4.2968	5.0214	4.995	5.6421	6.2097	4.6087	5.8787	5.8478	10.072	10.8256	8.2776	9.3938
United States of America	Tennessee	Coffee		4.1668	3.7661	5.2002	3.3329	4.2987	5.5845	2.2584	4.9509	5.5654	3.0293	6.2055	6.2769	4.358	3.7914	3.0696	5.654	4.5815	5.5933	7.4106	4.0537	7.1304	6.7288	6.7667	5.4172	5.9512	6.2572	7.8554	8.608	5.9682	8.7119	9.6134	8.4735	4.3937	5.1963	5.9868
United States of America	Tennessee	Crockett		3.1384	3.8982	5.0717	4.5193	4.7477	5.2045	2.7657	5.1691	5.147	2.3964	5.1323	5.9282	4.3154	6.0355	4.4661	6.8	4.3937	4.9037	7.3061	4.2891	7.846	8.2384	6.8894	7.3934	5.1469	5.963	6.8346	6.8548	5.4966	7.2182	7.8458	7.263	8.5865	8.1346	7.2193
United States of America	Tennessee	Cumberland		4.3938	4.0799	5.2061	3.913	5.4006	5.3981	2.5107	5.6868	5.6387	3.5566	6.0722	5.6492	3.6989	4.7077	3.766	4.3938	5.2455	5.4294	5.6789	3.6212	5.794	5.4078	6.277	4.3938	5.9629	6.2768	5.8582	6.2767	6.4464	5.8373	7.9885	9.1012	7.8458	4.2451	4.8175
United States of America	Tennessee	Decatur		3.1384	3.7661	4.7536	3.8612	2.7579	4.2814	2.9512	4.3819	4.7076	2.2503	5.6698	5.9422	4.6329	5.1757	4.5192	5.8724	4.8076	4.7441	6.5543	5.0214	4.7076	5.6492	6.008	4.8542	5.38	4.3938	4.5192	7.7412	6.8236	8.0341	8.6766	7.7633	8.6304	4.3172	4.8993
United States of America	Tennessee	DeKalb		3.3857	3.1649	4.8773	3.1515	3.8952	4.8184	1.6263	5.5032	5.3353	2.2416	5.8941	5.9282	4.3154	5.1633	2.758	4.9974	4.7757	5.1522	5.8881	5.1691	5.6491	5.5384	6.277	5.3342	5.649	5.5383	7.0612	8.6766	7.4808	8.4735	8.4239	8.7328	5.1469	7.1361	8.496
United States of America	Tennessee	Dickson		3.2012	3.515	5.0078	3.5307	3.6051	4.899	3.4617	4.6902	4.5821	2.3688	4.8422	5.3584	3.0338	3.9231	2.7322	5.3144	4.5868	5.4779	6.8521	4.786	5.4922	5.5595	5.998	5.7454	5.3352	4.882	5.7536	7.3228	5.0842	7.9504	8.3689	7.4536	6.9043	4.2385	4.8099
United States of America	Tennessee	Dyer		4.0172	4.5341	5.781	4.5028	5.0213	5.2858	2.5107	5.373	5.8312	3.3104	6.2769	6.6612	5.3097	6.9297	6.1763	7.7058	6.2059	5.9098	8.1985	5.6956	7.6368	8.3482	8.2764	7.496	6.4859	6.9783	7.914	8.3689	7.0814	7.9737	8.6142	8.1903	8.6304	8.0415	8.5426
United States of America	Tennessee	Fayette		2.6916	3.6443	5.2031	3.477	3.9846	4.5094	1.7575	4.7312	5.1918	2.9028	3.8834	4.9555	4.4307	5.4749	4.7617	6.0938	4.2566	4.2796	6.9614	5.0938	6.758	7.3858	6.2456	7.0056	4.0799	5.126	5.9628	6.7617	6.8326	7.8458	8.5373	6.9492	7.3843	6.6858	8.1639
United States of America	Tennessee	Franklin		4.3938	4.3321	5.9805	3.7903	5.4002	5.4199	2.5107	4.0972	5.9485	3.857	5.1095	6.5652	5.1859	4.6052	3.0976	7.1557	6.3936	6.4647	8.1628	4.3772	7.8146	7.3439	6.546	5.2427	6.9044	8.292	8.457	9.5528	6.4903	8.9771	10.0426	9.3009	4.4702	5.1287	5.783
United States of America	Tennessee	Gibson		3.7052	3.956	5.2649	4.3897	4.7075	5.5615	2.7631	5.4077	5.8218	2.8004	6.0308	6.6293	4.9916	6.5415	5.4508	7.0726	5.0914	4.6415	7.9301	4.4286	7.8204	8.3203	7.5108	6.7831	5.9629	5.9215	7.1326	8.0385	7.1305	7.9704	8.6575	7.8212	8.482	8.1454	7.3421
United States of America	Tennessee	Giles		2.8315	2.9684	5.2621	2.8246	4.3937	5.2914	2.6375	5.8129	5.6491	2.9676	5.7577	6.7334	3.7115	5.5596	3.8299	6.3149	4.2082	6.2768	7.2319	5.7092	6.7723	6.2769	7.5324	6.5573	6.5158	7.0036	6.9186	7.7113	7.7993	8.7689	9.0384	8.1597	5.5349	6.7436	8.3529
United States of America	Tennessee	Greene		4.1427	3.7061	4.7487	4.3845	3.8296	5.6904	3.3871	4.4885	4.8541	4.1145	6.2769	6.3467	3.0902	3.8463	3.1384	5.1261	5.5841	6.2179	6.2043	5.0214	5.6883	5.28	5.5297	5.3186	5.616	5.3537	6.4859	6.5905	4.1995	7.047	7.8458	7.7711	7.1326	7.7454	5.7663
United States of America	Tennessee	Grundy		4.6367	4.8242	6.1722	3.923	4.8056	5.3252	2.5735	5.4976	5.5654	3.875	4.2892	6.0445	4.9692	4.503	2.9387	6.2769	5.6789	6.9672	7.6059	3.6339	7.8625	7.9287	7.921	6.3049	6.2767	6.6091	7.8109	8.0899	6.3509	8.5781	8.935	9.0441	5.4508	5.2719	5.3777
United States of America	Tennessee	Hamblen		4.0172	3.5195	5.0214	4.1894	4.3183	5.6491	4.8331	5.3981	5.6805	3.5443	5.8948	6.2769	4.2797	3.7269	3.4522	5.1356	5.649	5.9839	6.7998	5.9978	7.3752	4.5821	6.1629	5.606	5.3701	6.2768	6.8473	7.3228	4.9078	7.7412	8.1597	8.1597	7.1326	7.9747	9.05
United States of America	Tennessee	Hamilton		3.1384	3.3177	4.2947	2.7039	3.6519	4.3938	1.7157	4.433	4.5821	3.5305	6.4861	6.2769	3.3477	3.9139	3.0487	4.1248	3.6614	5.0214	6.3664	3.2639	6.9045	5.1261	5.4924	4.9325	5.2007	5.0214	5.9218	6.5176	4.8372	6.1702	6.1377	8.0341	6.7997	6.4104	7.4048
United States of America	Tennessee	Hardeman		2.6363	3.2639	4.23	3.1498	3.8937	3.9335	1.5737	4.9183	4.8227	2.6711	5.1318	5.1692	4.6347	5.4111	4.944	5.693	4.6881	3.5188	6.2767	4.6291	5.9743	6.7084	5.9781	6.2267	4.0633	4.2286	5.311	6.2767	6.3353	7.2423	8.3045	6.9043	6.9043	5.4084	6.3504
[truncated: 7,288 more rows]

## Sheet: RICE
Country	State/Province	County/District	Sub-district	1974	1975	1976	1977	1978	1979	1980	1981	1982	1983	1984	1985	1986	1987	1988	1989	1990	1991	1992	1993	1994	1995	1996	1997	1998	1999	2000	2001	2002	2003	2004	2005	2006	2007	2008
[truncated: 5,198 more rows]

[truncated: 2 more sheets: SOYBEAN, WHEAT]
